# Supplementary material for: Single-Cell Transcriptomics To Define Plasmodium falciparum Stage Transition in the Mosquito Midgut
Source: Microbiol Spectr. 2023 Feb 27;11(2):e03671-22. doi: 10.1128/spectrum.03671-22 (PMC10100735; doi:10.1128/spectrum.03671-22)
Supplement: Supplemental file 1 — Table S1. Download spectrum.03671-22-s0002.xlsx, XLSX file, 0.02 MB [file spectrum.03671-22-s0002.xlsx]

## Sheet: Sheet 1
Supplementary Table_1 zyg
Table S1: Gene Set Enrichment Analysis
ID	Name	Bgd count	Result count	Result gene list	Pct of bgd	Fold enrichment	Odds ratio	P-value	Benjamini	Bonferroni
GO:0007155	cell adhesion	73	10	PF3D7_0115700,PF3D7_0212600,PF3D7_0315200,PF3D7_0712600,PF3D7_0801300,PF3D7_0808600,PF3D7_0937800,PF3D7_1100100,PF3D7_1200400,PF3D7_1240300,	13.7	3.62	4.21	0.000367038	0.0916611	0.271241
GO:0098609	cell-cell adhesion	62	9	PF3D7_0115700,PF3D7_0212600,PF3D7_0315200,PF3D7_0712600,PF3D7_0808600,PF3D7_0937800,PF3D7_1100100,PF3D7_1200400,PF3D7_1240300,	14.5	3.84	4.49	0.000466998	0.0916611	0.345112
GO:0009408	response to heat	28	6	PF3D7_0409400,PF3D7_0708500,PF3D7_0816600,PF3D7_1116800,PF3D7_1134000,PF3D7_1211100,	21.4	5.66	7.14	0.000507609	0.0916611	0.375123
GO:0009266	response to temperature stimulus	29	6	PF3D7_0409400,PF3D7_0708500,PF3D7_0816600,PF3D7_1116800,PF3D7_1134000,PF3D7_1211100,	20.7	5.47	6.83	0.00062017	0.0916611	0.458306
GO:0035966	response to topologically incorrect protein	29	6	PF3D7_0619400,PF3D7_0708500,PF3D7_0816600,PF3D7_1032500,PF3D7_1116800,PF3D7_1134000,	20.7	5.47	6.83	0.00062017	0.0916611	0.458306
GO:0010033	response to organic substance	54	8	PF3D7_0619400,PF3D7_0708500,PF3D7_0816600,PF3D7_1032500,PF3D7_1116800,PF3D7_1134000,PF3D7_1306400,PF3D7_1333200,	14.8	3.92	4.58	0.00084196	0.102613	0.622209
GO:0006986	response to unfolded protein	22	5	PF3D7_0708500,PF3D7_0816600,PF3D7_1032500,PF3D7_1116800,PF3D7_1134000,	22.7	6.01	7.66	0.00114311	0.102613	0.844761
GO:0006437	tyrosyl-tRNA aminoacylation	2	2	PF3D7_0807900,PF3D7_1117500,	100	26.43	inf	0.00142384	0.102613	1
GO:1902299	pre-replicative complex assembly involved in cell cycle DNA replication	7	3	PF3D7_0527000,PF3D7_0705400,PF3D7_1317100,	42.9	11.33	19.38	0.00166624	0.102613	1
GO:0006379	mRNA cleavage	7	3	PF3D7_0318600,PF3D7_1241100,PF3D7_1438500,	42.9	11.33	19.38	0.00166624	0.102613	1
GO:0006378	mRNA polyadenylation	7	3	PF3D7_0318600,PF3D7_1241100,PF3D7_1438500,	42.9	11.33	19.38	0.00166624	0.102613	1
GO:0006267	pre-replicative complex assembly involved in nuclear cell cycle DNA replication	7	3	PF3D7_0527000,PF3D7_0705400,PF3D7_1317100,	42.9	11.33	19.38	0.00166624	0.102613	1
GO:0022616	DNA strand elongation	15	4	PF3D7_0527000,PF3D7_0705400,PF3D7_1211300,PF3D7_1317100,	26.7	7.05	9.43	0.00194974	0.102919	1
GO:0006271	DNA strand elongation involved in DNA replication	15	4	PF3D7_0527000,PF3D7_0705400,PF3D7_1211300,PF3D7_1317100,	26.7	7.05	9.43	0.00194974	0.102919	1
GO:0006270	DNA replication initiation	16	4	PF3D7_0527000,PF3D7_0705400,PF3D7_1211300,PF3D7_1317100,	25	6.61	8.64	0.0025236	0.106418	1
GO:0032508	DNA duplex unwinding	26	5	PF3D7_0409600,PF3D7_0527000,PF3D7_0705400,PF3D7_1211300,PF3D7_1317100,	19.2	5.08	6.2	0.00252525	0.106418	1
GO:0036388	pre-replicative complex assembly	8	3	PF3D7_0527000,PF3D7_0705400,PF3D7_1317100,	37.5	9.91	15.5	0.00259206	0.106418	1
GO:0006898	receptor-mediated endocytosis	8	3	PF3D7_0617100,PF3D7_0904100,PF3D7_1455500,	37.5	9.91	15.5	0.00259206	0.106418	1
GO:0009628	response to abiotic stimulus	39	6	PF3D7_0409400,PF3D7_0708500,PF3D7_0816600,PF3D7_1116800,PF3D7_1134000,PF3D7_1211100,	15.4	4.07	4.75	0.00311145	0.121019	1
GO:0032392	DNA geometric change	28	5	PF3D7_0409600,PF3D7_0527000,PF3D7_0705400,PF3D7_1211300,PF3D7_1317100,	17.9	4.72	5.66	0.00354866	0.131123	1
GO:0043631	RNA polyadenylation	9	3	PF3D7_0318600,PF3D7_1241100,PF3D7_1438500,	33.3	8.81	12.91	0.00378047	0.132043	1
GO:0042221	response to chemical	99	10	PF3D7_0619400,PF3D7_0708500,PF3D7_0816600,PF3D7_1032500,PF3D7_1116800,PF3D7_1134000,PF3D7_1211100,PF3D7_1213800,PF3D7_1306400,PF3D7_1333200,	10.1	2.67	2.96	0.00393092	0.132043	1
GO:0033260	nuclear DNA replication	10	3	PF3D7_0527000,PF3D7_0705400,PF3D7_1317100,	30	7.93	11.06	0.00525146	0.155233	1
GO:0000727	double-strand break repair via break-induced replication	10	3	PF3D7_0527000,PF3D7_0705400,PF3D7_1317100,	30	7.93	11.06	0.00525146	0.155233	1
GO:0044786	cell cycle DNA replication	10	3	PF3D7_0527000,PF3D7_0705400,PF3D7_1317100,	30	7.93	11.06	0.00525146	0.155233	1
GO:0006950	response to stress	215	16	PF3D7_0107600,PF3D7_0409400,PF3D7_0409600,PF3D7_0527000,PF3D7_0619400,PF3D7_0705400,PF3D7_0708500,PF3D7_0816600,PF3D7_1032500,PF3D7_1116800,PF3D7_1134000,PF3D7_1211100,PF3D7_1306400,PF3D7_1317100,PF3D7_1332100,PF3D7_1333200,	7.4	1.97	2.14	0.00688455	0.176546	1
GO:0006268	DNA unwinding involved in DNA replication	11	3	PF3D7_0409600,PF3D7_0705400,PF3D7_1317100,	27.3	7.21	9.68	0.00702163	0.176546	1
GO:1902975	mitotic DNA replication initiation	4	2	PF3D7_0527000,PF3D7_1317100,	50	13.22	25.7	0.00812256	0.176546	1
GO:0051270	regulation of cellular component movement	4	2	PF3D7_0508400,PF3D7_0923700,	50	13.22	25.7	0.00812256	0.176546	1
GO:0003352	regulation of cilium movement	4	2	PF3D7_0508400,PF3D7_0923700,	50	13.22	25.7	0.00812256	0.176546	1
GO:0060632	regulation of microtubule-based movement	4	2	PF3D7_0508400,PF3D7_0923700,	50	13.22	25.7	0.00812256	0.176546	1
GO:1902315	nuclear cell cycle DNA replication initiation	4	2	PF3D7_0527000,PF3D7_1317100,	50	13.22	25.7	0.00812256	0.176546	1
GO:0072583	clathrin-dependent endocytosis	4	2	PF3D7_0617100,PF3D7_1455500,	50	13.22	25.7	0.00812256	0.176546	1
GO:1902292	cell cycle DNA replication initiation	4	2	PF3D7_0527000,PF3D7_1317100,	50	13.22	25.7	0.00812256	0.176546	1
GO:0031124	mRNA 3'-end processing	12	3	PF3D7_0318600,PF3D7_1241100,PF3D7_1438500,	25	6.61	8.6	0.00910447	0.192234	1
GO:0006399	tRNA metabolic process	115	10	PF3D7_0717400,PF3D7_0807900,PF3D7_1018600,PF3D7_1035000,PF3D7_1117500,PF3D7_1213800,PF3D7_1218600,PF3D7_1227800,PF3D7_1319200,PF3D7_1367700,	8.7	2.3	2.5	0.011176	0.229418	1
GO:0006310	DNA recombination	51	6	PF3D7_0409600,PF3D7_0527000,PF3D7_0705400,PF3D7_1317100,PF3D7_1332100,PF3D7_1433500,	11.8	3.11	3.47	0.0118153	0.235986	1
GO:0031401	positive regulation of protein modification process	5	2	PF3D7_1014600,PF3D7_1026400,	40	10.57	17.13	0.0132018	0.236939	1
GO:0033554	cellular response to stress	177	13	PF3D7_0107600,PF3D7_0409600,PF3D7_0527000,PF3D7_0619400,PF3D7_0705400,PF3D7_0816600,PF3D7_1032500,PF3D7_1116800,PF3D7_1134000,PF3D7_1306400,PF3D7_1317100,PF3D7_1332100,PF3D7_1333200,	7.3	1.94	2.09	0.015875	0.236939	1
GO:0030433	ubiquitin-dependent ERAD pathway	27	4	PF3D7_0619400,PF3D7_1032500,PF3D7_1306400,PF3D7_1333200,	14.8	3.92	4.5	0.0175981	0.236939	1
GO:0000724	double-strand break repair via homologous recombination	27	4	PF3D7_0409600,PF3D7_0527000,PF3D7_0705400,PF3D7_1317100,	14.8	3.92	4.5	0.0175981	0.236939	1
GO:0030162	regulation of proteolysis	6	2	PF3D7_0507400,PF3D7_1026400,	33.3	8.81	12.85	0.019313	0.236939	1
GO:0034605	cellular response to heat	6	2	PF3D7_0816600,PF3D7_1116800,	33.3	8.81	12.85	0.019313	0.236939	1
GO:0071103	DNA conformation change	57	6	PF3D7_0409600,PF3D7_0527000,PF3D7_0705400,PF3D7_1211300,PF3D7_1317100,PF3D7_1433500,	10.5	2.78	3.06	0.0197709	0.236939	1
GO:0010243	response to organonitrogen compound	28	4	PF3D7_0619400,PF3D7_1032500,PF3D7_1306400,PF3D7_1333200,	14.3	3.78	4.31	0.0199396	0.236939	1
GO:1901698	response to nitrogen compound	28	4	PF3D7_0619400,PF3D7_1032500,PF3D7_1306400,PF3D7_1333200,	14.3	3.78	4.31	0.0199396	0.236939	1
GO:0036503	ERAD pathway	28	4	PF3D7_0619400,PF3D7_1032500,PF3D7_1306400,PF3D7_1333200,	14.3	3.78	4.31	0.0199396	0.236939	1
GO:0006418	tRNA aminoacylation for protein translation	42	5	PF3D7_0807900,PF3D7_1117500,PF3D7_1213800,PF3D7_1218600,PF3D7_1367700,	11.9	3.15	3.51	0.0200673	0.236939	1
GO:0035967	cellular response to topologically incorrect protein	16	3	PF3D7_0619400,PF3D7_1032500,PF3D7_1134000,	18.8	4.96	5.95	0.020738	0.236939	1
GO:0043039	tRNA aminoacylation	43	5	PF3D7_0807900,PF3D7_1117500,PF3D7_1213800,PF3D7_1218600,PF3D7_1367700,	11.6	3.07	3.41	0.0220326	0.236939	1
GO:0043038	amino acid activation	43	5	PF3D7_0807900,PF3D7_1117500,PF3D7_1213800,PF3D7_1218600,PF3D7_1367700,	11.6	3.07	3.41	0.0220326	0.236939	1
GO:0009405	pathogenesis	75	7	PF3D7_0115700,PF3D7_0712600,PF3D7_0808600,PF3D7_0937800,PF3D7_1100100,PF3D7_1200400,PF3D7_1240300,	9.3	2.47	2.68	0.0224458	0.236939	1
GO:0030001	metal ion transport	29	4	PF3D7_0523800,PF3D7_0715900,PF3D7_0827700,PF3D7_1421900,	13.8	3.65	4.14	0.0224646	0.236939	1
GO:0000725	recombinational repair	29	4	PF3D7_0409600,PF3D7_0527000,PF3D7_0705400,PF3D7_1317100,	13.8	3.65	4.14	0.0224646	0.236939	1
GO:0044409	entry into host	93	8	PF3D7_0214900,PF3D7_0315200,PF3D7_0423800,PF3D7_0424100,PF3D7_0507300,PF3D7_0620000,PF3D7_0923300,PF3D7_1252200,	8.6	2.27	2.46	0.0236287	0.236939	1
GO:0071310	cellular response to organic substance	17	3	PF3D7_0619400,PF3D7_1032500,PF3D7_1134000,	17.6	4.66	5.52	0.0244954	0.236939	1
GO:0090304	nucleic acid metabolic process	646	34	PF3D7_0308900,PF3D7_0318600,PF3D7_0321800,PF3D7_0409600,PF3D7_0414500,PF3D7_0508400,PF3D7_0527000,PF3D7_0705400,PF3D7_0706100,PF3D7_0716000,PF3D7_0717400,PF3D7_0807900,PF3D7_0906600,PF3D7_0923000,PF3D7_1018600,PF3D7_1033600,PF3D7_1035000,PF3D7_1117500,PF3D7_1139100,PF3D7_1211300,PF3D7_1213800,PF3D7_1218600,PF3D7_1224300,PF3D7_1227100,PF3D7_1227800,PF3D7_1241100,PF3D7_1247900,PF3D7_1317100,PF3D7_1…	5.3	1.39	1.51	0.0259868	0.236939	1
GO:0042176	regulation of protein catabolic process	7	2	PF3D7_1026400,PF3D7_1338100,	28.6	7.55	10.27	0.0263718	0.236939	1
GO:1902969	mitotic DNA replication	7	2	PF3D7_0527000,PF3D7_1317100,	28.6	7.55	10.27	0.0263718	0.236939	1
GO:0006302	double-strand break repair	31	4	PF3D7_0409600,PF3D7_0527000,PF3D7_0705400,PF3D7_1317100,	12.9	3.41	3.83	0.0280765	0.236939	1
GO:0032886	regulation of microtubule-based process	8	2	PF3D7_0508400,PF3D7_0923700,	25	6.61	8.56	0.0342983	0.236939	1
GO:0034976	response to endoplasmic reticulum stress	33	4	PF3D7_0619400,PF3D7_1032500,PF3D7_1306400,PF3D7_1333200,	12.1	3.2	3.56	0.0344526	0.236939	1
GO:0008033	tRNA processing	66	6	PF3D7_0717400,PF3D7_1018600,PF3D7_1035000,PF3D7_1227800,PF3D7_1319200,PF3D7_1367700,	9.1	2.4	2.6	0.0375265	0.236939	1
GO:0002252	immune effector process	1	1	PF3D7_0315200,	100	26.43	inf	0.0378334	0.236939	1
GO:0051443	positive regulation of ubiquitin-protein transferase activity	1	1	PF3D7_1026400,	100	26.43	inf	0.0378334	0.236939	1
GO:0060295	regulation of cilium movement involved in cell motility	1	1	PF3D7_0508400,	100	26.43	inf	0.0378334	0.236939	1
GO:0060296	regulation of cilium beat frequency involved in ciliary motility	1	1	PF3D7_0508400,	100	26.43	inf	0.0378334	0.236939	1
GO:0002926	tRNA wobble base 5-methoxycarbonylmethyl-2-thiouridinylation	1	1	PF3D7_1227800,	100	26.43	inf	0.0378334	0.236939	1
GO:0070143	mitochondrial alanyl-tRNA aminoacylation	1	1	PF3D7_1367700,	100	26.43	inf	0.0378334	0.236939	1
GO:2000756	regulation of peptidyl-lysine acetylation	1	1	PF3D7_1014600,	100	26.43	inf	0.0378334	0.236939	1
GO:2000147	positive regulation of cell motility	1	1	PF3D7_0508400,	100	26.43	inf	0.0378334	0.236939	1
GO:2000145	regulation of cell motility	1	1	PF3D7_0508400,	100	26.43	inf	0.0378334	0.236939	1
GO:0072334	UDP-galactose transmembrane transport	1	1	PF3D7_1113300,	100	26.43	inf	0.0378334	0.236939	1
GO:1905786	positive regulation of anaphase-promoting complex-dependent catabolic process	1	1	PF3D7_1026400,	100	26.43	inf	0.0378334	0.236939	1
GO:1905784	regulation of anaphase-promoting complex-dependent catabolic process	1	1	PF3D7_1026400,	100	26.43	inf	0.0378334	0.236939	1
GO:0002366	leukocyte activation involved in immune response	1	1	PF3D7_0315200,	100	26.43	inf	0.0378334	0.236939	1
GO:1905269	positive regulation of chromatin organization	1	1	PF3D7_1014600,	100	26.43	inf	0.0378334	0.236939	1
GO:0002312	B cell activation involved in immune response	1	1	PF3D7_0315200,	100	26.43	inf	0.0378334	0.236939	1
GO:1901072	glucosamine-containing compound catabolic process	1	1	PF3D7_1252200,	100	26.43	inf	0.0378334	0.236939	1
GO:1904668	positive regulation of ubiquitin protein ligase activity	1	1	PF3D7_1026400,	100	26.43	inf	0.0378334	0.236939	1
GO:1904666	regulation of ubiquitin protein ligase activity	1	1	PF3D7_1026400,	100	26.43	inf	0.0378334	0.236939	1
GO:1903322	positive regulation of protein modification by small protein conjugation or removal	1	1	PF3D7_1026400,	100	26.43	inf	0.0378334	0.236939	1
GO:1901983	regulation of protein acetylation	1	1	PF3D7_1014600,	100	26.43	inf	0.0378334	0.236939	1
GO:1901985	positive regulation of protein acetylation	1	1	PF3D7_1014600,	100	26.43	inf	0.0378334	0.236939	1
GO:1902019	regulation of cilium-dependent cell motility	1	1	PF3D7_0508400,	100	26.43	inf	0.0378334	0.236939	1
GO:0051438	regulation of ubiquitin-protein transferase activity	1	1	PF3D7_1026400,	100	26.43	inf	0.0378334	0.236939	1
GO:0002285	lymphocyte activation involved in immune response	1	1	PF3D7_0315200,	100	26.43	inf	0.0378334	0.236939	1
GO:0002263	cell activation involved in immune response	1	1	PF3D7_0315200,	100	26.43	inf	0.0378334	0.236939	1
GO:0051272	positive regulation of cellular component movement	1	1	PF3D7_0508400,	100	26.43	inf	0.0378334	0.236939	1
GO:0006022	aminoglycan metabolic process	1	1	PF3D7_1252200,	100	26.43	inf	0.0378334	0.236939	1
GO:0050685	positive regulation of mRNA processing	1	1	PF3D7_1139100,	100	26.43	inf	0.0378334	0.236939	1
GO:0009234	menaquinone biosynthetic process	1	1	PF3D7_1455200,	100	26.43	inf	0.0378334	0.236939	1
GO:0010466	negative regulation of peptidase activity	1	1	PF3D7_0507400,	100	26.43	inf	0.0378334	0.236939	1
GO:0010951	negative regulation of endopeptidase activity	1	1	PF3D7_0507400,	100	26.43	inf	0.0378334	0.236939	1
GO:0010998	regulation of translational initiation by eIF2 alpha phosphorylation	1	1	PF3D7_0107600,	100	26.43	inf	0.0378334	0.236939	1
GO:0009233	menaquinone metabolic process	1	1	PF3D7_1455200,	100	26.43	inf	0.0378334	0.236939	1
GO:0031058	positive regulation of histone modification	1	1	PF3D7_1014600,	100	26.43	inf	0.0378334	0.236939	1
GO:0031398	positive regulation of protein ubiquitination	1	1	PF3D7_1026400,	100	26.43	inf	0.0378334	0.236939	1
GO:0006556	S-adenosylmethionine biosynthetic process	1	1	PF3D7_0922200,	100	26.43	inf	0.0378334	0.236939	1
GO:0006419	alanyl-tRNA aminoacylation	1	1	PF3D7_1367700,	100	26.43	inf	0.0378334	0.236939	1
GO:0033120	positive regulation of RNA splicing	1	1	PF3D7_1139100,	100	26.43	inf	0.0378334	0.236939	1
GO:2000758	positive regulation of peptidyl-lysine acetylation	1	1	PF3D7_1014600,	100	26.43	inf	0.0378334	0.236939	1
GO:0035065	regulation of histone acetylation	1	1	PF3D7_1014600,	100	26.43	inf	0.0378334	0.236939	1
GO:0003356	regulation of cilium beat frequency	1	1	PF3D7_0508400,	100	26.43	inf	0.0378334	0.236939	1
GO:0035066	positive regulation of histone acetylation	1	1	PF3D7_1014600,	100	26.43	inf	0.0378334	0.236939	1
GO:2001252	positive regulation of chromosome organization	1	1	PF3D7_1014600,	100	26.43	inf	0.0378334	0.236939	1
GO:0040012	regulation of locomotion	1	1	PF3D7_0508400,	100	26.43	inf	0.0378334	0.236939	1
GO:0040017	positive regulation of locomotion	1	1	PF3D7_0508400,	100	26.43	inf	0.0378334	0.236939	1
GO:0006030	chitin metabolic process	1	1	PF3D7_1252200,	100	26.43	inf	0.0378334	0.236939	1
GO:0043555	regulation of translation in response to stress	1	1	PF3D7_0107600,	100	26.43	inf	0.0378334	0.236939	1
GO:0048026	positive regulation of mRNA splicing, via spliceosome	1	1	PF3D7_1139100,	100	26.43	inf	0.0378334	0.236939	1
GO:0043558	regulation of translational initiation in response to stress	1	1	PF3D7_0107600,	100	26.43	inf	0.0378334	0.236939	1
GO:0006032	chitin catabolic process	1	1	PF3D7_1252200,	100	26.43	inf	0.0378334	0.236939	1
GO:0006026	aminoglycan catabolic process	1	1	PF3D7_1252200,	100	26.43	inf	0.0378334	0.236939	1
GO:0009423	chorismate biosynthetic process	1	1	PF3D7_0623000,	100	26.43	inf	0.0378334	0.236939	1
GO:0046417	chorismate metabolic process	1	1	PF3D7_0623000,	100	26.43	inf	0.0378334	0.236939	1
GO:0045861	negative regulation of proteolysis	1	1	PF3D7_0507400,	100	26.43	inf	0.0378334	0.236939	1
GO:0046348	amino sugar catabolic process	1	1	PF3D7_1252200,	100	26.43	inf	0.0378334	0.236939	1
GO:0034620	cellular response to unfolded protein	9	2	PF3D7_1032500,PF3D7_1134000,	22.2	5.87	7.34	0.0430177	0.264917	1
GO:0042026	protein refolding	9	2	PF3D7_0409400,PF3D7_1134000,	22.2	5.87	7.34	0.0430177	0.264917	1
GO:0006261	DNA-dependent DNA replication	52	5	PF3D7_0409600,PF3D7_0527000,PF3D7_0705400,PF3D7_1211300,PF3D7_1317100,	9.6	2.54	2.75	0.0454031	0.275434	1
GO:0071824	protein-DNA complex subunit organization	36	4	PF3D7_0527000,PF3D7_0705400,PF3D7_0719300,PF3D7_1317100,	11.1	2.94	3.23	0.0454708	0.275434	1
GO:0016070	RNA metabolic process	513	27	PF3D7_0308900,PF3D7_0318600,PF3D7_0321800,PF3D7_0414500,PF3D7_0508400,PF3D7_0706100,PF3D7_0716000,PF3D7_0717400,PF3D7_0807900,PF3D7_0906600,PF3D7_0923000,PF3D7_1018600,PF3D7_1033600,PF3D7_1035000,PF3D7_1117500,PF3D7_1139100,PF3D7_1213800,PF3D7_1218600,PF3D7_1224300,PF3D7_1227100,PF3D7_1227800,PF3D7_1241100,PF3D7_1247900,PF3D7_1319200,PF3D7_1367700,PF3D7_1438500,PF3D7_1461600,	5.3	1.39	1.48	0.0459161	0.27587	1
GO:0006897	endocytosis	22	3	PF3D7_0617100,PF3D7_0904100,PF3D7_1455500,	13.6	3.6	4.07	0.0483549	0.288179	1
