# Supplementary material for: Single-Cell Transcriptomics To Define Plasmodium falciparum Stage Transition in the Mosquito Midgut
Source: Microbiol Spectr. 2023 Feb 27;11(2):e03671-22. doi: 10.1128/spectrum.03671-22 (PMC10100735; doi:10.1128/spectrum.03671-22)
Supplement: Supplemental file 2 — Table S2. Download spectrum.03671-22-s0003.xlsx, XLSX file, 0.02 MB [file spectrum.03671-22-s0003.xlsx]

## Sheet: Sheet 1 - Supp_Table_1
Table S2: Gene Ontology Analysis
	ID	Description	GeneRatio	BgRatio	pvalue	p.adjust	qvalue	geneID	Count
GO:0006399	GO:0006399	tRNA metabolic process	9/88	17/376	0.00661007112157631	0.639289782884018	0.639289782884018	PF3D7_1319200/PF3D7_0807900/PF3D7_0723000/PF3D7_0311200/PF3D7_1018600/PF3D7_1205100/PF3D7_1117500/PF3D7_0514300/PF3D7_0102900	9
GO:0016070	GO:0016070	RNA metabolic process	23/88	65/376	0.0112468776020318	0.639289782884018	0.639289782884018	PF3D7_0824000/PF3D7_0517200/PF3D7_0623900/PF3D7_1145000/PF3D7_1319200/PF3D7_0508400/PF3D7_0405400/PF3D7_1429200/PF3D7_1405300/PF3D7_1139100/PF3D7_0615400/PF3D7_0807900/PF3D7_0420300/PF3D7_0723000/PF3D7_0311200/PF3D7_0934400/PF3D7_1018600/PF3D7_1205100/PF3D7_0614400/PF3D7_1117500/PF3D7_1422800/PF3D7_0514300/PF3D7_0102900	23
GO:0015698	GO:0015698	inorganic anion transport	6/88	10/376	0.0130467302629391	0.639289782884018	0.639289782884018	PF3D7_1106500/PF3D7_1471200/PF3D7_1026300/PF3D7_1026600/PF3D7_0404600/PF3D7_0607700	6
GO:0006820	GO:0006820	anion transport	6/88	12/376	0.0379134727068456	0.671135750351318	0.671135750351318	PF3D7_1106500/PF3D7_1471200/PF3D7_1026300/PF3D7_1026600/PF3D7_0404600/PF3D7_0607700	6
GO:0006811	GO:0006811	ion transport	7/88	16/376	0.0543364367242993	0.671135750351318	0.671135750351318	PF3D7_1421900/PF3D7_1106500/PF3D7_1471200/PF3D7_1026300/PF3D7_1026600/PF3D7_0404600/PF3D7_0607700	7
GO:0044419	GO:0044419	interspecies interaction between organisms	5/88	10/376	0.0583306880556158	0.671135750351318	0.671135750351318	PF3D7_1200100/PF3D7_1116800/PF3D7_1449000/PF3D7_1200400/PF3D7_0421300	5
GO:0034660	GO:0034660	ncRNA metabolic process	9/88	23/376	0.0616387231135357	0.671135750351318	0.671135750351318	PF3D7_1319200/PF3D7_0807900/PF3D7_0723000/PF3D7_0311200/PF3D7_1018600/PF3D7_1205100/PF3D7_1117500/PF3D7_0514300/PF3D7_0102900	9
GO:0018130	GO:0018130	heterocycle biosynthetic process	14/88	41/376	0.0671292352815467	0.671135750351318	0.671135750351318	PF3D7_0824000/PF3D7_0417200/PF3D7_0517200/PF3D7_1145000/PF3D7_0605600/PF3D7_0508400/PF3D7_1324800/PF3D7_0802600/PF3D7_1429200/PF3D7_1405300/PF3D7_0420300/PF3D7_0934400/PF3D7_1205100/PF3D7_1422800	14
GO:0034654	GO:0034654	nucleobase-containing compound biosynthetic process	13/88	38/376	0.0760132418808507	0.671135750351318	0.671135750351318	PF3D7_0824000/PF3D7_0417200/PF3D7_0517200/PF3D7_1145000/PF3D7_0605600/PF3D7_0508400/PF3D7_0802600/PF3D7_1429200/PF3D7_1405300/PF3D7_0420300/PF3D7_0934400/PF3D7_1205100/PF3D7_1422800	13
GO:0019438	GO:0019438	aromatic compound biosynthetic process	14/88	42/376	0.0810616701690927	0.671135750351318	0.671135750351318	PF3D7_0824000/PF3D7_0417200/PF3D7_0517200/PF3D7_1145000/PF3D7_0605600/PF3D7_0508400/PF3D7_1324800/PF3D7_0802600/PF3D7_1429200/PF3D7_1405300/PF3D7_0420300/PF3D7_0934400/PF3D7_1205100/PF3D7_1422800	14
GO:1901362	GO:1901362	organic cyclic compound biosynthetic process	14/88	42/376	0.0810616701690927	0.671135750351318	0.671135750351318	PF3D7_0824000/PF3D7_0417200/PF3D7_0517200/PF3D7_1145000/PF3D7_0605600/PF3D7_0508400/PF3D7_1324800/PF3D7_0802600/PF3D7_1429200/PF3D7_1405300/PF3D7_0420300/PF3D7_0934400/PF3D7_1205100/PF3D7_1422800	14
GO:0006418	GO:0006418	tRNA aminoacylation for protein translation	5/88	11/376	0.0875095588555417	0.671135750351318	0.671135750351318	PF3D7_0807900/PF3D7_0311200/PF3D7_1117500/PF3D7_0514300/PF3D7_0102900	5
GO:0043038	GO:0043038	amino acid activation	5/88	11/376	0.0875095588555417	0.671135750351318	0.671135750351318	PF3D7_0807900/PF3D7_0311200/PF3D7_1117500/PF3D7_0514300/PF3D7_0102900	5
GO:0043039	GO:0043039	tRNA aminoacylation	5/88	11/376	0.0875095588555417	0.671135750351318	0.671135750351318	PF3D7_0807900/PF3D7_0311200/PF3D7_1117500/PF3D7_0514300/PF3D7_0102900	5
GO:0006260	GO:0006260	DNA replication	6/88	15/376	0.111029820351887	0.671135750351318	0.671135750351318	PF3D7_1405300/PF3D7_0419600/PF3D7_1137200/PF3D7_0218000/PF3D7_0108600/PF3D7_1437200	6
GO:0006520	GO:0006520	cellular amino acid metabolic process	6/88	15/376	0.111029820351887	0.671135750351318	0.671135750351318	PF3D7_0417200/PF3D7_0807900/PF3D7_0311200/PF3D7_1117500/PF3D7_0514300/PF3D7_0102900	6
GO:0019752	GO:0019752	carboxylic acid metabolic process	8/88	22/376	0.113776436780681	0.671135750351318	0.671135750351318	PF3D7_0417200/PF3D7_1324800/PF3D7_0807900/PF3D7_0922900/PF3D7_0311200/PF3D7_1117500/PF3D7_0514300/PF3D7_0102900	8
GO:0016310	GO:0016310	phosphorylation	10/88	30/376	0.133673080018551	0.671135750351318	0.671135750351318	PF3D7_0310100/PF3D7_0605600/PF3D7_1338900/PF3D7_0802600/PF3D7_0214600/PF3D7_1122800/PF3D7_1331000/PF3D7_0317200/PF3D7_0623800/PF3D7_0415300	10
GO:0032774	GO:0032774	RNA biosynthetic process	10/88	30/376	0.133673080018551	0.671135750351318	0.671135750351318	PF3D7_0824000/PF3D7_0517200/PF3D7_1145000/PF3D7_0508400/PF3D7_1429200/PF3D7_1405300/PF3D7_0420300/PF3D7_0934400/PF3D7_1205100/PF3D7_1422800	10
GO:0006082	GO:0006082	organic acid metabolic process	8/88	23/376	0.141583217403158	0.671135750351318	0.671135750351318	PF3D7_0417200/PF3D7_1324800/PF3D7_0807900/PF3D7_0922900/PF3D7_0311200/PF3D7_1117500/PF3D7_0514300/PF3D7_0102900	8
GO:0009889	GO:0009889	regulation of biosynthetic process	8/88	23/376	0.141583217403158	0.671135750351318	0.671135750351318	PF3D7_0824000/PF3D7_1145000/PF3D7_1429200/PF3D7_1139100/PF3D7_0420300/PF3D7_0934400/PF3D7_0422700/PF3D7_1422800	8
GO:0010468	GO:0010468	regulation of gene expression	8/88	23/376	0.141583217403158	0.671135750351318	0.671135750351318	PF3D7_0824000/PF3D7_1145000/PF3D7_1429200/PF3D7_1139100/PF3D7_0420300/PF3D7_0934400/PF3D7_0422700/PF3D7_1422800	8
GO:0010556	GO:0010556	regulation of macromolecule biosynthetic process	8/88	23/376	0.141583217403158	0.671135750351318	0.671135750351318	PF3D7_0824000/PF3D7_1145000/PF3D7_1429200/PF3D7_1139100/PF3D7_0420300/PF3D7_0934400/PF3D7_0422700/PF3D7_1422800	8
GO:0031323	GO:0031323	regulation of cellular metabolic process	8/88	23/376	0.141583217403158	0.671135750351318	0.671135750351318	PF3D7_0824000/PF3D7_1145000/PF3D7_1429200/PF3D7_1139100/PF3D7_0420300/PF3D7_0934400/PF3D7_0422700/PF3D7_1422800	8
GO:0031326	GO:0031326	regulation of cellular biosynthetic process	8/88	23/376	0.141583217403158	0.671135750351318	0.671135750351318	PF3D7_0824000/PF3D7_1145000/PF3D7_1429200/PF3D7_1139100/PF3D7_0420300/PF3D7_0934400/PF3D7_0422700/PF3D7_1422800	8
GO:0043436	GO:0043436	oxoacid metabolic process	8/88	23/376	0.141583217403158	0.671135750351318	0.671135750351318	PF3D7_0417200/PF3D7_1324800/PF3D7_0807900/PF3D7_0922900/PF3D7_0311200/PF3D7_1117500/PF3D7_0514300/PF3D7_0102900	8
GO:2000112	GO:2000112	regulation of cellular macromolecule biosynthetic process	8/88	23/376	0.141583217403158	0.671135750351318	0.671135750351318	PF3D7_0824000/PF3D7_1145000/PF3D7_1429200/PF3D7_1139100/PF3D7_0420300/PF3D7_0934400/PF3D7_0422700/PF3D7_1422800	8
GO:0046483	GO:0046483	heterocycle metabolic process	29/88	105/376	0.143511907823394	0.671135750351318	0.671135750351318	PF3D7_1449400/PF3D7_0824000/PF3D7_0824100/PF3D7_0417200/PF3D7_0517200/PF3D7_0623900/PF3D7_1145000/PF3D7_0605600/PF3D7_1319200/PF3D7_0508400/PF3D7_1324800/PF3D7_0802600/PF3D7_0405400/PF3D7_1429200/PF3D7_1405300/PF3D7_1139100/PF3D7_0615400/PF3D7_0807900/PF3D7_0420300/PF3D7_0723000/PF3D7_0311200/PF3D7_0934400/PF3D7_1018600/PF3D7_1205100/PF3D7_0614400/PF3D7_1117500/PF3D7_1422800/PF3D7_0514300/PF3D7_0…	29
GO:0006725	GO:0006725	cellular aromatic compound metabolic process	29/88	106/376	0.158766752581454	0.671135750351318	0.671135750351318	PF3D7_1449400/PF3D7_0824000/PF3D7_0824100/PF3D7_0417200/PF3D7_0517200/PF3D7_0623900/PF3D7_1145000/PF3D7_0605600/PF3D7_1319200/PF3D7_0508400/PF3D7_1324800/PF3D7_0802600/PF3D7_0405400/PF3D7_1429200/PF3D7_1405300/PF3D7_1139100/PF3D7_0615400/PF3D7_0807900/PF3D7_0420300/PF3D7_0723000/PF3D7_0311200/PF3D7_0934400/PF3D7_1018600/PF3D7_1205100/PF3D7_0614400/PF3D7_1117500/PF3D7_1422800/PF3D7_0514300/PF3D7_0…	29
GO:1901360	GO:1901360	organic cyclic compound metabolic process	29/88	106/376	0.158766752581454	0.671135750351318	0.671135750351318	PF3D7_1449400/PF3D7_0824000/PF3D7_0824100/PF3D7_0417200/PF3D7_0517200/PF3D7_0623900/PF3D7_1145000/PF3D7_0605600/PF3D7_1319200/PF3D7_0508400/PF3D7_1324800/PF3D7_0802600/PF3D7_0405400/PF3D7_1429200/PF3D7_1405300/PF3D7_1139100/PF3D7_0615400/PF3D7_0807900/PF3D7_0420300/PF3D7_0723000/PF3D7_0311200/PF3D7_0934400/PF3D7_1018600/PF3D7_1205100/PF3D7_0614400/PF3D7_1117500/PF3D7_1422800/PF3D7_0514300/PF3D7_0…	29
GO:0006139	GO:0006139	nucleobase-containing compound metabolic process	28/88	102/376	0.160079647143829	0.671135750351318	0.671135750351318	PF3D7_1449400/PF3D7_0824000/PF3D7_0824100/PF3D7_0417200/PF3D7_0517200/PF3D7_0623900/PF3D7_1145000/PF3D7_0605600/PF3D7_1319200/PF3D7_0508400/PF3D7_0802600/PF3D7_0405400/PF3D7_1429200/PF3D7_1405300/PF3D7_1139100/PF3D7_0615400/PF3D7_0807900/PF3D7_0420300/PF3D7_0723000/PF3D7_0311200/PF3D7_0934400/PF3D7_1018600/PF3D7_1205100/PF3D7_0614400/PF3D7_1117500/PF3D7_1422800/PF3D7_0514300/PF3D7_0102900	28
GO:0006396	GO:0006396	RNA processing	7/88	20/376	0.160850598500747	0.671135750351318	0.671135750351318	PF3D7_1319200/PF3D7_0405400/PF3D7_1139100/PF3D7_0615400/PF3D7_0723000/PF3D7_1018600/PF3D7_0614400	7
GO:0019222	GO:0019222	regulation of metabolic process	8/88	24/376	0.172496598339513	0.671135750351318	0.671135750351318	PF3D7_0824000/PF3D7_1145000/PF3D7_1429200/PF3D7_1139100/PF3D7_0420300/PF3D7_0934400/PF3D7_0422700/PF3D7_1422800	8
GO:0051171	GO:0051171	regulation of nitrogen compound metabolic process	8/88	24/376	0.172496598339513	0.671135750351318	0.671135750351318	PF3D7_0824000/PF3D7_1145000/PF3D7_1429200/PF3D7_1139100/PF3D7_0420300/PF3D7_0934400/PF3D7_0422700/PF3D7_1422800	8
GO:0060255	GO:0060255	regulation of macromolecule metabolic process	8/88	24/376	0.172496598339513	0.671135750351318	0.671135750351318	PF3D7_0824000/PF3D7_1145000/PF3D7_1429200/PF3D7_1139100/PF3D7_0420300/PF3D7_0934400/PF3D7_0422700/PF3D7_1422800	8
GO:0080090	GO:0080090	regulation of primary metabolic process	8/88	24/376	0.172496598339513	0.671135750351318	0.671135750351318	PF3D7_0824000/PF3D7_1145000/PF3D7_1429200/PF3D7_1139100/PF3D7_0420300/PF3D7_0934400/PF3D7_0422700/PF3D7_1422800	8
GO:0009058	GO:0009058	biosynthetic process	34/88	128/376	0.18093164879671	0.671135750351318	0.671135750351318	PF3D7_0824000/PF3D7_0417200/PF3D7_0517200/PF3D7_1145000/PF3D7_0605600/PF3D7_0507100/PF3D7_0508400/PF3D7_1420900/PF3D7_1324800/PF3D7_0802600/PF3D7_0605000/PF3D7_1429200/PF3D7_1025100/PF3D7_1405300/PF3D7_1139100/PF3D7_0807900/PF3D7_0420300/PF3D7_0922900/PF3D7_0419600/PF3D7_0311200/PF3D7_0934400/PF3D7_1332200/PF3D7_1205100/PF3D7_0422700/PF3D7_1137200/PF3D7_1117500/PF3D7_0218000/PF3D7_1144800/PF3D7_1…	34
GO:0006468	GO:0006468	protein phosphorylation	9/88	28/376	0.181251189593421	0.671135750351318	0.671135750351318	PF3D7_0310100/PF3D7_1338900/PF3D7_0802600/PF3D7_0214600/PF3D7_1122800/PF3D7_1331000/PF3D7_0317200/PF3D7_0623800/PF3D7_0415300	9
GO:0050789	GO:0050789	regulation of biological process	16/88	55/376	0.181436067593381	0.671135750351318	0.671135750351318	PF3D7_1200100/PF3D7_0824000/PF3D7_1145000/PF3D7_1310600/PF3D7_0802600/PF3D7_1429200/PF3D7_1139100/PF3D7_0420300/PF3D7_0623400/PF3D7_0934400/PF3D7_0422700/PF3D7_1144800/PF3D7_1422800/PF3D7_0517800/PF3D7_1200400/PF3D7_0421300	16
GO:0065007	GO:0065007	biological regulation	17/88	59/376	0.182621972884712	0.671135750351318	0.671135750351318	PF3D7_1200100/PF3D7_0824000/PF3D7_1330400.1/PF3D7_1145000/PF3D7_1310600/PF3D7_0802600/PF3D7_1429200/PF3D7_1139100/PF3D7_0420300/PF3D7_0623400/PF3D7_0934400/PF3D7_0422700/PF3D7_1144800/PF3D7_1422800/PF3D7_0517800/PF3D7_1200400/PF3D7_0421300	17
GO:0055114	GO:0055114	oxidation-reduction process	5/88	14/376	0.209662646807595	0.744947359182939	0.744947359182939	PF3D7_0417200/PF3D7_1139700/PF3D7_0922900/PF3D7_1437200/PF3D7_1224600	5
GO:0006355	GO:0006355	regulation of transcription, DNA-templated	6/88	18/376	0.225018152246034	0.744947359182939	0.744947359182939	PF3D7_0824000/PF3D7_1145000/PF3D7_1429200/PF3D7_0420300/PF3D7_0934400/PF3D7_1422800	6
GO:1903506	GO:1903506	regulation of nucleic acid-templated transcription	6/88	18/376	0.225018152246034	0.744947359182939	0.744947359182939	PF3D7_0824000/PF3D7_1145000/PF3D7_1429200/PF3D7_0420300/PF3D7_0934400/PF3D7_1422800	6
GO:2001141	GO:2001141	regulation of RNA biosynthetic process	6/88	18/376	0.225018152246034	0.744947359182939	0.744947359182939	PF3D7_0824000/PF3D7_1145000/PF3D7_1429200/PF3D7_0420300/PF3D7_0934400/PF3D7_1422800	6
GO:0050794	GO:0050794	regulation of cellular process	15/88	53/376	0.228531440313704	0.744947359182939	0.744947359182939	PF3D7_1200100/PF3D7_0824000/PF3D7_1145000/PF3D7_1310600/PF3D7_0802600/PF3D7_1429200/PF3D7_1139100/PF3D7_0420300/PF3D7_0623400/PF3D7_0934400/PF3D7_0422700/PF3D7_1422800/PF3D7_0517800/PF3D7_1200400/PF3D7_0421300	15
GO:1901576	GO:1901576	organic substance biosynthetic process	33/88	127/376	0.236219461681467	0.744947359182939	0.744947359182939	PF3D7_0824000/PF3D7_0417200/PF3D7_0517200/PF3D7_1145000/PF3D7_0605600/PF3D7_0507100/PF3D7_0508400/PF3D7_1324800/PF3D7_0802600/PF3D7_0605000/PF3D7_1429200/PF3D7_1025100/PF3D7_1405300/PF3D7_1139100/PF3D7_0807900/PF3D7_0420300/PF3D7_0922900/PF3D7_0419600/PF3D7_0311200/PF3D7_0934400/PF3D7_1332200/PF3D7_1205100/PF3D7_0422700/PF3D7_1137200/PF3D7_1117500/PF3D7_0218000/PF3D7_1144800/PF3D7_1422800/PF3D7_1…	33
GO:0044283	GO:0044283	small molecule biosynthetic process	4/88	11/376	0.241442989504131	0.744947359182939	0.744947359182939	PF3D7_0417200/PF3D7_0605600/PF3D7_1324800/PF3D7_0922900	4
GO:0051179	GO:0051179	localization	18/88	66/376	0.252201753542915	0.744947359182939	0.744947359182939	PF3D7_1116800/PF3D7_1330400.1/PF3D7_1421900/PF3D7_1310600/PF3D7_1106500/PF3D7_0716100/PF3D7_1471200/PF3D7_1139100/PF3D7_0419600/PF3D7_1026300/PF3D7_1026600/PF3D7_1125400/PF3D7_1422800/PF3D7_0810400/PF3D7_1321000/PF3D7_0404600/PF3D7_0607700/PF3D7_1242800	18
GO:0006810	GO:0006810	transport	17/88	62/376	0.253383455504401	0.744947359182939	0.744947359182939	PF3D7_1116800/PF3D7_1421900/PF3D7_1310600/PF3D7_1106500/PF3D7_0716100/PF3D7_1471200/PF3D7_1139100/PF3D7_0419600/PF3D7_1026300/PF3D7_1026600/PF3D7_1125400/PF3D7_1422800/PF3D7_0810400/PF3D7_1321000/PF3D7_0404600/PF3D7_0607700/PF3D7_1242800	17
GO:0051234	GO:0051234	establishment of localization	17/88	62/376	0.253383455504401	0.744947359182939	0.744947359182939	PF3D7_1116800/PF3D7_1421900/PF3D7_1310600/PF3D7_1106500/PF3D7_0716100/PF3D7_1471200/PF3D7_1139100/PF3D7_0419600/PF3D7_1026300/PF3D7_1026600/PF3D7_1125400/PF3D7_1422800/PF3D7_0810400/PF3D7_1321000/PF3D7_0404600/PF3D7_0607700/PF3D7_1242800	17
GO:0090304	GO:0090304	nucleic acid metabolic process	24/88	91/376	0.263071309910318	0.747759447328616	0.747759447328616	PF3D7_1449400/PF3D7_0824000/PF3D7_0517200/PF3D7_0623900/PF3D7_1145000/PF3D7_1319200/PF3D7_0508400/PF3D7_0405400/PF3D7_1429200/PF3D7_1405300/PF3D7_1139100/PF3D7_0615400/PF3D7_0807900/PF3D7_0420300/PF3D7_0723000/PF3D7_0311200/PF3D7_0934400/PF3D7_1018600/PF3D7_1205100/PF3D7_0614400/PF3D7_1117500/PF3D7_1422800/PF3D7_0514300/PF3D7_0102900	24
GO:0019219	GO:0019219	regulation of nucleobase-containing compound metabolic process	6/88	19/376	0.269600344955215	0.747759447328616	0.747759447328616	PF3D7_0824000/PF3D7_1145000/PF3D7_1429200/PF3D7_0420300/PF3D7_0934400/PF3D7_1422800	6
GO:0051252	GO:0051252	regulation of RNA metabolic process	6/88	19/376	0.269600344955215	0.747759447328616	0.747759447328616	PF3D7_0824000/PF3D7_1145000/PF3D7_1429200/PF3D7_0420300/PF3D7_0934400/PF3D7_1422800	6
GO:0044271	GO:0044271	cellular nitrogen compound biosynthetic process	25/88	96/376	0.282459305678035	0.760728390563661	0.760728390563661	PF3D7_0824000/PF3D7_0417200/PF3D7_0517200/PF3D7_1145000/PF3D7_0605600/PF3D7_0507100/PF3D7_0508400/PF3D7_1324800/PF3D7_0802600/PF3D7_0605000/PF3D7_1429200/PF3D7_1405300/PF3D7_1139100/PF3D7_0807900/PF3D7_0420300/PF3D7_0311200/PF3D7_0934400/PF3D7_1332200/PF3D7_1205100/PF3D7_0422700/PF3D7_1117500/PF3D7_1422800/PF3D7_1033100/PF3D7_0514300/PF3D7_0102900	25
GO:0044281	GO:0044281	small molecule metabolic process	10/88	35/376	0.284626268578241	0.760728390563661	0.760728390563661	PF3D7_0417200/PF3D7_0605600/PF3D7_1324800/PF3D7_0802600/PF3D7_0807900/PF3D7_0922900/PF3D7_0311200/PF3D7_1117500/PF3D7_0514300/PF3D7_0102900	10
GO:0044249	GO:0044249	cellular biosynthetic process	32/88	126/376	0.300097408598516	0.771825435229451	0.771825435229451	PF3D7_0824000/PF3D7_0417200/PF3D7_0517200/PF3D7_1145000/PF3D7_0605600/PF3D7_0507100/PF3D7_0508400/PF3D7_1324800/PF3D7_0802600/PF3D7_0605000/PF3D7_1429200/PF3D7_1405300/PF3D7_1139100/PF3D7_0807900/PF3D7_0420300/PF3D7_0922900/PF3D7_0419600/PF3D7_0311200/PF3D7_0934400/PF3D7_1332200/PF3D7_1205100/PF3D7_0422700/PF3D7_1137200/PF3D7_1117500/PF3D7_0218000/PF3D7_1144800/PF3D7_1422800/PF3D7_1033100/PF3D7_0…	32
GO:0009628	GO:0009628	response to abiotic stimulus	4/88	12/376	0.300696816918177	0.771825435229451	0.771825435229451	PF3D7_1116800/PF3D7_0802600/PF3D7_1230400/PF3D7_0108600	4
GO:1901137	GO:1901137	carbohydrate derivative biosynthetic process	5/88	16/376	0.310766882538635	0.771825435229451	0.771825435229451	PF3D7_0417200/PF3D7_0605600/PF3D7_0802600/PF3D7_1025100/PF3D7_1144800	5
GO:1901135	GO:1901135	carbohydrate derivative metabolic process	6/88	20/376	0.316207379149987	0.771825435229451	0.771825435229451	PF3D7_0417200/PF3D7_1252200/PF3D7_0605600/PF3D7_0802600/PF3D7_1025100/PF3D7_1144800	6
GO:0006351	GO:0006351	transcription, DNA-templated	8/88	28/376	0.320281303054398	0.771825435229451	0.771825435229451	PF3D7_0824000/PF3D7_0517200/PF3D7_1145000/PF3D7_0508400/PF3D7_1429200/PF3D7_0420300/PF3D7_0934400/PF3D7_1422800	8
GO:0097659	GO:0097659	nucleic acid-templated transcription	8/88	28/376	0.320281303054398	0.771825435229451	0.771825435229451	PF3D7_0824000/PF3D7_0517200/PF3D7_1145000/PF3D7_0508400/PF3D7_1429200/PF3D7_0420300/PF3D7_0934400/PF3D7_1422800	8
GO:0033036	GO:0033036	macromolecule localization	7/88	25/376	0.362926725723735	0.860487559377243	0.860487559377243	PF3D7_1116800/PF3D7_1330400.1/PF3D7_1310600/PF3D7_0716100/PF3D7_1139100/PF3D7_1125400/PF3D7_1242800	7
GO:0010467	GO:0010467	gene expression	26/88	105/376	0.397006244661889	0.926347904211073	0.926347904211073	PF3D7_0824000/PF3D7_0517200/PF3D7_1145000/PF3D7_1319200/PF3D7_0507100/PF3D7_0508400/PF3D7_1106300/PF3D7_0405400/PF3D7_0605000/PF3D7_1429200/PF3D7_1139100/PF3D7_0615400/PF3D7_0807900/PF3D7_0420300/PF3D7_0723000/PF3D7_1136900/PF3D7_0311200/PF3D7_0934400/PF3D7_1332200/PF3D7_1018600/PF3D7_0422700/PF3D7_0614400/PF3D7_1117500/PF3D7_1422800/PF3D7_0514300/PF3D7_0102900	26
GO:0008104	GO:0008104	protein localization	6/88	22/376	0.412311553245699	0.935737003297953	0.935737003297953	PF3D7_1116800/PF3D7_1330400.1/PF3D7_1310600/PF3D7_0716100/PF3D7_1125400/PF3D7_1242800	6
GO:0044085	GO:0044085	cellular component biogenesis	4/88	14/376	0.422192903813347	0.935737003297953	0.935737003297953	PF3D7_1116800/PF3D7_0716100/PF3D7_1144800/PF3D7_1224600	4
GO:0043170	GO:0043170	macromolecule metabolic process	53/88	221/376	0.425314432962504	0.935737003297953	0.935737003297953	PF3D7_1414000/PF3D7_1116800/PF3D7_1449400/PF3D7_0824000/PF3D7_0310100/PF3D7_0517200/PF3D7_1252200/PF3D7_0623900/PF3D7_1145000/PF3D7_1423300/PF3D7_1319200/PF3D7_0507100/PF3D7_1338900/PF3D7_0508400/PF3D7_1106300/PF3D7_0802600/PF3D7_0405400/PF3D7_0605000/PF3D7_0214600/PF3D7_1429200/PF3D7_1405300/PF3D7_1122800/PF3D7_0628100/PF3D7_1139100/PF3D7_1331000/PF3D7_0615400/PF3D7_0807900/PF3D7_0420300/PF3D7_0…	53
GO:0051276	GO:0051276	chromosome organization	3/88	10/376	0.426492375652809	0.935737003297953	0.935737003297953	PF3D7_0719300/PF3D7_1318400/PF3D7_1422800	3
GO:0009059	GO:0009059	macromolecule biosynthetic process	26/88	107/376	0.446855685072345	0.963973156477608	0.963973156477608	PF3D7_0824000/PF3D7_0517200/PF3D7_1145000/PF3D7_0507100/PF3D7_0508400/PF3D7_0605000/PF3D7_1429200/PF3D7_1405300/PF3D7_1139100/PF3D7_0807900/PF3D7_0420300/PF3D7_0419600/PF3D7_0311200/PF3D7_0934400/PF3D7_1332200/PF3D7_1205100/PF3D7_0422700/PF3D7_1137200/PF3D7_1117500/PF3D7_0218000/PF3D7_1144800/PF3D7_1422800/PF3D7_0514300/PF3D7_0108600/PF3D7_1437200/PF3D7_0102900	26
GO:0071705	GO:0071705	nitrogen compound transport	6/88	23/376	0.460314044455775	0.963973156477608	0.963973156477608	PF3D7_1116800/PF3D7_1310600/PF3D7_0716100/PF3D7_1139100/PF3D7_1125400/PF3D7_1242800	6
GO:0051641	GO:0051641	cellular localization	4/88	15/376	0.481543392459855	0.963973156477608	0.963973156477608	PF3D7_1330400.1/PF3D7_0716100/PF3D7_0419600/PF3D7_1125400	4
GO:0009266	GO:0009266	response to temperature stimulus	3/88	11/376	0.495885895458563	0.963973156477608	0.963973156477608	PF3D7_1116800/PF3D7_1230400/PF3D7_0108600	3
GO:0009408	GO:0009408	response to heat	3/88	11/376	0.495885895458563	0.963973156477608	0.963973156477608	PF3D7_1116800/PF3D7_1230400/PF3D7_0108600	3
GO:0034470	GO:0034470	ncRNA processing	3/88	11/376	0.495885895458563	0.963973156477608	0.963973156477608	PF3D7_1319200/PF3D7_0723000/PF3D7_1018600	3
GO:0034613	GO:0034613	cellular protein localization	3/88	11/376	0.495885895458563	0.963973156477608	0.963973156477608	PF3D7_1330400.1/PF3D7_0716100/PF3D7_1125400	3
GO:0070727	GO:0070727	cellular macromolecule localization	3/88	11/376	0.495885895458563	0.963973156477608	0.963973156477608	PF3D7_1330400.1/PF3D7_0716100/PF3D7_1125400	3
GO:0006796	GO:0006796	phosphate-containing compound metabolic process	12/88	50/376	0.519458818203657	0.963973156477608	0.963973156477608	PF3D7_0310100/PF3D7_0417200/PF3D7_1423300/PF3D7_0605600/PF3D7_1338900/PF3D7_0802600/PF3D7_0214600/PF3D7_1122800/PF3D7_1331000/PF3D7_0317200/PF3D7_0623800/PF3D7_0415300	12
GO:0016043	GO:0016043	cellular component organization	8/88	33/376	0.525516418272459	0.963973156477608	0.963973156477608	PF3D7_1116800/PF3D7_0716100/PF3D7_0719300/PF3D7_1318400/PF3D7_0623400/PF3D7_1125400/PF3D7_1422800/PF3D7_1224600	8
GO:0034645	GO:0034645	cellular macromolecule biosynthetic process	25/88	106/376	0.529083117462268	0.963973156477608	0.963973156477608	PF3D7_0824000/PF3D7_0517200/PF3D7_1145000/PF3D7_0507100/PF3D7_0508400/PF3D7_0605000/PF3D7_1429200/PF3D7_1405300/PF3D7_1139100/PF3D7_0807900/PF3D7_0420300/PF3D7_0419600/PF3D7_0311200/PF3D7_0934400/PF3D7_1332200/PF3D7_0422700/PF3D7_1137200/PF3D7_1117500/PF3D7_0218000/PF3D7_1144800/PF3D7_1422800/PF3D7_0514300/PF3D7_0108600/PF3D7_1437200/PF3D7_0102900	25
GO:0071704	GO:0071704	organic substance metabolic process	60/88	256/376	0.546437598859936	0.963973156477608	0.963973156477608	PF3D7_1414000/PF3D7_1116800/PF3D7_1449400/PF3D7_0824000/PF3D7_0824100/PF3D7_0310100/PF3D7_0417200/PF3D7_0517200/PF3D7_1252200/PF3D7_0623900/PF3D7_1145000/PF3D7_1423300/PF3D7_0605600/PF3D7_1319200/PF3D7_0507100/PF3D7_1338900/PF3D7_0508400/PF3D7_1106300/PF3D7_1324800/PF3D7_0802600/PF3D7_0405400/PF3D7_0605000/PF3D7_0214600/PF3D7_1429200/PF3D7_1025100/PF3D7_1405300/PF3D7_1122800/PF3D7_0628100/PF3D7_1…	60
GO:0006793	GO:0006793	phosphorus metabolic process	12/88	51/376	0.552537427432127	0.963973156477608	0.963973156477608	PF3D7_0310100/PF3D7_0417200/PF3D7_1423300/PF3D7_0605600/PF3D7_1338900/PF3D7_0802600/PF3D7_0214600/PF3D7_1122800/PF3D7_1331000/PF3D7_0317200/PF3D7_0623800/PF3D7_0415300	12
GO:0071702	GO:0071702	organic substance transport	6/88	25/376	0.553026321282227	0.963973156477608	0.963973156477608	PF3D7_1116800/PF3D7_1310600/PF3D7_0716100/PF3D7_1139100/PF3D7_1125400/PF3D7_1242800	6
GO:0007165	GO:0007165	signal transduction	3/88	12/376	0.560948921638692	0.963973156477608	0.963973156477608	PF3D7_1310600/PF3D7_0802600/PF3D7_0517800	3
GO:0023052	GO:0023052	signaling	3/88	12/376	0.560948921638692	0.963973156477608	0.963973156477608	PF3D7_1310600/PF3D7_0802600/PF3D7_0517800	3
GO:0055085	GO:0055085	transmembrane transport	3/88	12/376	0.560948921638692	0.963973156477608	0.963973156477608	PF3D7_1421900/PF3D7_1310600/PF3D7_1471200	3
GO:0009987	GO:0009987	cellular process	75/88	320/376	0.561818600135938	0.963973156477608	0.963973156477608	PF3D7_1414000/PF3D7_1200100/PF3D7_0315200/PF3D7_1116800/PF3D7_1449400/PF3D7_0824000/PF3D7_0824100/PF3D7_0310100/PF3D7_0417200/PF3D7_0517200/PF3D7_0623900/PF3D7_1330400.1/PF3D7_1145000/PF3D7_0806600/PF3D7_1423300/PF3D7_1421900/PF3D7_0605600/PF3D7_1319200/PF3D7_0507100/PF3D7_1338900/PF3D7_1310600/PF3D7_0508400/PF3D7_1324800/PF3D7_0801300/PF3D7_0802600/PF3D7_1106500/PF3D7_0405400/PF3D7_0605000/PF3D7…	75
GO:0015031	GO:0015031	protein transport	5/88	21/376	0.570514725262258	0.963973156477608	0.963973156477608	PF3D7_1116800/PF3D7_1310600/PF3D7_0716100/PF3D7_1125400/PF3D7_1242800	5
GO:0045184	GO:0045184	establishment of protein localization	5/88	21/376	0.570514725262258	0.963973156477608	0.963973156477608	PF3D7_1116800/PF3D7_1310600/PF3D7_0716100/PF3D7_1125400/PF3D7_1242800	5
GO:0006996	GO:0006996	organelle organization	6/88	26/376	0.596732980432001	0.978121501348579	0.978121501348579	PF3D7_0716100/PF3D7_0719300/PF3D7_1318400/PF3D7_0623400/PF3D7_1125400/PF3D7_1422800	6
GO:0015833	GO:0015833	peptide transport	5/88	22/376	0.61704506997301	0.978121501348579	0.978121501348579	PF3D7_1116800/PF3D7_1310600/PF3D7_0716100/PF3D7_1125400/PF3D7_1242800	5
GO:0042886	GO:0042886	amide transport	5/88	22/376	0.61704506997301	0.978121501348579	0.978121501348579	PF3D7_1116800/PF3D7_1310600/PF3D7_0716100/PF3D7_1125400/PF3D7_1242800	5
GO:0007154	GO:0007154	cell communication	3/88	13/376	0.620792606158217	0.978121501348579	0.978121501348579	PF3D7_1310600/PF3D7_0802600/PF3D7_0517800	3
GO:0090407	GO:0090407	organophosphate biosynthetic process	3/88	13/376	0.620792606158217	0.978121501348579	0.978121501348579	PF3D7_0417200/PF3D7_0605600/PF3D7_0802600	3
GO:0071840	GO:0071840	cellular component organization or biogenesis	9/88	40/376	0.623494133068751	0.978121501348579	0.978121501348579	PF3D7_1116800/PF3D7_0716100/PF3D7_0719300/PF3D7_1318400/PF3D7_0623400/PF3D7_1125400/PF3D7_1144800/PF3D7_1422800/PF3D7_1224600	9
GO:0006807	GO:0006807	nitrogen compound metabolic process	53/88	230/376	0.631785400688615	0.978121501348579	0.978121501348579	PF3D7_1414000/PF3D7_1116800/PF3D7_1449400/PF3D7_0824000/PF3D7_0824100/PF3D7_0310100/PF3D7_0417200/PF3D7_0517200/PF3D7_1252200/PF3D7_0623900/PF3D7_1145000/PF3D7_1423300/PF3D7_0605600/PF3D7_1319200/PF3D7_0507100/PF3D7_1338900/PF3D7_0508400/PF3D7_1106300/PF3D7_1324800/PF3D7_0802600/PF3D7_0405400/PF3D7_0605000/PF3D7_0214600/PF3D7_1429200/PF3D7_1405300/PF3D7_1122800/PF3D7_0628100/PF3D7_1139100/PF3D7_1…	53
GO:0034641	GO:0034641	cellular nitrogen compound metabolic process	34/88	149/376	0.632119337606224	0.978121501348579	0.978121501348579	PF3D7_1449400/PF3D7_0824000/PF3D7_0824100/PF3D7_0417200/PF3D7_0517200/PF3D7_0623900/PF3D7_1145000/PF3D7_0605600/PF3D7_1319200/PF3D7_0507100/PF3D7_0508400/PF3D7_1324800/PF3D7_0802600/PF3D7_0405400/PF3D7_0605000/PF3D7_1429200/PF3D7_1405300/PF3D7_1139100/PF3D7_0615400/PF3D7_0807900/PF3D7_0420300/PF3D7_0723000/PF3D7_0311200/PF3D7_0934400/PF3D7_1332200/PF3D7_1018600/PF3D7_1205100/PF3D7_0422700/PF3D7_0…	34
GO:0046907	GO:0046907	intracellular transport	3/88	14/376	0.674956161343181	1	1	PF3D7_0716100/PF3D7_0419600/PF3D7_1125400	3
GO:0051649	GO:0051649	establishment of localization in cell	3/88	14/376	0.674956161343181	1	1	PF3D7_0716100/PF3D7_0419600/PF3D7_1125400	3
GO:0008152	GO:0008152	metabolic process	62/88	270/376	0.679374371085409	1	1	PF3D7_1414000/PF3D7_1116800/PF3D7_1449400/PF3D7_0824000/PF3D7_0824100/PF3D7_0310100/PF3D7_0417200/PF3D7_0517200/PF3D7_1252200/PF3D7_0623900/PF3D7_1145000/PF3D7_1423300/PF3D7_0605600/PF3D7_1319200/PF3D7_0507100/PF3D7_1338900/PF3D7_1139700/PF3D7_0508400/PF3D7_1106300/PF3D7_1420900/PF3D7_1324800/PF3D7_0802600/PF3D7_0405400/PF3D7_0605000/PF3D7_0214600/PF3D7_1429200/PF3D7_1025100/PF3D7_1405300/PF3D7_1…	62
GO:0044237	GO:0044237	cellular metabolic process	54/88	238/376	0.71239280435405	1	1	PF3D7_1414000/PF3D7_1449400/PF3D7_0824000/PF3D7_0824100/PF3D7_0310100/PF3D7_0417200/PF3D7_0517200/PF3D7_0623900/PF3D7_1145000/PF3D7_1423300/PF3D7_0605600/PF3D7_1319200/PF3D7_0507100/PF3D7_1338900/PF3D7_0508400/PF3D7_1324800/PF3D7_0802600/PF3D7_0405400/PF3D7_0605000/PF3D7_0214600/PF3D7_1429200/PF3D7_1405300/PF3D7_1122800/PF3D7_0628100/PF3D7_1139100/PF3D7_1331000/PF3D7_0615400/PF3D7_0807900/PF3D7_0…	54
GO:1901564	GO:1901564	organonitrogen compound metabolic process	34/88	153/376	0.715439912817346	1	1	PF3D7_1414000/PF3D7_1116800/PF3D7_0310100/PF3D7_0417200/PF3D7_1252200/PF3D7_1423300/PF3D7_0605600/PF3D7_0507100/PF3D7_1338900/PF3D7_1106300/PF3D7_1324800/PF3D7_0802600/PF3D7_0605000/PF3D7_0214600/PF3D7_1122800/PF3D7_0628100/PF3D7_1139100/PF3D7_1331000/PF3D7_0807900/PF3D7_0317200/PF3D7_1230400/PF3D7_1136900/PF3D7_0311200/PF3D7_1332200/PF3D7_1116700/PF3D7_0422700/PF3D7_1117500/PF3D7_0623800/PF3D7_1…	34
GO:0043412	GO:0043412	macromolecule modification	13/88	61/376	0.716727554251624	1	1	PF3D7_0310100/PF3D7_1423300/PF3D7_1338900/PF3D7_0802600/PF3D7_0214600/PF3D7_1122800/PF3D7_0628100/PF3D7_1331000/PF3D7_0723000/PF3D7_0317200/PF3D7_0623800/PF3D7_0415300/PF3D7_1224600	13
GO:0006413	GO:0006413	translational initiation	2/88	10/376	0.72181828552381	1	1	PF3D7_1332200/PF3D7_0422700	2
GO:0006886	GO:0006886	intracellular protein transport	2/88	10/376	0.72181828552381	1	1	PF3D7_0716100/PF3D7_1125400	2
GO:0008610	GO:0008610	lipid biosynthetic process	2/88	10/376	0.72181828552381	1	1	PF3D7_0922900/PF3D7_1144800	2
GO:0022402	GO:0022402	cell cycle process	2/88	10/376	0.72181828552381	1	1	PF3D7_1318400/PF3D7_0623400	2
GO:0006464	GO:0006464	cellular protein modification process	12/88	57/376	0.729530229878626	1	1	PF3D7_0310100/PF3D7_1423300/PF3D7_1338900/PF3D7_0802600/PF3D7_0214600/PF3D7_1122800/PF3D7_0628100/PF3D7_1331000/PF3D7_0317200/PF3D7_0623800/PF3D7_0415300/PF3D7_1224600	12
GO:0036211	GO:0036211	protein modification process	12/88	57/376	0.729530229878626	1	1	PF3D7_0310100/PF3D7_1423300/PF3D7_1338900/PF3D7_0802600/PF3D7_0214600/PF3D7_1122800/PF3D7_0628100/PF3D7_1331000/PF3D7_0317200/PF3D7_0623800/PF3D7_0415300/PF3D7_1224600	12
GO:0007049	GO:0007049	cell cycle	3/88	16/376	0.765964843824879	1	1	PF3D7_1318400/PF3D7_0623400/PF3D7_1026400	3
GO:0016192	GO:0016192	vesicle-mediated transport	3/88	16/376	0.765964843824879	1	1	PF3D7_1310600/PF3D7_1422800/PF3D7_1242800	3
GO:0009057	GO:0009057	macromolecule catabolic process	4/88	21/376	0.7671608249327	1	1	PF3D7_1414000/PF3D7_1252200/PF3D7_0623900/PF3D7_1230400	4
GO:0044255	GO:0044255	cellular lipid metabolic process	2/88	11/376	0.772025483316086	1	1	PF3D7_0922900/PF3D7_1144800	2
GO:1901566	GO:1901566	organonitrogen compound biosynthetic process	16/88	77/376	0.774544928296093	1	1	PF3D7_0417200/PF3D7_0605600/PF3D7_0507100/PF3D7_1324800/PF3D7_0802600/PF3D7_0605000/PF3D7_1139100/PF3D7_0807900/PF3D7_0311200/PF3D7_1332200/PF3D7_0422700/PF3D7_1117500/PF3D7_1144800/PF3D7_1033100/PF3D7_0514300/PF3D7_0102900	16
GO:0050896	GO:0050896	response to stimulus	12/88	60/376	0.79943131533527	1	1	PF3D7_1200100/PF3D7_0315200/PF3D7_1116800/PF3D7_0417200/PF3D7_1310600/PF3D7_0802600/PF3D7_1230400/PF3D7_1422800/PF3D7_0517800/PF3D7_0108600/PF3D7_1200400/PF3D7_0421300	12
GO:0044260	GO:0044260	cellular macromolecule metabolic process	41/88	188/376	0.803024231829986	1	1	PF3D7_1414000/PF3D7_1449400/PF3D7_0824000/PF3D7_0310100/PF3D7_0517200/PF3D7_0623900/PF3D7_1145000/PF3D7_1423300/PF3D7_0507100/PF3D7_1338900/PF3D7_0508400/PF3D7_0802600/PF3D7_0605000/PF3D7_0214600/PF3D7_1429200/PF3D7_1405300/PF3D7_1122800/PF3D7_0628100/PF3D7_1139100/PF3D7_1331000/PF3D7_0807900/PF3D7_0420300/PF3D7_0317200/PF3D7_1230400/PF3D7_0419600/PF3D7_0311200/PF3D7_0934400/PF3D7_1332200/PF3D7_0…	41
GO:0019637	GO:0019637	organophosphate metabolic process	3/88	17/376	0.803203763893889	1	1	PF3D7_0417200/PF3D7_0605600/PF3D7_0802600	3
GO:0006508	GO:0006508	proteolysis	5/88	28/376	0.828857254562922	1	1	PF3D7_1414000/PF3D7_1106300/PF3D7_1230400/PF3D7_1136900/PF3D7_1116700	5
GO:0043604	GO:0043604	amide biosynthetic process	11/88	57/376	0.832342303474451	1	1	PF3D7_0507100/PF3D7_1324800/PF3D7_0605000/PF3D7_1139100/PF3D7_0807900/PF3D7_0311200/PF3D7_1332200/PF3D7_0422700/PF3D7_1117500/PF3D7_0514300/PF3D7_0102900	11
GO:0044238	GO:0044238	primary metabolic process	53/88	241/376	0.839273258863831	1	1	PF3D7_1414000/PF3D7_1116800/PF3D7_1449400/PF3D7_0824000/PF3D7_0824100/PF3D7_0310100/PF3D7_0417200/PF3D7_0517200/PF3D7_1252200/PF3D7_0623900/PF3D7_1145000/PF3D7_1423300/PF3D7_0605600/PF3D7_1319200/PF3D7_0507100/PF3D7_1338900/PF3D7_0508400/PF3D7_1106300/PF3D7_0802600/PF3D7_0405400/PF3D7_0605000/PF3D7_0214600/PF3D7_1429200/PF3D7_1025100/PF3D7_1405300/PF3D7_1122800/PF3D7_0628100/PF3D7_1139100/PF3D7_1…	53
GO:0009056	GO:0009056	catabolic process	4/88	24/376	0.855798372480173	1	1	PF3D7_1414000/PF3D7_1252200/PF3D7_0623900/PF3D7_1230400	4
GO:1901575	GO:1901575	organic substance catabolic process	4/88	24/376	0.855798372480173	1	1	PF3D7_1414000/PF3D7_1252200/PF3D7_0623900/PF3D7_1230400	4
GO:1901565	GO:1901565	organonitrogen compound catabolic process	3/88	19/376	0.863049208772002	1	1	PF3D7_1414000/PF3D7_1252200/PF3D7_1230400	3
GO:0043603	GO:0043603	cellular amide metabolic process	11/88	59/376	0.867312843913017	1	1	PF3D7_0507100/PF3D7_1324800/PF3D7_0605000/PF3D7_1139100/PF3D7_0807900/PF3D7_0311200/PF3D7_1332200/PF3D7_0422700/PF3D7_1117500/PF3D7_0514300/PF3D7_0102900	11
GO:0019538	GO:0019538	protein metabolic process	28/88	137/376	0.87645388503327	1	1	PF3D7_1414000/PF3D7_1116800/PF3D7_0310100/PF3D7_1423300/PF3D7_0507100/PF3D7_1338900/PF3D7_1106300/PF3D7_0802600/PF3D7_0605000/PF3D7_0214600/PF3D7_1122800/PF3D7_0628100/PF3D7_1139100/PF3D7_1331000/PF3D7_0807900/PF3D7_0317200/PF3D7_1230400/PF3D7_1136900/PF3D7_0311200/PF3D7_1332200/PF3D7_1116700/PF3D7_0422700/PF3D7_1117500/PF3D7_0623800/PF3D7_0514300/PF3D7_0415300/PF3D7_0102900/PF3D7_1224600	28
GO:0010033	GO:0010033	response to organic substance	2/88	14/376	0.878489365807612	1	1	PF3D7_1116800/PF3D7_1230400	2
GO:0006412	GO:0006412	translation	10/88	55/376	0.879364572466256	1	1	PF3D7_0507100/PF3D7_0605000/PF3D7_1139100/PF3D7_0807900/PF3D7_0311200/PF3D7_1332200/PF3D7_0422700/PF3D7_1117500/PF3D7_0514300/PF3D7_0102900	10
GO:0043043	GO:0043043	peptide biosynthetic process	10/88	55/376	0.879364572466256	1	1	PF3D7_0507100/PF3D7_0605000/PF3D7_1139100/PF3D7_0807900/PF3D7_0311200/PF3D7_1332200/PF3D7_0422700/PF3D7_1117500/PF3D7_0514300/PF3D7_0102900	10
GO:0042221	GO:0042221	response to chemical	3/88	20/376	0.886580641203154	1	1	PF3D7_1116800/PF3D7_0417200/PF3D7_1230400	3
GO:0044265	GO:0044265	cellular macromolecule catabolic process	3/88	20/376	0.886580641203154	1	1	PF3D7_1414000/PF3D7_0623900/PF3D7_1230400	3
GO:0006629	GO:0006629	lipid metabolic process	2/88	15/376	0.902363213845089	1	1	PF3D7_0922900/PF3D7_1144800	2
GO:0044248	GO:0044248	cellular catabolic process	3/88	21/376	0.906483943914896	1	1	PF3D7_1414000/PF3D7_0623900/PF3D7_1230400	3
GO:0006518	GO:0006518	peptide metabolic process	10/88	57/376	0.906997442566673	1	1	PF3D7_0507100/PF3D7_0605000/PF3D7_1139100/PF3D7_0807900/PF3D7_0311200/PF3D7_1332200/PF3D7_0422700/PF3D7_1117500/PF3D7_0514300/PF3D7_0102900	10
GO:0006928	GO:0006928	movement of cell or subcellular component	1/88	10/376	0.933034772787871	1	1	PF3D7_0806600	1
GO:0030163	GO:0030163	protein catabolic process	2/88	17/376	0.937668019460902	1	1	PF3D7_1414000/PF3D7_1230400	2
GO:0044257	GO:0044257	cellular protein catabolic process	2/88	17/376	0.937668019460902	1	1	PF3D7_1414000/PF3D7_1230400	2
GO:0051603	GO:0051603	proteolysis involved in cellular protein catabolic process	2/88	17/376	0.937668019460902	1	1	PF3D7_1414000/PF3D7_1230400	2
GO:0044267	GO:0044267	cellular protein metabolic process	24/88	127/376	0.947033516427952	1	1	PF3D7_1414000/PF3D7_0310100/PF3D7_1423300/PF3D7_0507100/PF3D7_1338900/PF3D7_0802600/PF3D7_0605000/PF3D7_0214600/PF3D7_1122800/PF3D7_0628100/PF3D7_1139100/PF3D7_1331000/PF3D7_0807900/PF3D7_0317200/PF3D7_1230400/PF3D7_0311200/PF3D7_1332200/PF3D7_0422700/PF3D7_1117500/PF3D7_0623800/PF3D7_0514300/PF3D7_0415300/PF3D7_0102900/PF3D7_1224600	24
GO:0006457	GO:0006457	protein folding	1/88	12/376	0.961398875015367	1	1	PF3D7_0108600	1
GO:0006259	GO:0006259	DNA metabolic process	3/88	29/376	0.982514398106581	1	1	PF3D7_1449400/PF3D7_1405300/PF3D7_1422800	3
GO:0006511	GO:0006511	ubiquitin-dependent protein catabolic process	1/88	15/376	0.983216763233096	1	1	PF3D7_1414000	1
GO:0019941	GO:0019941	modification-dependent protein catabolic process	1/88	15/376	0.983216763233096	1	1	PF3D7_1414000	1
GO:0043632	GO:0043632	modification-dependent macromolecule catabolic process	1/88	15/376	0.983216763233096	1	1	PF3D7_1414000	1
GO:0006950	GO:0006950	response to stress	4/88	37/376	0.988143998047779	1	1	PF3D7_1116800/PF3D7_1230400/PF3D7_1422800/PF3D7_0108600	4
GO:0051716	GO:0051716	cellular response to stimulus	4/88	37/376	0.988143998047779	1	1	PF3D7_1310600/PF3D7_0802600/PF3D7_1422800/PF3D7_0517800	4
GO:0006281	GO:0006281	DNA repair	1/88	19/376	0.994540496489621	1	1	PF3D7_1422800	1
GO:0006974	GO:0006974	cellular response to DNA damage stimulus	1/88	19/376	0.994540496489621	1	1	PF3D7_1422800	1
GO:0033554	GO:0033554	cellular response to stress	1/88	25/376	0.999014592815438	1	1	PF3D7_1422800	1
GO:0008150	GO:0008150	biological_process	88/88	376/376	1	1	1	PF3D7_1414000/PF3D7_1200100/PF3D7_0315200/PF3D7_1116800/PF3D7_1449400/PF3D7_0824000/PF3D7_0824100/PF3D7_0310100/PF3D7_0417200/PF3D7_0517200/PF3D7_1252200/PF3D7_0623900/PF3D7_1330400.1/PF3D7_1449000/PF3D7_1145000/PF3D7_0806600/PF3D7_1423300/PF3D7_1421900/PF3D7_0605600/PF3D7_1319200/PF3D7_0507100/PF3D7_1338900/PF3D7_1310600/PF3D7_1139700/PF3D7_0508400/PF3D7_1106300/PF3D7_1420900/PF3D7_1324800/PF3D7…	88
