# Supplementary material for: Single-Cell Transcriptomics To Define Plasmodium falciparum Stage Transition in the Mosquito Midgut
Source: Microbiol Spectr. 2023 Feb 27;11(2):e03671-22. doi: 10.1128/spectrum.03671-22 (PMC10100735; doi:10.1128/spectrum.03671-22)
Supplement: Supplemental file 3 — Table S3. Download spectrum.03671-22-s0004.xlsx, XLSX file, 0.1 MB [file spectrum.03671-22-s0004.xlsx]

## Sheet: clustering_DEG
Table S3: Differential Gene Expression Analysis
Gene ID	p_val	avg_logFC	pct.1	pct.2	p_val_adj (Bonferroni correction)	cluster	gene
PF3D7_0717700	1.18386605561747e-09	1.02782430508862	1	0.483	5.72399237891046e-06	C_0	null.44
PF3D7_0514300	3.80025525972999e-09	2.49137034666442	0.737	0.276	1.83742341807945e-05	C_0	null.1315
PF3D7_0521000	5.02211814644613e-09	1.29328407889812	0.763	0.241	2.42819412380671e-05	C_0	null.1867
PF3D7_1141300	1.45852472406878e-08	0.942439918858465	0.868	0.356	7.05196704087256e-05	C_0	null.807
PF3D7_0904300	1.62114823823478e-08	0.660130882998188	1	0.782	7.83825173186516e-05	C_0	null.1650
PF3D7_0810400	2.7740320626507e-08	1.11864078476309	0.947	0.598	0.000134124450229161	C_0	AQP2
PF3D7_0813400	3.4949574736633e-08	0.509789837345214	0.868	0.31	0.00016898119385162	C_0	null.1508
PF3D7_0518000	4.64068926690954e-08	0.749472333058584	0.763	0.241	0.000224377326055076	C_0	null.3190
PF3D7_1425300	4.93739954953515e-08	0.677851628207177	0.868	0.391	0.000238723268220025	C_0	null.2470
PF3D7_1127600	6.37070096595011e-08	1.64534329532405	0.605	0.149	0.000308023391703688	C_0	null.2761
PF3D7_0517800	8.62659852770874e-08	1.26121160131232	0.868	0.483	0.000417096038814718	C_0	DCX
PF3D7_0610900	9.05584736018943e-08	1.84132109772105	0.474	0.069	0.000437850219865159	C_0	SPT5
PF3D7_0305600	1.18852508806458e-07	0.471462507492797	0.921	0.448	0.000574651880079225	C_0	null.2824
PF3D7_0925100	1.46170720467463e-07	0.760292122685164	0.974	0.69	0.000706735433460185	C_0	null.1614
PF3D7_0618500	1.72279693145219e-07	1.30789023833412	0.605	0.138	0.000832972316357135	C_0	MDH
PF3D7_1216600	1.79337747238741e-07	-2.26130920851034	0.526	0.828	0.000867098007899312	C_0	CelTOS
PF3D7_1316700	1.81431221595154e-07	1.11772616172908	0.868	0.471	0.000877219956412569	C_0	null.775
PF3D7_1224900	2.82816027133766e-07	0.74243884400657	0.816	0.287	0.00136741549119176	C_0	SF3B6
PF3D7_1313600	2.85319898847719e-07	0.591966793277023	0.974	0.632	0.00137952171092872	C_0	null.2457
PF3D7_0108600	3.01430885994458e-07	1.66604456915214	0.868	0.506	0.00145741833378321	C_0	null.422
PF3D7_1422200	3.28043122758116e-07	0.994550602911536	0.921	0.563	0.00158608849853549	C_0	null.203
PF3D7_1124900	6.39050281474811e-07	0.608827229071115	1	0.805	0.00308980811093071	C_0	RPL35
PF3D7_1229700	7.30331765233622e-07	0.610596921517076	0.763	0.276	0.00353115408490456	C_0	null.1003
PF3D7_1242900	7.81662690332855e-07	0.818823699480742	0.868	0.368	0.00377933910775935	C_0	TIM13
PF3D7_0805300	1.20258003434751e-06	0.747602883364008	0.947	0.552	0.0058144744660702	C_0	null.564
PF3D7_0826200	1.25728181540665e-06	0.508455670790728	0.632	0.172	0.00607895757749115	C_0	null.2587
PF3D7_1331400	1.27005540106584e-06	0.59085368332059	1	0.92	0.00614071786415334	C_0	null.889
PF3D7_1036600	1.44002833686968e-06	0.926872898402864	0.737	0.299	0.00696253700876488	C_0	null.1265
PF3D7_1452900	1.4492750828437e-06	0.777435256197479	0.947	0.54	0.00700724502554927	C_0	null.1951
PF3D7_1321100	1.45015600634615e-06	0.788915848621266	0.553	0.149	0.00701150429068365	C_0	null.1833
PF3D7_0528600	1.46524956502809e-06	0.414385141875113	1	0.586	0.0070844816469108	C_0	null.1938
PF3D7_1415300	1.62596408993283e-06	0.582901215170449	0.737	0.276	0.00786153637482522	C_0	null.38
PF3D7_1435500	1.81387029355829e-06	0.672096469973148	1	0.644	0.00877006286935434	C_0	null.3133
PF3D7_0509700	1.84185317325247e-06	1.32547540157198	0.553	0.149	0.00890536009267569	C_0	null.1537
PF3D7_0922300	1.87184032922523e-06	0.65192822195859	1	0.839	0.00905034799180397	C_0	null.429
PF3D7_0827400	2.00105823662609e-06	0.596719167900464	1	0.805	0.00967511657408713	C_0	null.239
PF3D7_1013100	2.05330460065552e-06	1.12573735598065	0.553	0.138	0.00992772774416944	C_0	UTP13
PF3D7_1211800	2.16656729303696e-06	0.569459166258983	1	0.908	0.0104753528618337	C_0	PfpUB
PF3D7_1249100	2.37077285198278e-06	0.946964513767256	0.605	0.184	0.0114626867393368	C_0	null.2735
PF3D7_1320700	2.37680549288992e-06	1.0740837625625	0.816	0.345	0.0114918545581228	C_0	null.2484
PF3D7_1011800	2.3869811504923e-06	0.87651175526121	0.974	0.69	0.0115410538626303	C_0	PREBP
PF3D7_1146100	2.50031108201271e-06	1.03997788854243	0.868	0.506	0.0120890040815315	C_0	null.899
PF3D7_0408000	2.54558689197892e-06	0.894420309824362	0.447	0.08	0.0123079126227181	C_0	null.703
PF3D7_1203500	2.62858312208283e-06	2.13079299667561	0.421	0.08	0.0127091993952705	C_0	SUA5
PF3D7_1234900	2.74302020988458e-06	0.474699047982479	1	0.897	0.013262502714792	C_0	null.3219
PF3D7_1247500	2.99495729781898e-06	0.486294377953657	0.974	0.575	0.0144806185349548	C_0	null.712
PF3D7_1204700	3.07644668621381e-06	0.921014996985509	0.842	0.46	0.0148746197278438	C_0	null.1007
PF3D7_1204200	3.43955517330314e-06	0.78199653328653	0.974	0.667	0.0166302492629207	C_0	null.307
PF3D7_1200400	3.7158402886487e-06	2.40107799470018	0.447	0.103	0.0179660877956164	C_0	VAR.26
PF3D7_1428600	3.83267135226908e-06	0.576438609818933	0.868	0.494	0.018530965988221	C_0	RF1
PF3D7_1316000	4.09517601312531e-06	0.538852687357394	1	0.77	0.0198001760234609	C_0	null.2658
PF3D7_0302600	4.13625259550903e-06	1.15093763693975	0.395	0.057	0.0199987812992862	C_0	ABCB4
PF3D7_0906100	4.15559848301653e-06	0.595141642817425	0.974	0.586	0.0200923186653849	C_0	VPS46
PF3D7_1344500	4.35438057700019e-06	0.861237665561199	0.895	0.448	0.0210534300897959	C_0	USB1
PF3D7_0611600	4.47155621346955e-06	0.543354782361411	0.816	0.368	0.0216199742921253	C_0	BTP1
PF3D7_0931400	4.52366378898736e-06	0.709195870234457	0.974	0.632	0.0218719144197539	C_0	null.840
PF3D7_1333500	4.65858054887655e-06	0.615941538158072	0.974	0.598	0.0225242369538181	C_0	null.2498
PF3D7_1248800	4.79087068493226e-06	0.669205960884597	1	0.736	0.0231638597616475	C_0	null.2148
PF3D7_1233300	5.3171857004523e-06	-2.93157510481999	0.368	0.701	0.0257085928616869	C_0	null.2169
PF3D7_1362900	5.58715748564328e-06	0.45549974896584	1	0.736	0.0270139064430852	C_0	null.1419
PF3D7_1006000	5.92804797409974e-06	0.96924902508505	0.947	0.621	0.0286621119547722	C_0	IMP4
PF3D7_1030200	6.47433165958409e-06	1.09555358656425	0.868	0.54	0.0313033935740891	C_0	CLAMP
PF3D7_0219400	6.5624849795971e-06	0.777324585246108	0.789	0.391	0.031729614876352	C_0	null.2244
PF3D7_1316300	6.95303182681084e-06	0.46320691547286	0.974	0.977	0.0336179088826304	C_0	null.800
PF3D7_0930600	7.20817254260495e-06	1.03307218207827	0.789	0.402	0.0348515142434949	C_0	72,00 CYP
PF3D7_1245600	7.66399302465193e-06	1.71581057493009	0.316	0.034	0.0370554062741921	C_0	null.106
PF3D7_1453700	7.73093728011113e-06	1.07162584256263	0.789	0.345	0.0373790817493373	C_0	P23
PF3D7_1109100	8.04507670172754e-06	0.880680116647641	0.947	0.69	0.0388979458528527	C_0	null.27
PF3D7_1369200	8.16886068157795e-06	0.776104326692361	0.842	0.402	0.0394964413954294	C_0	null.2115
PF3D7_1204100	8.1725306090987e-06	1.4672125040847	0.5	0.126	0.0395141854949922	C_0	null.673
PF3D7_1216000	8.23462100413977e-06	0.510292883630127	0.789	0.402	0.0398143925550158	C_0	null.87
PF3D7_0918100	8.745819234733e-06	0.89198428361319	0.816	0.483	0.042286035999934	C_0	null.2845
PF3D7_1004000	8.94314185771459e-06	1.13363425011165	0.553	0.172	0.04324009088205	C_0	null.1965
PF3D7_0415900	8.97346545191403e-06	0.638409607435541	0.947	0.54	0.0433867054600043	C_0	null.2014
PF3D7_0615300	9.06475947846803e-06	0.439081321887421	0.974	0.598	0.0438281120783929	C_0	GWT1
PF3D7_0924800	9.19349241393317e-06	0.56511036355123	1	0.816	0.0444505358213669	C_0	TRF1
PF3D7_1228400	9.28697292844472e-06	0.804060446124054	0.447	0.092	0.0449025141090302	C_0	null.2337
PF3D7_0518800	9.38299226438091e-06	0.510815443353036	1	0.931	0.0453667675982817	C_0	PSOP13
PF3D7_0310400	9.71059438705339e-06	0.771328180809062	0.868	0.552	0.0469507238614031	C_0	PIESP1
PF3D7_1441800	9.82490378244199e-06	0.440336999893451	0.895	0.448	0.047503409788107	C_0	VPS60
PF3D7_0603700	1.02351332970171e-05	-0.748125549641	0.5	0.115	0.0494868694910778	C_0	mFRS
PF3D7_0827600	1.0293961316945e-05	0.423658452164442	0.921	0.414	0.0497713029674292	C_0	null.224
PF3D7_1341900	1.11263001816394e-05	0.759401437624232	0.921	0.69	0.0537956613782266	C_0	null.316
PF3D7_0321800	1.14962078500019e-05	2.01611471275357	0.395	0.08	0.0555841649547591	C_0	null.1466
PF3D7_1133800	1.18194509707189e-05	0.863155652637964	0.658	0.264	0.0571470454434257	C_0	null.1273
PF3D7_1344400	1.1861509138869e-05	1.15027180939776	0.842	0.448	0.0573503966864316	C_0	null.2511
PF3D7_1204300	1.18957527586403e-05	0.946762969338503	0.474	0.126	0.0575159645880257	C_0	EIF5A
PF3D7_1441300	1.24406301938653e-05	0.853176891022318	0.895	0.701	0.0601504469873389	C_0	null.3005
PF3D7_1457200	1.24665020068608e-05	1.01540704753873	0.684	0.299	0.060275537203172	C_0	TRX1
PF3D7_0202600	1.39642409639486e-05	0.771013097638793	0.711	0.299	0.0675171050606916	C_0	null.762
PF3D7_1221300	1.41709397108415e-05	0.931235989025873	0.868	0.552	0.0685164935019187	C_0	null.814
PF3D7_1309400	1.41893939908667e-05	0.504156444518706	1	0.874	0.0686057199458407	C_0	null.1529
PF3D7_1448600	1.49819095498549e-05	0.827807245574454	1	0.667	0.0724375326735484	C_0	VTI1
PF3D7_0522000	1.52572827645341e-05	0.334379371736254	0.684	0.264	0.0737689621665225	C_0	null.596
PF3D7_1327100	1.53447732406907e-05	0.523497865909744	0.974	0.851	0.0741919786187396	C_0	null.769
PF3D7_1303000	1.53548039052929e-05	0.633058196702936	0.737	0.287	0.0742404768820913	C_0	null.898
PF3D7_0930000	1.54244733029132e-05	0.515578439225765	1	0.724	0.0745773284195854	C_0	null.2595
PF3D7_1307200	1.54990392884253e-05	1.05518694523166	0.5	0.149	0.0749378549595363	C_0	null.1716
PF3D7_0212300	1.58354930089323e-05	0.833870648839883	0.947	0.655	0.0765646086981877	C_0	null.2976
PF3D7_1206900	1.62379236073395e-05	0.906578927937171	0.526	0.161	0.0785103606414863	C_0	null.911
PF3D7_1119100	1.6594881725326e-05	0.484847288671693	0.737	0.31	0.0802362531419513	C_0	null.2958
PF3D7_1362500	1.70029040341303e-05	0.74467802491801	0.974	0.609	0.08220904100502	C_0	EXO
PF3D7_0831300	1.71894473059636e-05	0.924002783511766	0.632	0.218	0.083110977724334	C_0	GEXP13
PF3D7_1312700	1.75623128615727e-05	0.39310197186761	0.816	0.414	0.0849137826857041	C_0	null.1585
PF3D7_1310000	1.80485871363497e-05	0.731848237552992	0.868	0.437	0.087264918804251	C_0	OSCP
PF3D7_1350400	1.85383542412396e-05	0.703749339751262	0.395	0.08	0.0896329427563934	C_0	null.1345
PF3D7_0615200	1.90291455014324e-05	0.328972803044619	0.789	0.379	0.0920059184994255	C_0	null.389
PF3D7_0926200	2.01780231049508e-05	0.483477959842116	0.947	0.506	0.097560741712437	C_0	null.434
PF3D7_1106900	2.04607811931625e-05	0.549840814877261	0.789	0.402	0.0989278770689405	C_0	null.1782
PF3D7_0606400	2.05582116233548e-05	0.570650294476284	1	0.667	0.0993989531989205	C_0	null.1933
PF3D7_0415100	2.09881018635762e-05	-0.324399159853662	0.842	0.379	0.101477472510391	C_0	null.35
PF3D7_1302400	2.11722418632847e-05	0.507829161614313	1	0.598	0.102367789408982	C_0	null.2122
PF3D7_0608400	2.33611728178357e-05	0.514706500233293	0.842	0.46	0.112951270574236	C_0	null.2110
PF3D7_1450700	2.3704445850917e-05	0.853174901157751	0.921	0.563	0.114610995689184	C_0	null.654
PF3D7_1433100	2.38729410292034e-05	1.08378406983459	0.395	0.08	0.115425669876198	C_0	null.155
PF3D7_1140500	2.39849866683746e-05	0.798542366014761	0.763	0.425	0.115967410541591	C_0	MyoK
PF3D7_1325300	2.45964659320168e-05	0.499917656148565	0.816	0.402	0.118923912781301	C_0	null.2109
PF3D7_0420600	2.51635688602677e-05	0.698536508901897	0.711	0.287	0.121665855439394	C_0	null.501
PF3D7_0602900	2.51786666627553e-05	0.466677800730476	0.658	0.253	0.121738853314422	C_0	null.1560
PF3D7_1417500	2.55170182424988e-05	0.942162202887111	0.579	0.207	0.123374783202482	C_0	CBF5
PF3D7_1327400	2.66042780140123e-05	0.370099539636707	0.368	0.069	0.128631684197749	C_0	null.2928
PF3D7_0828100	2.6713765267045e-05	0.939471742462754	0.921	0.678	0.129161055066163	C_0	null.968
PF3D7_0203100	2.73649829122678e-05	1.03426047393591	0.763	0.414	0.132309692380815	C_0	null.1751
PF3D7_1463000	2.78871732389225e-05	0.640169447836429	0.789	0.379	0.13483448261019	C_0	MED20
PF3D7_1427100	2.97870274120211e-05	0.755387052583949	0.947	0.701	0.144020277537122	C_0	null.449
PF3D7_0307700	2.97936860405851e-05	0.537366301514993	0.684	0.287	0.144052472006229	C_0	null.1272
PF3D7_0903800	2.98754922983416e-05	0.546065678791424	0.974	0.736	0.144448005262482	C_0	CCp4
PF3D7_1114900	3.07692878522654e-05	0.858389674199604	0.605	0.241	0.148769506765703	C_0	null.938
PF3D7_1356100	3.25527931669491e-05	0.610107329846837	0.789	0.437	0.157392754962199	C_0	null.710
PF3D7_0829900	3.25863228211266e-05	0.712843305711352	0.868	0.552	0.157554870840147	C_0	null.3260
PF3D7_1027300	3.2601009027873e-05	0.630606451067657	1	0.839	0.157625878649766	C_0	nPrx
PF3D7_1143100	3.33753461912196e-05	0.612930605943604	1	0.839	0.161369798834547	C_0	AP2-O
PF3D7_0518200	3.37573432211963e-05	0.288652324596792	0.526	0.138	0.163216754474484	C_0	MDM2
PF3D7_0105700	3.37914099598417e-05	-0.965614758904739	0.947	0.977	0.163381467155835	C_0	null.528
PF3D7_0934700	3.51308792195268e-05	0.466172299417918	1	0.782	0.169857801026412	C_0	null.660
PF3D7_1358800	3.54305510186996e-05	0.716995080276295	0.816	0.414	0.171306714175412	C_0	RPS15
PF3D7_1326900	3.55576791121818e-05	0.36477403194903	0.921	0.54	0.171921378507399	C_0	null.1060
PF3D7_1309500	3.61324332292675e-05	0.899986897009178	0.711	0.379	0.174700314663508	C_0	GAR1
PF3D7_1116900	3.61736014003875e-05	-1.29939904974608	0.947	0.931	0.174899362770874	C_0	null.1498
PF3D7_1429700	3.64084960126291e-05	0.60435263672106	0.974	0.77	0.176035078221062	C_0	null.1504
PF3D7_1115100	3.73575059327946e-05	0.711337763239639	0.947	0.747	0.180623541185062	C_0	null.2648
PF3D7_0930400	3.79815889962658e-05	0.29613622303034	0.605	0.195	0.183640982796945	C_0	null.630
PF3D7_0405000	3.92295525568415e-05	0.49492949131305	0.737	0.356	0.189674886612329	C_0	DDX51
PF3D7_0816800	3.94036251440909e-05	0.507008533396966	1	0.851	0.190516527571679	C_0	DMC1
PF3D7_1103500	3.97370517195248e-05	0.513229699619055	1	0.92	0.192128645063903	C_0	null.25
PF3D7_1430300	3.9800522755856e-05	0.645191894716719	0.816	0.46	0.192435527524564	C_0	null.2358
PF3D7_1358900	4.11668377890079e-05	1.73097900420402	0.342	0.057	0.199041660709853	C_0	null.1631
PF3D7_1303700	4.24913427476911e-05	0.301126023678567	0.605	0.195	0.205445642185086	C_0	null.2516
PF3D7_0510800	4.27593413498003e-05	0.806566162016175	0.342	0.057	0.206741415426284	C_0	null.233
PF3D7_0722900	4.32901877725371e-05	0.591393380733134	1	0.736	0.209308057880217	C_0	null.2045
PF3D7_1447200	4.40290934758617e-05	0.443927474666129	0.974	0.563	0.212880666955791	C_0	null.3053
PF3D7_1010700	4.44856653058393e-05	0.906469631077967	0.289	0.034	0.215088191753733	C_0	null.741
PF3D7_1223800	4.4710058779242e-05	0.847029694921397	0.579	0.195	0.216173134197635	C_0	YHM2
PF3D7_0213800	4.50439841258639e-05	0.654455677987847	1	0.828	0.217787663248552	C_0	null.2896
PF3D7_1037100	4.51106158158731e-05	0.817152757190185	0.263	0.023	0.218109827469747	C_0	PyKII
PF3D7_0520700	4.647531400103e-05	1.6704762521072	0.342	0.069	0.22470814319498	C_0	null.234
PF3D7_0816700	4.6559090701666e-05	0.294678188538344	0.789	0.368	0.225113203542555	C_0	TRAPPC2L
PF3D7_0305700	4.74926660885712e-05	0.855533321304364	0.605	0.253	0.229627040538242	C_0	null.1859
PF3D7_1329100	4.79737513313248e-05	1.43706564508587	0.526	0.184	0.231953087686956	C_0	MyoF
PF3D7_1305300	4.8220721731445e-05	2.44187694014685	0.342	0.069	0.233147189571537	C_0	GCN1
PF3D7_1421400	4.97801566262334e-05	0.386858199085084	0.658	0.241	0.240687057287839	C_0	RPC34
PF3D7_1366400	5.27585172714299e-05	0.642559023918022	0.684	0.31	0.255087431007364	C_0	RHOP148
PF3D7_0909000	5.35350175244471e-05	0.451331485193963	0.974	0.575	0.258841809730702	C_0	null.2834
PF3D7_0814000	5.61658039168042e-05	0.580203814045312	0.921	0.529	0.271561661937748	C_0	null.1303
PF3D7_0904200	5.6215339676191e-05	0.47331060016901	0.974	0.724	0.271801167334383	C_0	PH
PF3D7_0508600	5.64141465645938e-05	0.911081744624198	0.658	0.299	0.272762398639811	C_0	null.1365
PF3D7_0418700	6.01456561458615e-05	0.698149389814805	0.763	0.414	0.29080424746524	C_0	null.2450
PF3D7_0607700	6.24007471554723e-05	0.856594188820233	0.974	0.862	0.301707612496708	C_0	null.2097
PF3D7_0807800	6.34793516170381e-05	0.464303051134097	0.974	0.678	0.306922665068379	C_0	RPN10
PF3D7_0404600	6.37807770981483e-05	1.43217370265853	0.579	0.23	0.308380057269547	C_0	null.1000
PF3D7_1232300	6.65279128695323e-05	0.432189322007215	0.605	0.264	0.321662458724189	C_0	null.2464
PF3D7_1027000	6.70812896835745e-05	0.32385001826712	0.605	0.253	0.324338035620083	C_0	null.3192
PF3D7_1349900	7.13052792965584e-05	0.702603575379009	0.553	0.195	0.34476102539886	C_0	null.1815
PF3D7_0824500	7.34948395502899e-05	0.955434881193199	0.579	0.218	0.355347549225652	C_0	null.2829
PF3D7_0323000	7.43057377830261e-05	0.381730534526846	0.921	0.575	0.359268242180931	C_0	TMA7
PF3D7_0703200	7.45098091423584e-05	0.574408081032856	0.816	0.517	0.360254927203303	C_0	null.557
PF3D7_0918600	7.86886259515407e-05	0.367502313394093	1	0.897	0.380459506475699	C_0	RECQ1
PF3D7_0709900	7.90288138085173e-05	0.498559924938295	0.947	0.736	0.382104314764181	C_0	null.3238
PF3D7_0217500	7.92057183546115e-05	0.664364048048095	0.737	0.425	0.382959648244547	C_0	CDPK1
PF3D7_1012400	8.01335807131812e-05	0.742707721561284	0.868	0.644	0.387445862748231	C_0	HGPRT
PF3D7_1203000	8.06631740821112e-05	0.811571316480062	0.868	0.529	0.390006446687007	C_0	ORC1
PF3D7_1321000	8.18512940787755e-05	0.68216200932881	0.895	0.609	0.39575100687088	C_0	null.3132
PF3D7_1018400	8.22960420520645e-05	0.623866839040165	0.711	0.345	0.397901363321732	C_0	null.144
PF3D7_1115200	8.56861747458858e-05	0.621670261426933	0.816	0.483	0.414292654896358	C_0	SET7
PF3D7_0107900	8.69263320506673e-05	0.571687532672357	0.5	0.161	0.420288815464976	C_0	null.306
PF3D7_1469900	8.75186743854461e-05	0.258566524149938	0.816	0.356	0.423152790653632	C_0	MGET
PF3D7_1205000	8.84927866477338e-05	0.325265985465367	0.921	0.644	0.427862623441793	C_0	null.926
PF3D7_0314000	8.94935981718925e-05	0.497191784987006	0.947	0.632	0.4327015471611	C_0	null.3183
PF3D7_0803800	9.1350089812874e-05	0.378123346994058	0.974	0.529	0.441677684245246	C_0	null.1259
PF3D7_1143700	9.55221052730589e-05	0.640742731841989	0.474	0.138	0.46184937899524	C_0	null.2649
PF3D7_0711300	9.55221052730589e-05	0.462721654148321	0.474	0.138	0.46184937899524	C_0	null.1903
PF3D7_1243300	9.55693961158141e-05	-4.25957841425797	0.026	0.356	0.462078030219961	C_0	null.2524
PF3D7_1035100	9.66061898315557e-05	0.482785420282708	0.921	0.54	0.467090927835572	C_0	null.178
PF3D7_0907800	0.000105822829664271	0.578350770862792	0.737	0.391	0.511653381426751	C_0	null.768
PF3D7_1438600	0.000106618439411002	0.309978453485319	0.263	0.034	0.515500154552196	C_0	null.476
PF3D7_1120700	0.0001115835466377	0.504089603965879	1	0.851	0.539506447993278	C_0	null.544
PF3D7_0109950	0.000115332338339398	0.605916605466172	0.816	0.425	0.557631855870991	C_0	null.3024
PF3D7_0114000	0.00011538343501423	1.03819278214284	0.789	0.402	0.557878908293802	C_0	EPF1.6
PF3D7_1221800	0.000115762051634445	0.81872095151064	0.421	0.115	0.559709519652543	C_0	null.1472
PF3D7_1452800	0.000117079100015182	0.767832747792248	0.632	0.299	0.566077448573403	C_0	null.1670
PF3D7_1134600	0.000120912104578914	0.76778613872067	0.816	0.494	0.584610025639049	C_0	null.1970
PF3D7_1347400	0.000125320545106068	0.508326682368815	0.684	0.299	0.605924835587841	C_0	null.2654
PF3D7_0708800	0.000135794304246852	0.411726693091166	0.474	0.138	0.656565461033531	C_0	HSP110c
PF3D7_1213500	0.000137637680765625	0.619488550648656	0.474	0.149	0.665478186501798	C_0	null.104
PF3D7_0410800	0.00013922849356914	0.827193053280844	0.421	0.115	0.67316976640679	C_0	null.970
PF3D7_0801900	0.000141677545186624	0.552607198483983	0.974	0.644	0.685010930977327	C_0	LSD2
PF3D7_0802800	0.000142709765787255	0.727076851955072	0.763	0.391	0.690001717581377	C_0	CNA
PF3D7_1122200	0.00014497602982196	0.540528748411272	0.974	0.667	0.700959104189179	C_0	null.602
PF3D7_0715600	0.00014714711055044	0.617314554678339	0.711	0.356	0.71145627951138	C_0	null.687
PF3D7_1211300	0.000147999355217892	1.05404112167611	0.421	0.115	0.715576882478506	C_0	MCM8
PF3D7_0613400	0.000148909223872584	0.508168595475901	0.921	0.575	0.719976097423944	C_0	null.1041
PF3D7_1037200	0.000154428677365885	0.583908309867116	0.263	0.034	0.746662655064055	C_0	null.2653
PF3D7_1407000	0.000157977828024296	0.297984655407817	0.579	0.218	0.763822798497469	C_0	CCp3
PF3D7_1236500	0.000161007747919321	0.535131586522981	0.947	0.713	0.778472461189917	C_0	null.869
PF3D7_0606200	0.000163635118877911	1.46897017487121	0.5	0.184	0.791175799774701	C_0	PEX4
PF3D7_0308500	0.00016674037363833	1.56199814416754	0.395	0.115	0.806189706541325	C_0	null.1387
PF3D7_1225400	0.000170571289799634	0.501044720940124	0.842	0.529	0.824712186181231	C_0	null.222
PF3D7_0907900	0.000171522058207117	0.475953757276873	0.868	0.506	0.829309151431408	C_0	PDF
PF3D7_0522200	0.000179040029444894	0.886868042883075	0.421	0.126	0.865658542366064	C_0	TAF10
PF3D7_0705000	0.000181503273619519	0.852771143400319	0.553	0.218	0.877568327950374	C_0	null.953
PF3D7_0824900	0.000190749611246278	-1.73879071464095	0.132	0.494	0.922274370375752	C_0	null.2328
PF3D7_1454600	0.000193623448203573	1.27199598777965	0.474	0.172	0.936169372064274	C_0	null.460
PF3D7_0315600	0.000197219061232949	-3.31957354399043	0.026	0.333	0.953554161061307	C_0	null.1497
PF3D7_1476700	0.000198322337598338	0.493900528764835	0.947	0.586	0.958888502287965	C_0	null.3172
PF3D7_1023500	0.000198549274412774	0.335122017863512	0.632	0.241	0.959985741785762	C_0	null.3229
PF3D7_0705100	0.000199873379803603	0.343621648070253	0.789	0.414	0.966387791350422	C_0	null.2698
PF3D7_0215600	0.000201020115834145	0.283047058016713	0.605	0.253	0.971932260058092	C_0	null.1424
PF3D7_1361400	0.000201595946654107	0.455588662639157	1	0.793	0.974716402072606	C_0	ADF2
PF3D7_1347300	0.000205166684797579	0.760014028933235	0.605	0.287	0.991980920996296	C_0	null.390
PF3D7_0208100	0.000206487062260078	0.844176238899784	0.737	0.356	0.998364946027476	C_0	null.2343
PF3D7_0512000	0.000208784074599845	0.52878290554822	0.947	0.644	1	C_0	null.677
PF3D7_0505000	0.00021040796473603	0.634575899409732	0.474	0.149	1	C_0	null.2804
PF3D7_1354600	0.000214224479668389	-0.431571563737343	0.526	0.195	1	C_0	null.51
PF3D7_0602400	0.000218985704833432	1.76223740719699	0.395	0.126	1	C_0	EF-G
PF3D7_1239400	0.000220764482668632	0.34808182007621	0.816	0.471	1	C_0	null.882
PF3D7_0931500	0.000221799385768928	0.510216542259471	0.553	0.207	1	C_0	null.1729
PF3D7_1204400	0.000222592070582593	0.549170397457135	0.974	0.632	1	C_0	G37
PF3D7_1338800	0.000229010297513046	0.427719613370843	1	0.966	1	C_0	null.928
PF3D7_0516000	0.00023014051769981	1.37434199658904	0.368	0.092	1	C_0	null.2540
PF3D7_0503200	0.000232357154672726	0.372596447475971	0.816	0.425	1	C_0	null.158
PF3D7_0320200	0.000234596678140306	0.42285264047636	0.974	0.816	1	C_0	null.2080
PF3D7_1023300	0.000234737512453212	0.565115342754205	0.816	0.448	1	C_0	null.890
PF3D7_1026100	0.000246064988617066	0.356657514633254	1	0.828	1	C_0	null.1520
PF3D7_1305600	0.000246419521596479	0.685487546811942	0.395	0.103	1	C_0	S2P
PF3D7_1103100	0.00024796214001818	0.584119238033089	0.921	0.678	1	C_0	RPP1
PF3D7_0813500	0.000250620222866859	0.363240609486957	1	0.816	1	C_0	null.1196
PF3D7_1356800	0.000251417300045825	0.632736896150273	0.816	0.494	1	C_0	ARK3
PF3D7_1419600	0.000253355389213808	0.511355440605186	0.974	0.793	1	C_0	null.2600
PF3D7_1351600	0.000254078768961677	0.353258855602462	1	0.92	1	C_0	GK.1
PF3D7_1126700	0.000255288764983217	0.477437630762483	0.842	0.506	1	C_0	ATG23
mal_rna_11	0.000258215659278085	0.358438727394384	0.895	0.667	1	C_0	null.2418
PF3D7_1202100	0.000261891164665304	0.435119247000414	1	0.759	1	C_0	null.1653
PF3D7_0825000	0.000263155585846939	0.439983491403552	1	0.851	1	C_0	null.1476
PF3D7_1027900	0.000265393204904985	0.779014893222974	0.711	0.402	1	C_0	DHHC10
PF3D7_0710800	0.000267300623244288	0.27346795277177	0.868	0.529	1	C_0	USE1
PF3D7_0216400	0.000269559816804121	0.864551660637471	0.447	0.138	1	C_0	VPS45
PF3D7_0203300	0.000270208697855615	0.458493430172567	0.974	0.747	1	C_0	ERCC1
PF3D7_1219900	0.000271690837719396	0.371050943868743	0.974	0.816	1	C_0	null.1672
PF3D7_0710600	0.000272957761200229	0.783566256036083	0.579	0.241	1	C_0	RPL34
PF3D7_0508100	0.000273199383503803	0.865604220728812	0.737	0.425	1	C_0	SET9
PF3D7_0933500	0.00027625603387155	0.480655755580027	1	0.701	1	C_0	null.801
PF3D7_0204900	0.000278058553043296	1.33266777177614	0.316	0.069	1	C_0	COQ5
PF3D7_0418800	0.00028422143131004	0.511900354050528	0.947	0.678	1	C_0	null.2583
PF3D7_0817500	0.000287098412707134	0.827519706500941	0.711	0.368	1	C_0	HINT1
PF3D7_0413600	0.000289585277251545	0.872152121777651	0.789	0.471	1	C_0	RPT3
PF3D7_0612200	0.000292538619873985	0.365680870619798	1	0.862	1	C_0	LRR6
PF3D7_0913900	0.00029336851367048	0.361310434178657	0.947	0.667	1	C_0	RRSapi
PF3D7_0718000	0.000297080212120705	0.506142503668167	0.632	0.287	1	C_0	null.1137
PF3D7_1345000	0.000299562831772994	0.417886383807472	0.921	0.678	1	C_0	null.248
PF3D7_0417400	0.000299562831772994	0.407057916961258	0.921	0.678	1	C_0	null.3130
PF3D7_1350000	0.000305474835276205	0.434394722251552	0.974	0.678	1	C_0	null.636
PF3D7_1430900	0.000307792232000793	0.51335143457506	1	0.805	1	C_0	COX2
PF3D7_1121700	0.000308850492319795	0.500557415050626	0.553	0.23	1	C_0	GCN20
PF3D7_0624300	0.000311739214161054	0.526937241600853	0.974	0.885	1	C_0	null.1721
PF3D7_0604400	0.000316658655006921	0.333319847756242	1	0.839	1	C_0	null.1914
PF3D7_0214700	0.000321879660016862	-2.19278710796306	0.211	0.54	1	C_0	null.1140
PF3D7_1124400	0.00032317466582081	0.409611193007479	0.684	0.322	1	C_0	1,00 LSM
PF3D7_1302800	0.000328040845033989	0.586118171835463	0.5	0.172	1	C_0	null.220
PF3D7_0217800	0.00033009937422984	0.625605999683306	0.816	0.517	1	C_0	RPS26
PF3D7_0625100	0.000336555850881418	0.426603521716936	0.763	0.414	1	C_0	SMS2
PF3D7_1212600	0.000342847902744449	0.558971422630107	0.658	0.322	1	C_0	null.1446
PF3D7_1454800	0.000344588517410957	0.397037979705873	0.974	0.701	1	C_0	null.732
PF3D7_1218400	0.000353921646988474	-0.674981099770869	0.395	0.103	1	C_0	null.1063
PF3D7_1208800	0.000355380712128956	0.486165053350757	0.737	0.425	1	C_0	null.1591
PF3D7_1208600	0.000364647820750957	0.668638182547597	0.289	0.057	1	C_0	TIM10
PF3D7_0916300	0.000365560847988253	-0.285890232678943	0.579	0.253	1	C_0	null.3065
PF3D7_1325400	0.000367350204208291	0.744276572573332	0.789	0.437	1	C_0	null.3022
PF3D7_0507300	0.000375631532481569	-3.37609327909557	0	0.276	1	C_0	SOPT
PF3D7_1437000	0.000376979452949079	0.724152012788986	0.763	0.46	1	C_0	null.1908
PF3D7_1034200	0.000387286043366702	0.739487773846271	0.789	0.609	1	C_0	RPL27.1
PF3D7_0320400	0.000394898187141214	-2.82985684516145	0.289	0.586	1	C_0	Cap380
PF3D7_1414500	0.00039595184069202	0.403920450713007	0.974	0.839	1	C_0	ABCk2
PF3D7_0302700	0.000398581315925803	0.723709536509206	0.395	0.103	1	C_0	null.3031
PF3D7_1414700	0.000399414453797709	0.318281948065176	0.868	0.529	1	C_0	null.2979
PF3D7_1234700	0.000400116090498566	0.389062252398338	1	0.736	1	C_0	ULG8
PF3D7_0704100	0.000410496966592634	0.457544264428112	1	0.747	1	C_0	null.1803
PF3D7_0918500	0.000411052243719894	0.258834346441405	0.842	0.529	1	C_0	TR
PF3D7_0703500	0.000423746459379885	0.90503838899305	0.632	0.299	1	C_0	null.377
PF3D7_1010400	0.000425479280051921	0.551930312855227	0.921	0.667	1	C_0	null.835
PF3D7_1421800	0.000434395049383933	0.30213840648261	1	0.977	1	C_0	null.2019
PF3D7_0626000	0.000434486916692612	1.46545218457589	0.289	0.057	1	C_0	null.1384
PF3D7_0819600	0.000443178352972604	0.395238444025912	0.921	0.506	1	C_0	null.2149
PF3D7_1466000	0.000460756146763034	0.529301703856676	0.947	0.69	1	C_0	null.2738
PF3D7_1362400	0.000464016344585292	0.741490563665391	0.632	0.264	1	C_0	Pcalp
PF3D7_0311700	0.000474865935606956	0.441080178895668	0.974	0.92	1	C_0	PM6
PF3D7_0318000	0.000479119633439424	0.415009844373024	1	0.782	1	C_0	null.1687
PF3D7_1428200	0.000491978277535793	0.713199917074638	0.658	0.322	1	C_0	MFS5
PF3D7_1420200	0.000516962836263394	0.833607224721989	0.553	0.253	1	C_0	UNC
PF3D7_1027800	0.000535848093970387	0.945606250205623	0.526	0.195	1	C_0	RPL3
PF3D7_0405800	0.000545702303930871	0.867214750557538	0.474	0.172	1	C_0	null.871
PF3D7_0721600	0.000555902587539844	1.1057389387812	0.632	0.333	1	C_0	null.802
PF3D7_1135100	0.000575290789942135	1.66734058890093	0.368	0.103	1	C_0	PPM8
PF3D7_0705800	0.000594240918231543	0.514440092263173	0.921	0.609	1	C_0	null.3144
PF3D7_1465900	0.000595636561504687	0.457179842149432	0.921	0.724	1	C_0	null.3119
PF3D7_1240300	0.000599796357365913	2.0818495194738	0.368	0.115	1	C_0	VAR.59
PF3D7_1312450	0.000626854752529493	-2.99997017187456	0.184	0.483	1	C_0	1,00 ARA
PF3D7_1347100	0.000646660816093406	0.956900951924342	0.763	0.609	1	C_0	3,00 TOP
PF3D7_0804700	0.000660341611322571	0.303640820645907	1	0.989	1	C_0	null.1979
PF3D7_0515300	0.000661502972012778	0.352686059159806	0.921	0.644	1	C_0	PI3K
PF3D7_1032000	0.000661867845641679	0.39061431400914	0.658	0.345	1	C_0	RimM
PF3D7_0926000	0.000672366441636874	1.25238361891757	0.5	0.195	1	C_0	null.2058
PF3D7_1363500	0.000677186356945835	0.775844504924999	0.553	0.287	1	C_0	CCR4-2
PF3D7_0827000	0.00067747700393778	1.11862354434465	0.658	0.368	1	C_0	DBP10
PF3D7_0606700	0.000678749750007654	0.421658497653681	0.763	0.494	1	C_0	null.838
PF3D7_0801300	0.000684853262672781	-4.12676867461973	0.237	0.506	1	C_0	WARP
PF3D7_0608800	0.000686520793567458	0.325850913510775	1	0.943	1	C_0	OAT
PF3D7_0817600	0.00069271795272714	0.783437842746712	0.605	0.264	1	C_0	null.843
PF3D7_1116500	0.00069271795272714	0.693697366899049	0.579	0.276	1	C_0	FT2
PF3D7_0821600	0.000703003836191664	-0.335270466839297	0.789	0.391	1	C_0	1 CLP
PF3D7_1037600	0.000705538485244196	1.70485626467375	0.342	0.092	1	C_0	XPB
PF3D7_1244700	0.000711065843190035	0.502806616117729	0.763	0.391	1	C_0	null.1098
PF3D7_1241900	0.000718113927621944	0.514949126486153	0.658	0.391	1	C_0	null.1312
PF3D7_1317300	0.000722195105045714	1.03140071574162	0.316	0.08	1	C_0	null.2435
PF3D7_1013800	0.00072292367385473	0.479775115024579	0.263	0.057	1	C_0	null.2901
PF3D7_0823000	0.00073267987963805	1.48398411110025	0.368	0.115	1	C_0	VPS15
PF3D7_0923000	0.00073267987963805	1.01981955709313	0.368	0.115	1	C_0	RPB3
PF3D7_1242800	0.000754733412189303	2.20759560019294	0.289	0.069	1	C_0	rabGDI
PF3D7_1216500	0.000769803971257644	0.398985701714955	0.974	0.828	1	C_0	MDV1
PF3D7_1369600	0.00077546398026785	0.57008967001318	0.605	0.264	1	C_0	null.2303
PF3D7_0607400	0.000795001100774383	0.785789442365439	0.526	0.23	1	C_0	null.1622
PF3D7_1358700	0.00080170612599392	1.11988016013239	0.263	0.057	1	C_0	YOP1L
PF3D7_1474200	0.000802715668006213	0.588865473778071	0.342	0.103	1	C_0	null.2559
PF3D7_1121900	0.000805586897256006	1.21147367160209	0.289	0.069	1	C_0	null.1505
PF3D7_0630200	0.000812886136496518	0.404012914130374	0.974	0.862	1	C_0	PSOP6
PF3D7_0929300	0.00082344722849987	-2.25442571895471	0.263	0.563	1	C_0	null.1159
PF3D7_1305400	0.000831141081533243	0.736129681846302	0.421	0.138	1	C_0	null.1222
PF3D7_0714200	0.000836468970725805	-1.00370373394734	0.395	0.126	1	C_0	null.883
PF3D7_0530800	0.000850502739939236	0.390949936183663	1	0.954	1	C_0	null.2566
PF3D7_1453500	0.000905249265739128	0.645768651795922	0.553	0.264	1	C_0	NNT
PF3D7_1431600	0.000919169676346059	1.54964388643834	0.263	0.057	1	C_0	null.2505
PF3D7_0827500	0.000920781648212737	0.434080496770327	0.737	0.402	1	C_0	null.2111
PF3D7_0911000	0.000946174744889131	2.35560035071479	0.5	0.218	1	C_0	null.1923
PF3D7_0320500	0.000946957039869567	0.733671235142743	0.289	0.069	1	C_0	Nico
PF3D7_0525000	0.000947939183111125	0.266480382085964	0.605	0.264	1	C_0	null.2390
PF3D7_1242300	0.000948048232105528	0.759820847571728	0.553	0.23	1	C_0	null.2382
PF3D7_0615800	0.000948136508394967	0.793429258177556	0.421	0.149	1	C_0	COG4
PF3D7_0918200	0.00095659119350337	0.608014900130967	0.763	0.448	1	C_0	null.3008
PF3D7_1473000	0.000957909901037918	-2.2900136759899	0.026	0.287	1	C_0	null.605
PF3D7_0817100	0.000972126149703281	-1.73927417614083	0.263	0.529	1	C_0	null.848
PF3D7_1206100	0.00098370468371257	1.58354689617217	0.263	0.057	1	C_0	null.2325
PF3D7_1021500	0.000991823054922657	0.562251068680033	0.921	0.609	1	C_0	ROK1
PF3D7_1134300	0.000999212017982164	0.497795651882289	0.474	0.184	1	C_0	null.431
PF3D7_0502200	0.0010066489702375	0.720509508337231	0.632	0.287	1	C_0	MPV17
PF3D7_1321600	0.0010175224516491	1.48860030676135	0.263	0.057	1	C_0	PDEgamma
PF3D7_0510500	0.00102381274412553	0.857887193285647	0.474	0.184	1	C_0	TopoI
PF3D7_1017300	0.00102937846114677	0.405284329316654	1	0.92	1	C_0	GRASP
PF3D7_1214500	0.00104711144949856	0.413581669206476	1	0.885	1	C_0	null.3162
PF3D7_1469400	0.00107808754609089	0.689498292888949	0.316	0.08	1	C_0	NT3
PF3D7_0809300	0.00108198112568756	0.470651165201779	0.605	0.264	1	C_0	null.3166
PF3D7_1106100	0.00112036253430337	0.616327886378435	0.763	0.494	1	C_0	null.198
PF3D7_0915800	0.00112489823030383	0.647319901612827	0.895	0.54	1	C_0	GLTP
PF3D7_0306800	0.00112635159583275	0.591572374429961	0.842	0.54	1	C_0	CCT2
PF3D7_1364300	0.00112832538282209	0.276994016535259	0.553	0.253	1	C_0	PRP16
PF3D7_0728400	0.00113065936296129	0.40475431495166	0.947	0.655	1	C_0	null.2475
PF3D7_1457000	0.00115025116043117	0.651031033895345	0.816	0.506	1	C_0	SPP
PF3D7_0704800	0.0011563968628227	0.571665874059277	0.789	0.506	1	C_0	PPM12
PF3D7_1455000	0.00116371218155975	0.423780589442213	0.553	0.23	1	C_0	PPM3
PF3D7_1413600	0.00116975512421871	-1.52996578562483	0.079	0.345	1	C_0	null.563
PF3D7_1325100	0.00117735727868564	0.322802349000024	0.368	0.115	1	C_0	null.1890
PF3D7_0909400	0.00117735727868564	0.280184407016367	0.368	0.115	1	C_0	null.2693
PF3D7_1413700	0.00119341295275695	-2.81888488539525	0.211	0.46	1	C_0	null.296
PF3D7_0419400	0.00119356195669232	-2.43853178425185	0.237	0.506	1	C_0	null.1010
PF3D7_1129600	0.00122159783111393	0.304232766279197	1	0.977	1	C_0	null.3112
PF3D7_1416800	0.00122168745721801	1.03720332646211	0.289	0.069	1	C_0	KRS2
PF3D7_1118600	0.00122993123224869	-1.88859784129528	0.053	0.333	1	C_0	MYST
PF3D7_0616900	0.00124068164039212	-2.31493243444232	0.105	0.379	1	C_0	null.2689
PF3D7_0704500	0.00124407482783416	1.89907936485277	0.263	0.057	1	C_0	null.344
PF3D7_1203100	0.00125035677178226	0.586203414165403	0.895	0.713	1	C_0	null.3218
PF3D7_1017500	0.0012604292586586	1.00707749874736	0.553	0.287	1	C_0	ELC
PF3D7_0213700	0.00126078282090405	-0.298064635135073	0.289	0.069	1	C_0	null.1954
PF3D7_1113400	0.00128608054791797	0.411258525909156	0.263	0.057	1	C_0	DSK2
PF3D7_0629100	0.00128835744787614	-0.360844585410445	0.605	0.299	1	C_0	NAPRT
PF3D7_0824700	0.00130103046177966	1.00626239051621	0.289	0.069	1	C_0	LMF1
PF3D7_0621300	0.00130130311494775	-0.821697783452153	0.632	0.299	1	C_0	PUF3
PF3D7_1125800	0.0013013756020261	-3.72353107377242	0.132	0.391	1	C_0	null.1039
PF3D7_0911100	0.00130183856868473	0.333982139633977	0.974	0.609	1	C_0	null.1454
PF3D7_1320500	0.00131321210698668	0.397575859738098	0.368	0.115	1	C_0	SNAP23
PF3D7_1118900	0.00131850457591008	0.72047847826363	0.526	0.23	1	C_0	null.1201
PF3D7_1007300	0.00132029806489423	-2.96534472092294	0.026	0.276	1	C_0	null.2904
PF3D7_1207700	0.00134022924187333	0.404768851785581	1	0.92	1	C_0	null.1491
PF3D7_1326600	0.00135384782825397	0.620640709196597	0.605	0.379	1	C_0	null.2235
PF3D7_1310500	0.00137685181339463	0.842041368810251	0.421	0.161	1	C_0	EMC7
PF3D7_1220300	0.00137715808068272	0.604400238950433	0.526	0.241	1	C_0	null.1761
PF3D7_0910200	0.00137951165769645	0.900233295730259	0.553	0.264	1	C_0	null.2549
PF3D7_0214400	0.00138178541516421	0.726721862254252	0.658	0.356	1	C_0	null.631
PF3D7_0531300	0.00138282074996747	0.740651695028055	0.342	0.103	1	C_0	null.1164
PF3D7_1424100	0.00140205909629709	0.500542412494236	0.526	0.253	1	C_0	RPL5
PF3D7_1222600	0.0014200795060089	0.729406421085085	0.263	0.057	1	C_0	AP2-G
PF3D7_1430200	0.0014440697887061	0.435229480346833	0.974	0.793	1	C_0	PMIX
PF3D7_0313000	0.00147155245052893	0.373202236707139	0.816	0.471	1	C_0	null.1002
PF3D7_0804400	0.00147911955080301	0.304750265492559	0.447	0.161	1	C_0	METAP1c
PF3D7_1132400	0.00150286346059231	0.965316796128523	0.553	0.276	1	C_0	null.53
PF3D7_0728500	0.00150746988736909	0.440788901549106	0.737	0.46	1	C_0	null.2865
PF3D7_0417200	0.00150812576290528	-1.81091953880935	0.026	0.276	1	C_0	DHFR-TS
PF3D7_0103400	0.00152756150020314	0.295137611724461	1	0.966	1	C_0	null.254
PF3D7_0530900	0.00154785560516717	0.824182166935402	0.842	0.586	1	C_0	FRM1
PF3D7_1417900	0.00156278684097533	0.476585236820361	0.579	0.276	1	C_0	null.2460
PF3D7_1449400	0.0016074300457308	-2.38796676985116	0.211	0.471	1	C_0	MUS81
PF3D7_0308900	0.00162465981525245	2.1909055751918	0.289	0.08	1	C_0	SF3B1
PF3D7_0315200	0.00163572244340852	-4.50122133791549	0.342	0.552	1	C_0	CTRP
PF3D7_1358000	0.00163996642277433	0.461352660685943	0.553	0.253	1	C_0	null.443
PF3D7_0607200	0.00164502032904439	0.432498386969588	0.789	0.448	1	C_0	null.2213
PF3D7_1439800	0.00168074710010582	0.493072816413999	0.526	0.241	1	C_0	null.43
PF3D7_0828500	0.00169314577646607	0.406664976496665	0.816	0.437	1	C_0	null.1035
PF3D7_0729000	0.00170809482760748	0.635639572917015	0.5	0.264	1	C_0	SRP9
PF3D7_1223300	0.0017130293052282	0.531975640904854	0.632	0.356	1	C_0	GyrA
PF3D7_1233800	0.001723855006998	0.385534660141111	0.763	0.437	1	C_0	null.1840
PF3D7_0305200	0.00173187624981025	2.32354160867299	0.421	0.172	1	C_0	null.2360
PF3D7_1125000	0.00173763994701454	0.687685560952327	0.447	0.172	1	C_0	null.2662
PF3D7_0904000	0.00179757370434319	0.512073936958866	0.711	0.414	1	C_0	null.42
PF3D7_1368300	0.00179947296509898	0.428136809113963	0.5	0.218	1	C_0	null.362
PF3D7_1451300	0.0018031777532682	0.396208920301575	0.658	0.333	1	C_0	NSE2
PF3D7_0727700	0.00184139174875708	-2.2716430146434	0.132	0.402	1	C_0	null.2492
PF3D7_1004900	0.00185419159612926	-2.03373474329726	0.211	0.483	1	C_0	null.19
PF3D7_0305300	0.0018588302373483	0.855539938206218	0.474	0.207	1	C_0	null.1422
PF3D7_0818000	0.00188011059714388	0.493099561509479	0.816	0.563	1	C_0	SNRNP27
PF3D7_1416100	0.0018809959051568	0.559163959226718	0.474	0.195	1	C_0	SEY1
PF3D7_0110400	0.00188464252669704	0.539493089809004	0.526	0.218	1	C_0	RPB9
PF3D7_0303700	0.00189062732945954	0.803766786857264	0.605	0.264	1	C_0	BCKDH-E2
PF3D7_0924600	0.00190777612960645	0.335870438583837	1	0.793	1	C_0	null.1845
PF3D7_1343100	0.00192029906291783	-1.07326371334723	0.421	0.149	1	C_0	null.384
PF3D7_1230300	0.00192950705640807	-3.42671954136075	0.079	0.322	1	C_0	SPM2
PF3D7_0813200	0.00193747975969904	0.41134261021346	0.5	0.207	1	C_0	null.2941
PF3D7_0529700	0.00194516640015056	1.06354212781862	0.447	0.218	1	C_0	null.3234
PF3D7_1324800	0.00194812005157167	-3.18481409945456	0.132	0.391	1	C_0	DHFS-FPGS
PF3D7_1107900	0.00204476386284804	0.459610082830916	0.737	0.391	1	C_0	MSCS
PF3D7_1321400	0.00208956630213361	0.613733851483325	0.658	0.402	1	C_0	DHHC8
PF3D7_0929100	0.00211365300764637	-2.9666618368399	0.263	0.483	1	C_0	null.2048
PF3D7_0612900	0.00213906004168122	0.387860205568821	0.605	0.31	1	C_0	NOG1
PF3D7_1461400	0.00215645156521925	0.347240838552339	1	0.908	1	C_0	null.2180
PF3D7_0605600	0.00217037840978756	-1.90784858906806	0.711	0.805	1	C_0	null.3001
PF3D7_1331700	0.00217735857156031	1.01536618686438	0.474	0.207	1	C_0	null.496
PF3D7_1304400	0.0021829965660289	0.293779162057299	0.842	0.517	1	C_0	null.360
PF3D7_1449000	0.0021982595156953	-1.30677501998571	0.237	0.529	1	C_0	GEST
PF3D7_1310400	0.00222674186895944	-1.98338108371967	0.105	0.368	1	C_0	null.750
PF3D7_1448900	0.00223394835737199	0.357566016531025	1	0.897	1	C_0	null.1659
PF3D7_0905900	0.00224970170845648	0.53933239765318	0.395	0.161	1	C_0	SEC27
PF3D7_0919900	0.00229260378182723	0.81836041081457	0.658	0.322	1	C_0	RCC-PIP
PF3D7_1222800	0.0022961846964136	0.747141220879466	0.421	0.161	1	C_0	null.161
PF3D7_1434900	0.00230879063722005	-3.35894040850619	0.184	0.414	1	C_0	null.2546
PF3D7_1343800	0.00233459668321888	1.00240338043058	0.684	0.46	1	C_0	null.29
PF3D7_0103700	0.00237662503249354	0.350846058645348	0.526	0.241	1	C_0	PSTK
PF3D7_1320200	0.00238075352936434	0.345015437379744	0.921	0.701	1	C_0	null.2261
PF3D7_1447400	0.00239422893325662	0.379464651509543	0.921	0.655	1	C_0	null.918
PF3D7_1420100	0.00242613257432913	-1.14704588573358	0.158	0.46	1	C_0	null.2632
PF3D7_1028600	0.00247738425175788	-1.5915764213611	0.5	0.701	1	C_0	null.2469
PF3D7_0421300	0.00252940536343589	1.07966266452337	0.605	0.333	1	C_0	VAR.34
PF3D7_1022400	0.00253144488672943	0.508187271395825	0.579	0.287	1	C_0	SRSF4
PF3D7_1243500	0.00254374300756507	0.287210025587439	0.342	0.115	1	C_0	SNF7
PF3D7_1438700	0.00254513693259835	0.54201946862801	0.553	0.276	1	C_0	null.2624
PF3D7_0812400	0.00254556766050157	1.77089244004259	0.342	0.126	1	C_0	KARalpha
PF3D7_1367500	0.0026109465740554	0.511405719732058	0.526	0.276	1	C_0	null.1741
PF3D7_1449500	0.00263213819528364	0.536915569819101	0.684	0.391	1	C_0	AP2-O5
PF3D7_1013700	0.00263444066811891	0.401464435129303	0.579	0.299	1	C_0	null.1553
PF3D7_0702900	0.00266554216501828	0.486871451696863	0.553	0.264	1	C_0	null.1607
PF3D7_1347500	0.00269987906054119	0.572764303383364	0.5	0.23	1	C_0	ALBA4
PF3D7_1419400	0.00270013831487736	0.565231866730385	0.368	0.138	1	C_0	null.2465
PF3D7_1451000	0.00270038434864342	0.330768029946033	0.474	0.195	1	C_0	null.2497
PF3D7_0502300	0.00271962648386517	0.799514789264248	0.474	0.207	1	C_0	null.714
PF3D7_0511200	0.00273487766928701	0.256601091804808	0.632	0.287	1	C_0	SCD
PF3D7_0504500	0.00281755645290407	0.364289798021312	0.842	0.506	1	C_0	null.504
PF3D7_0414000	0.00284184532803405	0.382335814613284	0.816	0.552	1	C_0	SMC3
PF3D7_0726400	0.00284678260812899	0.335062937231101	0.605	0.333	1	C_0	null.2744
PF3D7_0407600	0.00285205864709848	0.68153331109585	0.474	0.218	1	C_0	null.2159
PF3D7_1401900	0.00289485616665398	0.325340256644178	0.974	0.678	1	C_0	null.608
PF3D7_1344700	0.00298879745962314	0.262203944303155	0.632	0.333	1	C_0	null.2353
PF3D7_0619200	0.00300548206811686	0.600831579045423	0.395	0.149	1	C_0	null.525
PF3D7_1361700	0.00303188146533111	0.73880143609785	0.316	0.092	1	C_0	null.3062
PF3D7_0622200	0.0031100844488201	0.938543174565346	0.474	0.218	1	C_0	null.887
PF3D7_1457100	0.00311115786787178	0.567512826003501	0.684	0.448	1	C_0	null.2143
PF3D7_1138500	0.00313169614157968	-0.84629773998895	0.816	0.379	1	C_0	PPM2
PF3D7_1467700	0.00313503785550658	0.808513055780549	0.263	0.069	1	C_0	null.3066
PF3D7_1448800	0.00314976037909888	-0.360365920259362	0.789	0.471	1	C_0	null.571
PF3D7_0408500	0.00317783264781867	0.740652103849188	0.474	0.218	1	C_0	FEN1
PF3D7_0706500	0.00320734526935493	0.413338436032863	0.789	0.471	1	C_0	null.2174
PF3D7_1147200	0.00327970760916643	0.482434378333465	1	0.851	1	C_0	null.1383
PF3D7_1345400	0.00332685620941886	-0.898970582877187	0.421	0.184	1	C_0	null.854
PF3D7_1305900	0.00332812257778745	0.942538604209175	0.263	0.069	1	C_0	null.1014
PF3D7_1478100	0.00334870477214781	0.426358399194192	0.737	0.425	1	C_0	null.2737
PF3D7_1466500	0.00340501701689321	0.257606975096297	1	0.885	1	C_0	null.1115
PF3D7_0409200	0.00340723592313229	0.361005034348147	0.974	0.908	1	C_0	SOF1
PF3D7_0828600	0.00345791435438365	0.66167083451226	0.526	0.264	1	C_0	FT1
PF3D7_1038400	0.00346428569075878	0.299853827072563	1	0.885	1	C_0	Pf11-1
PF3D7_0804300	0.00348069800161486	0.377727570567783	0.316	0.103	1	C_0	null.1073
PF3D7_1113900	0.00352894405177042	0.441609010977526	0.526	0.264	1	C_0	MAPK2
PF3D7_1447600	0.00353773563919427	0.518015562445024	0.737	0.517	1	C_0	null.1414
PF3D7_1033800	0.00357963458521657	0.325153367910741	0.632	0.345	1	C_0	null.1284
PF3D7_1221400	0.00359310460412664	0.357053473949511	0.974	0.954	1	C_0	IMC1h
PF3D7_1116800	0.00360827486739349	-2.60559416730221	0.132	0.379	1	C_0	HSP101
PF3D7_1450500	0.00368210134223469	0.335374348208526	0.632	0.368	1	C_0	null.632
PF3D7_1348100	0.00373342525178498	0.495759070507837	0.605	0.333	1	C_0	null.2234
PF3D7_0530750	0.00373489852937372	0.411248816642967	0.711	0.402	1	C_0	DPM3
PF3D7_1245400	0.00374133928337596	0.363563660635087	0.789	0.506	1	C_0	null.2264
PF3D7_1423300	0.00375802928046157	-1.74872971069605	0.553	0.69	1	C_0	PP7
PF3D7_0924300	0.00376252242307891	0.450618030362929	0.711	0.425	1	C_0	TPK
PF3D7_0824100	0.00377730762496904	-2.09424427281062	0.211	0.448	1	C_0	null.2650
PF3D7_1402500	0.00378488711608022	0.268864701226366	0.289	0.092	1	C_0	null.1296
PF3D7_0913700	0.00381405549872951	0.317691450670023	0.921	0.713	1	C_0	null.2561
PF3D7_0830400	0.00381460133911473	0.643280215625984	0.553	0.299	1	C_0	null.1894
PF3D7_1431300	0.00381653869328614	1.60850567027242	0.342	0.126	1	C_0	LSG1
PF3D7_0113900	0.00383182112759826	0.35147634039579	0.684	0.356	1	C_0	CBP1
PF3D7_1228900	0.00387692989107548	0.309878024801318	0.789	0.425	1	C_0	null.329
PF3D7_0923400	0.00389328033952844	0.349108945008082	0.447	0.195	1	C_0	null.250
PF3D7_0408800	0.00389590151725721	-2.91830995296622	0.053	0.276	1	C_0	null.382
PF3D7_1422600	0.00391605837815246	-0.909298284066291	0.211	0.494	1	C_0	null.345
PF3D7_0306700	0.00393314138593987	0.552900946375911	0.474	0.218	1	C_0	EMC5
PF3D7_0932300	0.00418251878639158	1.38548951154547	0.316	0.103	1	C_0	M18AAP
PF3D7_0617100	0.00422058846452806	1.17463622206628	0.289	0.092	1	C_0	null.1049
PF3D7_1452500	0.004255263461636	0.492295083588288	0.579	0.264	1	C_0	STX6
PF3D7_0213600	0.00428623903918165	0.298528598488144	1	0.805	1	C_0	null.1931
PF3D7_0602100	0.00429612851791546	1.29452579132166	0.368	0.172	1	C_0	null.1200
PF3D7_1245100	0.00432074006348477	0.342671841083594	0.684	0.414	1	C_0	KLP8
PF3D7_1437200	0.00441866930827535	1.1517799775708	0.5	0.287	1	C_0	null.363
PF3D7_0406100	0.00443541335384704	0.473690147464172	0.711	0.448	1	C_0	null.2909
PF3D7_0803500	0.00446599046074221	-0.331952571504975	0.263	0.069	1	C_0	null.3003
PF3D7_0604900	0.00450797046490164	-1.55960179290949	0.132	0.368	1	C_0	null.2051
PF3D7_0211500	0.00454803292199709	0.483635055447478	0.395	0.161	1	C_0	null.309
PF3D7_1118800	0.00455922942004429	0.640662526116252	0.737	0.483	1	C_0	ARC40
PF3D7_0211300	0.00457669183927533	0.834918866644206	0.289	0.092	1	C_0	null.2466
PF3D7_0110100	0.00457700963900788	1.04831910671887	0.421	0.172	1	C_0	SELB
PF3D7_0915100	0.00463429558569166	0.844063896745558	0.5	0.218	1	C_0	UBC9
PF3D7_0104000	0.00465099195237172	0.274272202739169	0.474	0.218	1	C_0	TRSP
PF3D7_0628600	0.00467586821776258	0.481248003236543	0.632	0.356	1	C_0	null.718
PF3D7_1426200	0.00487987590121529	0.568109296328095	0.342	0.126	1	C_0	PRMT1
PF3D7_1121400	0.0049790104007309	-0.294756746736403	0.395	0.161	1	C_0	null.569
PF3D7_1444900	0.00501435276643528	0.490686868861818	0.632	0.345	1	C_0	null.2439
PF3D7_0604500	0.00513791192230551	0.504010983319404	0.658	0.356	1	C_0	null.715
PF3D7_1443900	0.00515940588648499	0.4369818500905	0.842	0.609	1	C_0	HSP90
PF3D7_0827200	0.00517999862193458	0.27864736851583	1	0.839	1	C_0	null.1808
PF3D7_0509600	0.00520420884159993	0.26498315659048	0.921	0.747	1	C_0	AsnRS
PF3D7_0512400	0.00520429455307557	-2.41430200832347	0.158	0.379	1	C_0	null.2701
PF3D7_0609100	0.00527308011000344	0.297975645840534	1	0.851	1	C_0	ZIP1
PF3D7_1244000	0.00533953829305372	1.81731538967909	0.632	0.471	1	C_0	null.1367
PF3D7_0910500	0.00542726709764862	0.299687413950651	0.789	0.46	1	C_0	null.841
PF3D7_1212700	0.00554383961905785	0.730095709525195	0.737	0.494	1	C_0	EIF3A
PF3D7_1444100	0.00554744266473852	-0.477590470556077	0.316	0.103	1	C_0	null.2276
PF3D7_0607000	0.0055489204906807	0.413526538535351	0.605	0.322	1	C_0	null.1020
PF3D7_0320000	0.00555919703219214	0.341418964087938	0.737	0.46	1	C_0	I2
PF3D7_0415200	0.00557565575955041	0.870716700480584	0.526	0.264	1	C_0	null.866
PF3D7_1209000	0.00569941112988798	0.287810456296087	0.421	0.172	1	C_0	null.1906
PF3D7_0405900	0.00576521269424649	0.325330867580399	0.421	0.184	1	C_0	ASP
PF3D7_1405300	0.00576693256647278	-1.69437990163637	0.526	0.759	1	C_0	null.1787
PF3D7_1351700	0.0057996918395421	-3.4988339513926	0.158	0.368	1	C_0	IMC1f
PF3D7_0423600	0.00581463720174936	0.435765243426788	0.684	0.425	1	C_0	null.1582
PF3D7_1003400	0.00581746317382828	0.528012565062674	0.763	0.506	1	C_0	null.364
PF3D7_1028100	0.00584131946612797	-1.42164580379249	0.105	0.345	1	C_0	PPO
PF3D7_1478900	0.00593812581570564	-1.98857519593668	0.263	0.529	1	C_0	null.26
PF3D7_0420400	0.00594009734492228	0.431653348279292	0.605	0.345	1	C_0	RRF2
PF3D7_1310900	0.00605875803326067	1.02920102220778	0.342	0.126	1	C_0	null.2671
PF3D7_0931200	0.00605875803326067	0.344491731089053	0.342	0.126	1	C_0	Sel2
PF3D7_1007800	0.0062600475491007	0.853876198512943	0.263	0.08	1	C_0	null.3104
PF3D7_0722700	0.0062600475491007	0.828086321440256	0.263	0.08	1	C_0	null.2837
PF3D7_0908300	0.00626615897112956	0.340660005045641	0.868	0.759	1	C_0	null.2831
PF3D7_0615900	0.00626879632649122	0.481100597033408	0.526	0.276	1	C_0	null.169
PF3D7_0809400	0.00627312870867437	0.297592775568502	0.5	0.253	1	C_0	null.1183
PF3D7_1208700	0.0063231894221793	0.379549471682084	0.868	0.575	1	C_0	null.1457
PF3D7_1411500	0.00638169785812457	-0.811952133430289	0.342	0.138	1	C_0	null.671
PF3D7_1117300	0.00642307409252931	0.419522519328634	0.447	0.207	1	C_0	null.998
PF3D7_0708400	0.00644907968682087	0.501804760301545	0.658	0.402	1	C_0	HSP90.1
PF3D7_1012500	0.00649356606961975	0.294636138321073	0.632	0.379	1	C_0	null.1686
PF3D7_0605700	0.00658458925889315	-2.65363633846119	0.079	0.287	1	C_0	null.2651
PF3D7_0526500	0.00659434907021295	0.929160197169941	0.421	0.195	1	C_0	null.1087
PF3D7_0928100	0.00661109577556208	1.37085756034291	0.263	0.08	1	C_0	null.1341
PF3D7_1344600	0.00661402515810021	0.386372792658436	0.474	0.241	1	C_0	LipA
PF3D7_0603800	0.0067362196699177	1.20552065014068	0.5	0.31	1	C_0	CEP76
PF3D7_1336600	0.00679365713842926	0.686219861043377	0.395	0.161	1	C_0	null.461
PF3D7_1370800	0.00688059528010032	-2.27689231654106	0.947	0.954	1	C_0	null.3069
PF3D7_0609000	0.00692951402923434	0.652891916936684	0.816	0.575	1	C_0	NUP637
PF3D7_1018200	0.00710172194469149	0.314869146154163	1	0.908	1	C_0	PPP8
PF3D7_1126300	0.00710736018760738	-0.715659192085016	0.974	0.954	1	C_0	null.3254
PF3D7_0726000	0.007109122621281	-0.400796485312378	1	1	1	C_0	null.1816
PF3D7_0412400	0.00715927383271455	0.329442800562948	0.289	0.092	1	C_0	VAR.33
PF3D7_0527000	0.00721054852892477	0.895615129526966	0.289	0.103	1	C_0	MCM3
PF3D7_1025900	0.00731169893226148	-1.85411085145332	0.579	0.724	1	C_0	null.2131
PF3D7_1123400	0.007373047210526	-0.521526558327166	0.737	0.483	1	C_0	null.1559
PF3D7_0525300	0.00746175348921816	0.588931491457543	0.447	0.218	1	C_0	null.3034
PF3D7_1105500	0.00752681416721011	0.459920390954478	0.316	0.115	1	C_0	CEN4
PF3D7_1118200	0.00757995958076593	0.291913323374425	0.579	0.299	1	C_0	null.2060
PF3D7_1421600	0.00758815103263383	1.32249186597041	0.395	0.195	1	C_0	null.974
PF3D7_1110200	0.00764365279827287	1.37912720324062	0.474	0.253	1	C_0	PRPF6
PF3D7_1227700	0.00767236869509758	-1.97369887085082	0.211	0.437	1	C_0	null.1830
PF3D7_0323400	0.00777298488346363	0.415098823152409	0.579	0.333	1	C_0	RIPR
PF3D7_0714300	0.00778751651868954	0.295462489654749	0.763	0.46	1	C_0	DHHC4
PF3D7_1437500	0.00793143446566832	-0.276619617316	0.289	0.092	1	C_0	null.696
PF3D7_1412100	0.00797040552265197	1.07198989878104	0.289	0.103	1	C_0	MCMBP
PF3D7_0304100	0.00797758975633602	0.345518768981655	0.816	0.609	1	C_0	IMC1e
PF3D7_1312300	0.00798734611083838	0.525060651096772	0.632	0.333	1	C_0	null.1242
PF3D7_1244600	0.00803958630953556	0.322094129102118	0.737	0.448	1	C_0	ARFGAP
PF3D7_0421900	0.00807801803137094	0.277625688996085	1	0.954	1	C_0	null.737
PF3D7_0613700	0.00817240758465471	0.374698288500147	0.947	0.874	1	C_0	null.3113
PF3D7_0517700	0.00825188679492949	1.37665355738792	0.263	0.092	1	C_0	EIF3B
PF3D7_0523000	0.00836950564024057	-0.467708127278472	0.368	0.138	1	C_0	MDR1
PF3D7_1315300	0.00840090077017669	0.262585991935395	0.868	0.678	1	C_0	null.2946
PF3D7_0403800	0.00841980109570621	0.326717528780869	0.263	0.08	1	C_0	null.1773
PF3D7_1323100	0.0085956676661152	0.282516019427828	0.895	0.586	1	C_0	null.495
PF3D7_0829000	0.00868698810381977	0.906069303446627	0.658	0.471	1	C_0	null.2978
PF3D7_1024600	0.00868767689771483	-2.25666117950264	0.316	0.54	1	C_0	null.1150
PF3D7_1230100	0.00869679122182721	0.296521604465447	1	0.839	1	C_0	TLAP1
PF3D7_1407700	0.0087159489045144	-2.36959262224417	0.105	0.31	1	C_0	null.1841
PF3D7_0720800	0.00874978326051213	0.414759273875094	0.553	0.299	1	C_0	null.1153
PF3D7_1314500	0.00875044893209163	0.336640325122191	0.579	0.322	1	C_0	null.516
PF3D7_1004200	0.00875285625885864	0.541918098382772	0.737	0.552	1	C_0	null.330
PF3D7_0616600	0.00883489489475137	0.277991688330935	1	0.839	1	C_0	null.2179
PF3D7_0935200	0.00887061492863283	0.988736742496559	0.316	0.126	1	C_0	VPS33
PF3D7_0828700	0.0088891991663853	0.704019935327624	0.632	0.379	1	C_0	null.1822
PF3D7_0919100	0.00894822444607943	0.309765482969589	0.684	0.391	1	C_0	null.2398
PF3D7_1471600	0.0090103494231076	0.263909037654809	1	0.897	1	C_0	null.1742
PF3D7_1444300	0.00901683257865258	0.327645302390112	0.947	0.69	1	C_0	LPAAT
PF3D7_0208700	0.00901683257865258	0.269424647875175	0.974	0.678	1	C_0	null.67
PF3D7_0827300	0.00904656377446464	0.509832151437522	0.526	0.299	1	C_0	null.1515
PF3D7_1229400	0.00915407488837697	0.37131940449111	0.684	0.437	1	C_0	MIF
PF3D7_0721400	0.00917938192731998	0.430499700452588	0.395	0.184	1	C_0	null.1635
PF3D7_1141000	0.00919515838807429	0.336679287717031	0.395	0.172	1	C_0	null.995
PF3D7_1237900	0.00920250589199325	1.28545929651117	0.289	0.115	1	C_0	null.1655
PF3D7_0716000	0.00940737495595683	-1.01373506482093	0.342	0.138	1	C_0	null.1725
PF3D7_0416100	0.00946384315898763	0.358117132568633	0.684	0.437	1	C_0	GATA
PF3D7_1140300	0.00947803021671589	0.724106477634153	0.368	0.172	1	C_0	null.693
PF3D7_0528900	0.00954899549816836	0.291767301119865	0.921	0.644	1	C_0	null.3067
PF3D7_0912000	0.00970851649758699	0.547652852482614	0.289	0.103	1	C_0	null.2463
PF3D7_1108300	0.00974211026089235	-0.589263034828819	0.184	0.414	1	C_0	PCD
PF3D7_0626400	0.00975517036248166	0.262208392355692	0.579	0.299	1	C_0	null.2622
PF3D7_1010300	0.00985977026637551	-0.265739513772533	0.263	0.08	1	C_0	SDH4
PF3D7_1359900	0.00992128970005335	0.466706834691549	0.921	0.747	1	C_0	null.1455
PF3D7_0921000	0.00993063276056658	1.20976161830189	0.421	0.195	1	C_0	null.2397
PF3D7_0216500	0.0099316711479007	-1.53815692724434	0.289	0.529	1	C_0	null.3055
PF3D7_1138800	0.00998756864478757	1.01119674682896	0.342	0.149	1	C_0	null.1297
PF3D7_0717300	2.89658138096157e-07	-2.70503742328622	0.552	0.885	0.00140049709769492	C_1	null.990
PF3D7_0309900	4.74778729772289e-07	-2.45762910612869	0.172	0.708	0.00229555515844902	C_1	null.868
PF3D7_0519800	8.12299947442636e-06	-3.04079090349507	0.103	0.583	0.0392747024588515	C_1	null.2207
PF3D7_1330400	8.69397092408556e-06	-2.18447545275058	0.069	0.562	0.0420353494179537	C_1	null.1502
PF3D7_1340000	8.7050190808222e-06	-3.48753771509582	0.241	0.729	0.0420887672557754	C_1	PSOP7
PF3D7_0507100	8.9443475021677e-06	-3.01933922764695	0.241	0.688	0.0432459201729808	C_1	RPL4
PF3D7_0522900	9.18270164662167e-06	-2.78959192399324	0.172	0.646	0.0443983624614158	C_1	null.2084
PF3D7_0623900	1.15572939458738e-05	-2.68481059429511	0.379	0.75	0.0558795162283	C_1	null.1561
PF3D7_1362800	1.24026849869803e-05	-2.73501243005067	0.069	0.562	0.0599669819120496	C_1	null.1870
PF3D7_0825800	1.2642911000755e-05	0.48203618210532	1	0.969	0.0611284746886502	C_1	null.1166
PF3D7_0518100	1.60862393343693e-05	-2.37490383946743	0.103	0.562	0.0777769671816757	C_1	AMR2
PF3D7_0517400	2.00566021268655e-05	-1.17469197207569	0.448	0.844	0.0969736712833948	C_1	FACT-L
PF3D7_1404300	2.24365906444185e-05	-3.02346590370229	0.31	0.729	0.108480915765764	C_1	SOAP
PF3D7_0215200	3.53426349296032e-05	-1.10088926247822	0.414	0.823	0.170881639884631	C_1	null.721
PF3D7_1327300	4.58922670995048e-05	-2.19419052838395	0.379	0.74	0.221889111426106	C_1	null.2030
PF3D7_1242500	5.65540406442812e-05	-2.05016892720393	0.241	0.656	0.2734387865151	C_1	null.3039
PF3D7_1032300	6.01395996851948e-05	-1.09577200382969	0.379	0.781	0.290774964477917	C_1	null.633
PF3D7_0720700	6.49234500592725e-05	-1.56145064593738	0.793	0.854	0.313904881036583	C_1	null.2339
PF3D7_1461700	0.000108309039837292	0.650450122971741	1	0.865	0.523674207613309	C_1	null.276
PF3D7_0310100	0.000116246642033895	-4.01193481480291	0.138	0.521	0.56205251423388	C_1	CDPK3
PF3D7_0824000	0.00015579199697342	-3.75260474581651	0.103	0.49	0.753254305366485	C_1	null.2800
PF3D7_0802000	0.000159127738051367	-4.12168813847924	0.103	0.479	0.769382613478358	C_1	GDH3
PF3D7_0819400	0.000168512956009685	-1.51697863973989	0.138	0.573	0.814760142306825	C_1	PLP4
PF3D7_1310100	0.000185852960293404	-1.16695771093598	0.069	0.469	0.89859906301861	C_1	null.3033
PF3D7_1318900	0.00020298923797249	-2.34593374146389	0.103	0.5	0.981452965596989	C_1	null.2914
PF3D7_0517200	0.000206673968922826	-2.49396806572773	0.034	0.417	0.999268639741862	C_1	null.3223
PF3D7_1236900	0.000229415839378672	-1.95037717644816	0.138	0.542	1	C_1	null.1628
PF3D7_0410000	0.000262709894718484	-2.51482990295863	0.103	0.49	1	C_1	EVP1
PF3D7_0814700	0.000302634946300232	-1.44378510462161	0.414	0.781	1	C_1	null.3272
PF3D7_1108000	0.000316371475766803	-1.6348592806739	0.138	0.521	1	C_1	null.644
PF3D7_1004600	0.000328495764567399	-2.30110026631088	0.172	0.542	1	C_1	null.1996
PF3D7_0410600	0.00033484298347368	-1.08125953272579	0.172	0.573	1	C_1	null.1610
PF3D7_0206200	0.000348876282623389	-1.14698211354349	0.655	0.865	1	C_1	PAT
PF3D7_1025400	0.000358136306276495	-2.50838015862782	0.138	0.521	1	C_1	null.318
PF3D7_1223400	0.00038425385524302	-0.706029864772562	0.138	0.51	1	C_1	null.1542
PF3D7_1024700	0.000458284487086417	-1.77924426464199	0.103	0.479	1	C_1	null.2892
PF3D7_0913800	0.000460073026483751	-1.17275668432299	0.724	0.865	1	C_1	null.1654
PF3D7_1125400	0.000532282183008714	-2.64245518630735	0	0.323	1	C_1	TIM44
PF3D7_1025300	0.000596912116300747	-2.43473937651122	0.103	0.448	1	C_1	null.875
PF3D7_1340400	0.000624981652949408	-1.34213164858099	0.138	0.531	1	C_1	null.2723
PF3D7_1136200	0.000651708321154047	-1.48972267824038	0.276	0.646	1	C_1	null.1473
PF3D7_0807000	0.000659094353543975	-1.14872119181279	0.241	0.625	1	C_1	null.1178
PF3D7_1465700	0.00067005561020539	0.466396806024885	1	0.917	1	C_1	PM8
PF3D7_1025500	0.000690185353399023	-1.06754400905218	0.414	0.708	1	C_1	null.1267
PF3D7_1021200	0.000765304248734377	-2.31488419412146	0.207	0.531	1	C_1	null.33
PF3D7_0104400	0.000820389291005691	-2.37775722600159	0.172	0.5	1	C_1	LytB
PF3D7_0623100	0.000844922646096487	-2.57833040985268	0.069	0.396	1	C_1	NAB2
PF3D7_1359800	0.000848273142391774	0.296914279955681	0.276	0.594	1	C_1	null.1790
PF3D7_0819200	0.000895887824380387	-3.33339335838131	0	0.302	1	C_1	PLP5
PF3D7_0620000	0.000895887824380387	-3.51397417679521	0	0.302	1	C_1	PSOP25
PF3D7_1236400	0.000954534539255664	-0.351115449842047	0.414	0.708	1	C_1	null.446
PF3D7_0423500	0.000957159218187687	-2.16670517361533	0.241	0.552	1	C_1	GAPM2
PF3D7_0616200	0.000989758127241506	-0.556262426560402	0.655	0.938	1	C_1	NDC80
PF3D7_1146800	0.00107502971367993	-1.40386990267468	0.414	0.698	1	C_1	null.387
PF3D7_0821300	0.00109374359103275	-1.34988267046608	0.069	0.417	1	C_1	DHX36
PF3D7_0315300	0.0011061289338355	-3.07615646897017	0.069	0.385	1	C_1	null.1021
PF3D7_1139700	0.00113424598403406	-2.60505069152725	0.069	0.385	1	C_1	null.1512
PF3D7_0423000	0.00113681879669501	-1.55523418069411	0.345	0.656	1	C_1	null.3209
PF3D7_0923300	0.0011563547394192	-2.13298385540201	0	0.292	1	C_1	PLP3
PF3D7_0104700	0.0011563547394192	-2.85174778350118	0	0.292	1	C_1	MFR2
PF3D7_0419000	0.00126139018480613	-1.51156625148542	0.069	0.396	1	C_1	null.1988
PF3D7_1129300	0.00128333410873695	-1.62213264273747	0.172	0.51	1	C_1	null.2935
PF3D7_1429200	0.00131422147202548	-2.95763163357367	0.034	0.344	1	C_1	AP2-O3
PF3D7_1124000	0.00131531316367139	-1.41211868892933	0.379	0.76	1	C_1	ERO1
PF3D7_1338700	0.00135013254430678	-0.848039929818429	0.379	0.75	1	C_1	null.339
PF3D7_0526600	0.0013846675202383	-1.38355649641821	0.345	0.646	1	C_1	null.743
PF3D7_0912600	0.0014876457524446	-1.85358114915343	0	0.281	1	C_1	null.1113
PF3D7_0627100	0.0014876457524446	-1.99593143405248	0	0.281	1	C_1	null.1677
PF3D7_0927600	0.00150618600914541	2.11894616712604	0.69	0.385	1	C_1	null.192
PF3D7_0416200	0.00155335181576678	-1.16375868809679	0.379	0.615	1	C_1	null.2553
PF3D7_0112700	0.00158621754451576	-1.98082597076842	0.966	0.969	1	C_1	null.505
PF3D7_1227800	0.0015966388699715	-2.5169613937103	0.034	0.333	1	C_1	ELP3
PF3D7_1366600	0.00161563345661371	-0.976553176469265	0.379	0.76	1	C_1	SRPR-alpha
PF3D7_0109850	0.00163099194737423	-1.67964439816318	0.552	0.812	1	C_1	null.1313
PF3D7_0106500	0.00163226367316689	-3.30374610173282	0.103	0.396	1	C_1	null.181
PF3D7_1104600	0.0016384273622911	-2.32999436101472	0.034	0.333	1	C_1	null.1405
PF3D7_1138700	0.00173289590400541	-0.950247721184121	0.069	0.406	1	C_1	null.3117
PF3D7_1421900	0.00180594806618209	-3.4545037902548	0.069	0.354	1	C_1	CTR2
PF3D7_0530000	0.00180780873921048	1.24651310626994	0.379	0.125	1	C_1	null.3216
PF3D7_1354300	0.00182976989699902	1.23364119069793	0.31	0.083	1	C_1	null.1459
PF3D7_0628100	0.00183591333764356	-0.801744497593429	0.724	0.969	1	C_1	null.3049
PF3D7_0629700	0.00185881736629983	-0.51724249015873	0.414	0.708	1	C_1	SET1
PF3D7_0408900	0.00186054419252141	-1.49787361281985	0.241	0.583	1	C_1	KAE1.1
PF3D7_0706700	0.00192927029107281	-1.16019296175419	0.034	0.344	1	C_1	MSH2-2
PF3D7_1229000	0.00194794877973027	-3.03314733477677	0.138	0.427	1	C_1	null.836
PF3D7_0609300	0.00210296234695195	0.638530159015179	1	0.865	1	C_1	null.2543
PF3D7_1358600	0.00211478851705807	0.365974260686125	1	0.958	1	C_1	null.1319
PF3D7_1031000	0.00219955470114299	0.389505071199715	1	1	1	C_1	P25
PF3D7_1111200	0.00220120188287354	-1.43511506872362	0.172	0.469	1	C_1	null.2708
PF3D7_1469100	0.00224288607251065	0.816263151555939	0.793	0.625	1	C_1	null.932
PF3D7_0405400	0.00225729773533381	-0.804051243770063	0.345	0.719	1	C_1	PRPF8
PF3D7_1131200	0.0023032744563454	-1.42107493372893	0.103	0.417	1	C_1	null.1900
PF3D7_0408600	0.00269529427710147	0.805105659953971	0.379	0.115	1	C_1	SIAP1
PF3D7_0625900	0.00271733264838405	-1.98340400905119	0.241	0.51	1	C_1	null.10
PF3D7_1243600	0.00288353157756564	-1.62214106013261	0.241	0.542	1	C_1	null.2300
PF3D7_1005900	0.00291365495792723	-0.558094115954549	0.724	0.927	1	C_1	null.1038
PF3D7_1311100	0.00299711244558766	1.72014834956107	0.379	0.146	1	C_1	null.131
PF3D7_1330700	0.00299869273494249	-2.48093434012228	0.103	0.396	1	C_1	null.315
PF3D7_0416400	0.00310092793062474	-1.25470893239993	0.552	0.833	1	C_1	HAT1
PF3D7_1143900	0.00316531062461887	-0.731502429807108	0.103	0.427	1	C_1	null.2729
PF3D7_1032400	0.00321763743982102	-0.571747318967066	0.345	0.583	1	C_1	PIGA
PF3D7_0519200	0.00329053383247835	0.575938261916435	1	0.938	1	C_1	null.2100
PF3D7_1365600	0.00335016134927946	-2.03156312666167	0.31	0.625	1	C_1	TOP6B
PF3D7_1475500	0.00344628291038958	-1.1027851620954	0.448	0.729	1	C_1	CCp1
PF3D7_0922900	0.00369450018189646	-0.838165006079065	0.138	0.458	1	C_1	FabG
PF3D7_0724200	0.0038679375276454	1.39363847287046	0.379	0.135	1	C_1	TAP42
PF3D7_1471200	0.00392937700266771	-1.08471761687107	0.103	0.396	1	C_1	SulP
PF3D7_0717600	0.00396969018353696	0.359010041097831	1	1	1	C_1	null.2796
PF3D7_0109800	0.00411050689683476	-2.51703945544046	0.069	0.333	1	C_1	cPheRS
PF3D7_1470800	0.00412344119282705	-1.29327915624203	0.448	0.646	1	C_1	null.2749
PF3D7_1367200	0.00414927087722676	1.93209333497196	0.276	0.083	1	C_1	null.2777
PF3D7_0614400	0.00424968053416023	-2.30582661570662	0.345	0.573	1	C_1	CWF7
PF3D7_0613300	0.00427255247703437	-3.31882446599524	0.103	0.385	1	C_1	ROP14
PF3D7_1322200	0.00434667328532751	0.696596605832521	1	0.906	1	C_1	null.2453
PF3D7_0823500	0.00436079804916986	-2.95501922439383	0.034	0.292	1	C_1	IMC1i
PF3D7_1356000	0.00450317980699299	0.393260316245589	1	0.885	1	C_1	null.128
PF3D7_0830200	0.00451650710911008	-1.58030386317321	0.966	0.979	1	C_1	null.1241
PF3D7_0609700	0.00475349746440053	-1.42023308389985	0.379	0.604	1	C_1	null.2626
PF3D7_0421700	0.00476766316629079	-1.80823776633999	0.207	0.49	1	C_1	null.2278
PF3D7_0509200	0.00501261510782341	-0.453268151251131	0.103	0.406	1	C_1	LRR2
PF3D7_1418300	0.00505727643075793	-1.95334002140332	0.034	0.292	1	C_1	null.3204
PF3D7_1124300	0.00525924545631792	-2.40393428024233	0.069	0.323	1	C_1	null.2696
PF3D7_1145000	0.00528448584897299	-2.48720372611576	0.138	0.406	1	C_1	null.3206
PF3D7_1026200	0.005358461013955	-2.813963869795	0.034	0.281	1	C_1	null.1723
PF3D7_0318500	0.00540163564168849	-1.0701397364198	0.414	0.677	1	C_1	null.152
PF3D7_0716100	0.0054144643291988	-1.54374551055195	0.103	0.375	1	C_1	SDA1
PF3D7_0929600	0.00543639955095144	-1.72209738958545	0.172	0.458	1	C_1	null.283
PF3D7_1420900	0.00563870361720248	-3.34025227641764	0.069	0.323	1	C_1	null.3228
PF3D7_0816500	0.00573081513012901	-1.40347582988834	0.138	0.448	1	C_1	HSP20
PF3D7_0607900	0.0057460858725584	-1.48858805023573	0.414	0.688	1	C_1	null.410
PF3D7_0704600	0.00579932665530968	-1.78020048120995	0.586	0.76	1	C_1	UT
PF3D7_1438800	0.00607641705712184	0.54574066481246	1	0.823	1	C_1	null.305
PF3D7_0313500	0.00647379833272407	-2.06903763098613	0.138	0.396	1	C_1	PfG
PF3D7_1250300	0.00662185370961887	-2.22928241094765	0.069	0.323	1	C_1	VPS26
PF3D7_1473400	0.00673106574775078	-1.16702567855589	0.034	0.271	1	C_1	null.2725
PF3D7_0724000	0.00687846500203771	-1.23281380085288	0.276	0.562	1	C_1	null.1357
PF3D7_0505100	0.00689441962900035	-2.09250164446878	0.138	0.396	1	C_1	TRS85
PF3D7_0814600	0.00712176195745451	-1.30329710455345	0.448	0.688	1	C_1	null.2306
PF3D7_0506900	0.00719787280409021	-0.398373237871419	1	0.99	1	C_1	ROM4
PF3D7_1451800	0.007403462307157	0.984569405190212	0.828	0.531	1	C_1	SORTLR
PF3D7_1117200	0.00765025442516551	-2.59607130458009	0.138	0.396	1	C_1	null.1161
PF3D7_0618100	0.00769016715568787	-1.67828017874799	0.069	0.312	1	C_1	null.2486
PF3D7_0630100	0.00774255959465144	-1.05987276764446	0.379	0.615	1	C_1	null.674
PF3D7_1122800	0.00777671730940692	-2.36923853025902	0.103	0.365	1	C_1	CDPK6
PF3D7_1127100	0.00781138766829592	0.497606331175361	0.276	0.094	1	C_1	dUTPase
PF3D7_0725600	0.00798991323697163	-0.465434025455192	0.931	0.979	1	C_1	null.1392
PF3D7_1358400	0.00811123985408972	-0.979964451225645	0.069	0.323	1	C_1	null.1340
PF3D7_1403400	0.00813863133240201	1.3066019906508	0.517	0.281	1	C_1	null.719
PF3D7_1432400	0.00851943328606528	-1.79336167044818	0.069	0.302	1	C_1	LRR5
PF3D7_1020200	0.00856203373264543	0.272236837410055	1	0.979	1	C_1	null.204
PF3D7_0317200	0.00863886822636045	-3.29092395812671	0.034	0.26	1	C_1	CRK4
PF3D7_1330800	0.00885758082992739	-0.666846154234879	0.931	0.958	1	C_1	null.16
PF3D7_1207200	0.00887113294348169	1.58592923764364	0.31	0.104	1	C_1	null.2911
PF3D7_0216700	0.0089735938924708	-2.73495093618916	0.103	0.354	1	C_1	ATG11
PF3D7_1328000	0.00907059780432953	-1.78610478260055	0.276	0.531	1	C_1	null.1092
PF3D7_1403000	0.009264154421776	-1.28712048310517	0.069	0.323	1	C_1	null.1828
PF3D7_0614900	0.00951671323819974	-1.41299523446432	0.552	0.719	1	C_1	null.3042
PF3D7_0309200	0.00961199394911522	-0.734151262163468	0.655	0.823	1	C_1	ARK2
PF3D7_0721000	0.00963419632060208	-1.01468843703642	0.483	0.708	1	C_1	null.2745
PF3D7_1303800	0.00963419632060208	-1.17263875590118	0.414	0.729	1	C_1	null.770
PF3D7_1421300	0.00964743679028072	-0.803365553447309	0.207	0.49	1	C_1	null.1834
PF3D7_0907200	0.00965688477155706	-1.08647668524211	0.138	0.417	1	C_1	null.1866
PF3D7_1306200	5.63156271732294e-09	1.59043004105239	0.783	0.186	2.72286057382564e-05	C_2	null.584
PF3D7_0204300	1.92859594918934e-08	1.92353300418476	0.609	0.108	9.32476141433046e-05	C_2	null.3045
PF3D7_0532000	2.4160278417182e-07	0.953744632487106	1	1	0.00116814946147075	C_2	null.3072
PF3D7_1429500	1.63249570233013e-06	1.64413452064228	0.652	0.176	0.0078931167207662	C_2	DPH2
PF3D7_0907300	1.67969955107469e-06	2.11546783977648	0.391	0.049	0.00812134732944614	C_2	null.837
PF3D7_0826400	1.97660584349465e-06	0.381757343961195	0.304	0.02	0.00955688925329663	C_2	null.761
PF3D7_0531600	3.34186743515982e-06	1.03804494922529	1	0.922	0.0161579290489977	C_2	null.1438
PF3D7_1346100	4.6695631788437e-06	0.785666751646114	0.391	0.049	0.0225773379697093	C_2	SEC61A
PF3D7_1371300	5.5418609034951e-06	1.63226016512071	0.913	0.451	0.0267948974683988	C_2	null.1225
PF3D7_1321300	9.32778111819335e-06	3.08393469905296	0.565	0.157	0.0450998217064649	C_2	null.2713
PF3D7_0111400	1.15552787483962e-05	1.52558159113356	0.739	0.324	0.0558697727484957	C_2	GEXP19
PF3D7_1215300	1.49516618493361e-05	1.46708636224645	0.478	0.098	0.07229128504154	C_2	CPN10
PF3D7_0112300	1.58136621675727e-05	1.01691960895613	0.783	0.461	0.076459056580214	C_2	null.1551
PF3D7_1470100	2.06609671548918e-05	1.89992418953972	0.522	0.147	0.0998957761939018	C_2	null.1566
PF3D7_0419700	3.17992067944065e-05	2.28159089990637	0.348	0.059	0.153749164850955	C_2	Pf34
PF3D7_1359000	3.49837148391274e-05	1.22082890544255	0.565	0.167	0.169146261247181	C_2	null.1972
PF3D7_1316500	4.3240681595705e-05	1.86935869683539	0.522	0.147	0.209068695515234	C_2	PRP40
PF3D7_1229800	5.75372969750018e-05	0.991023907924718	0.87	0.461	0.278192830874134	C_2	MyoJ
PF3D7_1330000	5.93847875071695e-05	0.529826698877204	0.391	0.078	0.287125447597164	C_2	null.2766
PF3D7_1473100	6.40779636981314e-05	1.07097149545152	0.348	0.059	0.309816954480465	C_2	null.1492
PF3D7_1251200	7.45631296316855e-05	1.15626785036595	0.304	0.039	0.360512731769199	C_2	null.2255
PF3D7_1020300	0.00010748025390268	1.30067218533976	0.652	0.216	0.519667027619456	C_2	null.3174
PF3D7_1405000	0.000115802339244603	0.675305787874652	0.391	0.078	0.559904310247657	C_2	null.1675
PF3D7_1236600	0.000116688346779706	0.816237412543646	0.261	0.029	0.564188156679877	C_2	null.2367
PF3D7_1416200	0.000120340036068989	2.61423670038649	0.391	0.088	0.581844074393562	C_2	MCA3
PF3D7_0609900	0.000253289536282068	-0.600839848195106	0.435	0.098	1	C_2	null.2890
PF3D7_1244900	0.000269543559616895	1.67638453284366	0.652	0.324	1	C_2	null.1448
PF3D7_0406000	0.000273333075163663	1.25755955392995	0.435	0.127	1	C_2	null.2064
PF3D7_1029400	0.000312036672628733	0.849644633111698	1	0.873	1	C_2	CDC50C
PF3D7_1457300	0.00039752271136925	1.44553954050235	0.304	0.059	1	C_2	null.2182
PF3D7_0905300	0.000458992578735893	0.55932038617662	0.391	0.098	1	C_2	null.1484
PF3D7_0106300	0.000472415023996108	1.73249359382865	0.348	0.078	1	C_2	ATP6
PF3D7_1130500	0.00047652218635823	2.1365732811936	0.304	0.059	1	C_2	COG2
PF3D7_1019000	0.000512859197623004	0.872366833630795	0.87	0.49	1	C_2	null.904
PF3D7_1148640	0.000554231860800524	0.298932369686895	0.696	0.471	1	C_2	null.284
PF3D7_0204200	0.000585525400117039	-1.36885071379543	0.565	0.794	1	C_2	null.723
PF3D7_1215200	0.000680800467509511	2.75102841230636	0.261	0.049	1	C_2	32,00 CYP
PF3D7_0927100	0.000693465703129435	1.35794697979056	0.304	0.069	1	C_2	null.2930
PF3D7_1472900	0.00069969545109176	1.44701571106176	0.348	0.088	1	C_2	null.794
PF3D7_1107500	0.000723507293231843	1.63347729084098	0.304	0.069	1	C_2	null.2197
PF3D7_0725900	0.000761695833921151	0.730900422862	0.609	0.333	1	C_2	null.1461
PF3D7_1027600	0.000844770345847413	1.21123389108005	0.565	0.245	1	C_2	SPO11-2
PF3D7_1029300	0.000892695854411621	2.81506740369642	0.304	0.069	1	C_2	null.2557
PF3D7_1142900	0.000950336449474602	0.48627609247018	0.565	0.206	1	C_2	null.2165
PF3D7_1020800	0.000964264829027129	0.524053684192416	0.826	0.5	1	C_2	DLAT
PF3D7_1329300	0.000989605333806524	1.81809920492286	0.261	0.049	1	C_2	CAF2
PF3D7_1372100	0.00103623645040637	2.27236135977055	0.261	0.049	1	C_2	GEXP04
PF3D7_0422100	0.00106761310548152	1.13054212396905	0.348	0.088	1	C_2	null.207
PF3D7_1329200	0.00106761310548152	0.521917201432101	0.348	0.088	1	C_2	null.2479
PF3D7_0416300	0.00110487266232234	0.969707088574397	0.913	0.598	1	C_2	MCM9
PF3D7_1011000	0.00113565701981077	0.443209036925704	0.261	0.049	1	C_2	ISP1
PF3D7_0208400	0.00121530182529439	1.34157664871875	0.478	0.157	1	C_2	null.2612
PF3D7_1132600	0.00124383245466672	1.57082489874455	0.261	0.049	1	C_2	PRP38A
PF3D7_1431700	0.00126840159663836	1.26960251347789	0.304	0.078	1	C_2	null.1770
PF3D7_1210200	0.00127015374201397	0.660933627924808	0.957	0.775	1	C_2	null.499
PF3D7_1431500	0.00134467338645674	-1.10490610983432	0.783	0.931	1	C_2	MAPK1
PF3D7_0730100	0.00134612906957906	0.405785650654113	0.304	0.069	1	C_2	null.1547
PF3D7_1019500	0.0013741834900232	0.555992614230484	0.826	0.471	1	C_2	null.1527
PF3D7_0705700	0.00140086491021943	-1.40953936006631	0.087	0.431	1	C_2	null.2416
PF3D7_1441500	0.00142403716098795	1.55071645480656	0.261	0.049	1	C_2	null.1076
PF3D7_0711500	0.00145915861119345	1.27095348416082	0.304	0.069	1	C_2	null.2617
PF3D7_1108100	0.00146561002293803	0.979353779351801	0.957	0.706	1	C_2	null.40
PF3D7_1103400	0.00160319457514652	0.300767928583318	0.391	0.118	1	C_2	SufD
PF3D7_0306200	0.00168334714171843	0.932974191447716	0.87	0.765	1	C_2	AHA1
PF3D7_0607800	0.0017940005397923	0.321725658147366	0.348	0.088	1	C_2	null.3222
PF3D7_0415600	0.00186996234176215	1.26635397262369	0.304	0.078	1	C_2	GAK
PF3D7_1103900	0.00186996234176215	0.657207445051296	0.304	0.078	1	C_2	null.1844
PF3D7_1123500	0.00195739829009617	1.25030141193674	0.391	0.118	1	C_2	GP2
PF3D7_0911400	0.00207671653501923	0.633722433120345	0.652	0.333	1	C_2	null.2198
PF3D7_1461800	0.00224312624176201	0.764996993676764	0.957	0.804	1	C_2	null.423
PF3D7_0723300	0.00224961598734724	-0.565433651194543	1	1	1	C_2	null.2960
PF3D7_1214100	0.00243362999501841	0.986116927769684	0.348	0.098	1	C_2	PIGO
PF3D7_0616700	0.00248832757640614	1.76312080161518	0.435	0.176	1	C_2	null.1824
PF3D7_0312300	0.00250345419187759	1.20883442102249	0.261	0.059	1	C_2	RPN12
PF3D7_0212200	0.00254155547159666	0.482398124387752	0.391	0.118	1	C_2	null.2032
PF3D7_1143500	0.00266255118111798	0.770374372581111	0.652	0.343	1	C_2	null.1018
PF3D7_1218000	0.00270493055484223	-1.07546553748463	0.304	0.647	1	C_2	TRAMP
PF3D7_1455800	0.00271352594384578	-0.838612952202535	0.304	0.716	1	C_2	CCp2
PF3D7_1323500	0.00275295942962794	-0.431925666380899	0.348	0.088	1	C_2	PMV
PF3D7_0728200	0.00279221962115503	1.07666124632901	0.348	0.098	1	C_2	ALP3
PF3D7_1332600	0.0029037737751271	1.34015864811672	0.522	0.225	1	C_2	APN1
PF3D7_0812000	0.00307656291657614	0.73598076805376	0.565	0.255	1	C_2	null.1594
PF3D7_0207100	0.00315817651620988	0.865361884299403	0.739	0.422	1	C_2	null.2013
PF3D7_1305100	0.00325458924030706	0.859274317031211	0.783	0.637	1	C_2	AMR3
PF3D7_1026300	0.00336492863696218	1.50287389308473	0.609	0.353	1	C_2	null.1538
PF3D7_1470700	0.00346455786522975	0.735296127659623	0.261	0.059	1	C_2	null.2661
PF3D7_1112300	0.00352712445118828	0.299859766639216	0.565	0.235	1	C_2	null.1148
PF3D7_1132200	0.00364982865266102	0.814155968033437	0.304	0.078	1	C_2	TCP1
PF3D7_1034000	0.00372956218747929	2.13581628510075	0.348	0.118	1	C_2	null.1421
PF3D7_1363800	0.00384868553268508	1.16892091547338	0.565	0.284	1	C_2	GEX1
PF3D7_0621400	0.00388290001048022	0.561460730337405	0.87	0.588	1	C_2	ALV7
PF3D7_1209100	0.00404495041972058	-1.15820855250868	0.304	0.667	1	C_2	null.821
PF3D7_1358200	0.00410103748122033	2.19378885069235	0.304	0.088	1	C_2	null.3088
PF3D7_0215400	0.00436896716105987	1.9482826879471	0.261	0.069	1	C_2	null.1775
PF3D7_0403900	0.0044067550364022	1.11265394988207	0.652	0.333	1	C_2	SET8
PF3D7_0629200	0.00453703266017854	1.38819970148654	0.261	0.069	1	C_2	null.3265
PF3D7_1215600	0.0047109336412724	1.04318904646991	0.261	0.069	1	C_2	null.2088
PF3D7_0709100	0.00485453096597533	1.60281678104507	0.565	0.294	1	C_2	null.641
PF3D7_1246900	0.00502968688518352	-1.3932530557826	0.739	0.814	1	C_2	PKB
PF3D7_1021700	0.00517118677617198	0.812622289552797	0.913	0.716	1	C_2	null.266
PF3D7_0913500	0.00525258275827462	1.01903368394708	0.435	0.186	1	C_2	null.2
PF3D7_0915000	0.00533683571471898	1.05519781786138	0.609	0.343	1	C_2	NDH2
PF3D7_0909700	0.0053946218516433	0.780581080317979	0.304	0.088	1	C_2	null.2105
PF3D7_1455200	0.0053946218516433	-0.746097290286848	0.304	0.088	1	C_2	null.386
PF3D7_1023800	0.00546848972959193	0.492613753532802	0.261	0.069	1	C_2	null.2783
PF3D7_0418500	0.00574083956097321	1.2108986139898	0.609	0.333	1	C_2	BET3
PF3D7_1363700	0.00577091845498877	1.00058201577563	0.304	0.088	1	C_2	AMR1
PF3D7_0417700	0.00578835995042996	1.076755077692	0.696	0.441	1	C_2	null.2291
PF3D7_1469600	0.00610515152396147	1.32641626237561	0.783	0.549	1	C_2	ACC
PF3D7_1013500	0.00616532045486863	0.964197663900157	0.522	0.265	1	C_2	PI-PLC
PF3D7_0727600	0.00637983339721894	0.608543354286422	0.304	0.088	1	C_2	null.733
PF3D7_1148500	0.00638795076536627	0.411417480085869	0.826	0.578	1	C_2	null.675
PF3D7_0925200	0.00649370185140782	-1.15348308790469	0.435	0.716	1	C_2	RRP8
PF3D7_0615100	0.00652939608626362	2.11996681756414	0.348	0.127	1	C_2	ENR
PF3D7_0518700	0.00662703966575716	0.268500842021499	0.739	0.431	1	C_2	PUF1
PF3D7_1117900	0.00669530802099232	0.433113762577897	0.522	0.255	1	C_2	null.763
PF3D7_1006400	0.00693154749042425	0.621404541963831	0.783	0.559	1	C_2	null.1085
PF3D7_0106900	0.00697821457871094	1.41660622359945	0.478	0.245	1	C_2	IspD
PF3D7_1241400	0.00714708607324453	0.731560507558221	0.522	0.235	1	C_2	null.2973
PF3D7_0931700	0.00716013216320662	1.78605425812547	0.304	0.098	1	C_2	null.2136
PF3D7_0320600	0.00733924747560108	-1.25902620934238	0	0.255	1	C_2	null.2940
PF3D7_1145300	0.00735299255938949	0.816688653179825	0.652	0.343	1	C_2	CRIPT
PF3D7_1003000	0.00737888680601868	1.6412870216195	0.435	0.216	1	C_2	null.2659
PF3D7_0103500	0.00757015563263978	2.40103613557429	0.261	0.078	1	C_2	null.2307
PF3D7_0614800	0.0076323057611326	0.522259370069848	0.304	0.098	1	C_2	NTHL1
PF3D7_0907600	0.00771406312100855	0.737997087700517	0.435	0.167	1	C_2	null.1197
PF3D7_0826500	0.00775332283106771	1.00632416962884	0.478	0.206	1	C_2	UBE4B
PF3D7_0103600	0.0077608401924655	1.56657405572006	0.565	0.304	1	C_2	null.2838
PF3D7_0421800	0.00777003903401768	0.631650397819	0.435	0.186	1	C_2	null.3164
PF3D7_0709050	0.0078206366319009	0.597055781347475	0.652	0.431	1	C_2	null.1555
PF3D7_1321200	0.00784765673645546	-1.1012044401806	0.478	0.637	1	C_2	null.1570
PF3D7_1455700	0.00795246292050877	0.964523217758023	0.391	0.137	1	C_2	null.3255
malmito_rna_RNA11	0.0080538951715591	0.261017975798541	0.478	0.216	1	C_2	null.2808
PF3D7_1114600	0.00807159581692866	-1.61519823244564	0.087	0.382	1	C_2	null.1509
PF3D7_0932800	0.00813220217630519	1.30218877287101	0.304	0.098	1	C_2	CSE1
PF3D7_0107300	0.00818260153308457	0.97606255263715	0.609	0.353	1	C_2	null.2438
PF3D7_0933600	0.00866120710887928	1.30914185580285	0.304	0.098	1	C_2	MAS1
PF3D7_1435600	0.00867474624982102	0.369574768825273	1	0.843	1	C_2	null.450
PF3D7_0516800	0.00880302414955598	0.609417325892776	1	0.755	1	C_2	AP2-O2
PF3D7_1329700	0.00899312157802701	0.437329516326791	0.348	0.127	1	C_2	ACBP1
PF3D7_0810600	0.00906241410141709	0.389756383807051	0.261	0.069	1	C_2	DBP1
PF3D7_0826900	0.00907017251404283	-1.24320475054354	0.174	0.471	1	C_2	null.1618
PF3D7_0722000	0.00908245727905741	1.14528734122101	0.87	0.824	1	C_2	null.987
PF3D7_1205800	0.0090964491060105	1.22422560635223	0.696	0.51	1	C_2	HMGB3
PF3D7_0215800	0.00965386961701023	-1.50127648433209	0.087	0.382	1	C_2	ORC5
PF3D7_1357700	0.00981235285474678	0.552907941769728	0.304	0.098	1	C_2	UTP21
PF3D7_1337500	7.58806397735221e-06	1.08119843257751	1	0.895	0.036688289330498	C_3	null.1748
PF3D7_1112100	1.96178999364153e-05	-0.624511699014954	0.7	0.924	0.0948525461925679	C_3	null.711
PF3D7_0216000	3.16342939275488e-05	-1.26106045656682	0.6	0.943	0.152951811139698	C_3	null.1499
PF3D7_1144800	3.23929922068813e-05	-3.22537880415912	0.1	0.619	0.156620117320271	C_3	null.1489
PF3D7_1319600	4.6803745777894e-05	0.565277501719758	1	0.952	0.226296110836118	C_3	null.916
PF3D7_0802600	5.86779650246287e-05	-3.19596557275687	0.05	0.552	0.28370796089408	C_3	ACbeta
PF3D7_0912200	6.00664004295877e-05	0.762856693413984	0.95	0.886	0.290421046077056	C_3	null.90
PF3D7_1230000	6.42253719438693e-05	-3.02041091123438	0.3	0.686	0.310529673348608	C_3	null.2161
PF3D7_1352000	9.01887537839618e-05	0.990631616084874	0.95	0.752	0.436062624545455	C_3	null.2884
PF3D7_0319800	0.000104188049471994	0.928778505003622	0.95	0.743	0.503749219197093	C_3	null.141
PF3D7_1455300	0.00012479550817036	0.892982788418601	1	0.895	0.60338628200369	C_3	null.440
PF3D7_1334000	0.000132344654959082	-1.27148202861205	0.55	0.876	0.63988640672716	C_3	null.148
PF3D7_1021000	0.000142961131165377	-2.07495459403328	0.45	0.79	0.691217069184596	C_3	null.1363
PF3D7_1454900	0.000164647065978327	0.419973080207442	1	1	0.796068564005211	C_3	null.645
PF3D7_1410100	0.000174054817893141	1.34614587920531	0.8	0.524	0.841555044513335	C_3	null.1168
PF3D7_1229600	0.000222374303781672	-1.50545768883952	0.35	0.733	1	C_3	null.2079
PF3D7_0407200	0.000300572756501654	-1.35170012170507	0.55	0.886	1	C_3	PTH2
PF3D7_1106200	0.000314004366970638	1.52156352190075	0.35	0.076	1	C_3	null.2645
PF3D7_1342600	0.0003424380005185	-0.8882725631215	0.6	0.962	1	C_3	MyoA
PF3D7_1338900	0.000358010290065372	-3.91405956710339	0.1	0.533	1	C_3	null.1869
PF3D7_1137600	0.000366648305236453	2.27813599670551	0.4	0.105	1	C_3	null.2059
PF3D7_1251800	0.000426797978662888	0.869279849321664	0.9	0.8	1	C_3	null.2757
PF3D7_1414000	0.000499654825395861	1.07506376837854	0.85	0.629	1	C_3	RPN13
PF3D7_1309900	0.000522297154501955	-1.88150275058064	0	0.419	1	C_3	null.2552
PF3D7_1465200	0.000586570802617519	0.937506438863129	0.8	0.371	1	C_3	MED4
PF3D7_1243900	0.000613340657074986	-1.43621126324563	0.5	0.819	1	C_3	DOC2
PF3D7_1366800	0.000635635754381259	2.45490504783379	0.55	0.238	1	C_3	null.1806
PF3D7_1112200	0.00065778446529433	0.771804067415068	1	0.867	1	C_3	COQ4
PF3D7_0205900	0.000682799705634118	-0.516045302003957	0.4	0.848	1	C_3	RPN1
PF3D7_0513600	0.000696564773785613	0.814801151275796	1	0.943	1	C_3	null.786
PF3D7_1319200	0.000718036870335921	-2.55786088772033	0.05	0.486	1	C_3	null.556
PF3D7_1423100	0.000749442009136018	-3.5430423795515	0.2	0.59	1	C_3	null.2876
PF3D7_0413900	0.000991112155924351	-2.77535783273652	0.15	0.552	1	C_3	USP13
PF3D7_1026600	0.00100330228628471	-1.27217171979747	0.2	0.648	1	C_3	null.2082
PF3D7_0802200	0.00123884072847743	-1.46882674309255	0.3	0.695	1	C_3	1-CysPxn
PF3D7_0511300	0.00144478678782679	2.00026103597825	0.6	0.352	1	C_3	null.902
PF3D7_1362600	0.00149684274131615	0.350992784573526	1	0.962	1	C_3	null.333
PF3D7_0924000	0.0015199038049249	0.849769065346758	0.9	0.705	1	C_3	null.930
PF3D7_1426500	0.00156363922192863	2.03888497518815	0.6	0.352	1	C_3	ABCG2
PF3D7_1348400	0.00156378223588907	0.748075095255524	1	0.905	1	C_3	null.851
PF3D7_1228700	0.00159936684229691	-2.99736828514599	0.1	0.486	1	C_3	null.2704
PF3D7_1471800	0.00163442222681714	-0.862156836095863	0.7	0.943	1	C_3	null.1947
PF3D7_0907400	0.00164418733960347	0.741880860805066	0.9	0.619	1	C_3	ClpY
PF3D7_1136700	0.00185582426147749	-3.04988262718905	0.05	0.419	1	C_3	null.1477
PF3D7_0722800	0.00197457354722152	-2.16769305897221	0.3	0.657	1	C_3	null.599
PF3D7_1241600	0.00205409252899558	0.657884181671958	0.65	0.343	1	C_3	null.756
PF3D7_0809600	0.0020845772714165	1.51028484098694	0.8	0.657	1	C_3	null.2410
PF3D7_1348200	0.00220425605464877	-1.77444969387664	0.1	0.457	1	C_3	null.2054
PF3D7_1010100	0.00230962228779096	-1.13045651362432	0.4	0.781	1	C_3	null.611
PF3D7_0104300	0.00241344669044991	-1.7690961734806	0.05	0.419	1	C_3	UBP1
PF3D7_1104300	0.00242522221113684	-1.26632626019949	0.2	0.552	1	C_3	null.1811
PF3D7_0312200	0.00245827973093584	-2.08986801734136	0	0.343	1	C_3	null.1306
PF3D7_1349200	0.00246786353537065	0.650104467556236	1	0.752	1	C_3	null.1694
PF3D7_0407300	0.002475829656427	-0.884390614007528	0.05	0.438	1	C_3	null.2799
PF3D7_0932400	0.00254145603882572	-1.17774018942896	0.3	0.667	1	C_3	RF1
PF3D7_1474300	0.00254238634596933	1.24110371889868	0.65	0.362	1	C_3	null.2336
PF3D7_0712800	0.0026598562603966	0.437982347329204	0.4	0.143	1	C_3	VAR.13
PF3D7_1236800	0.00293521614908452	-1.45989388786603	0.35	0.667	1	C_3	null.2969
PF3D7_1237600	0.00296083235658087	-0.292971879446794	0.35	0.743	1	C_3	PWP1
PF3D7_0717800	0.00300471185733926	-0.97404204103348	0.3	0.695	1	C_3	null.503
PF3D7_0719100	0.00300492691181497	0.378011110663648	1	0.905	1	C_3	null.2383
PF3D7_0806200	0.00323960020690038	1.35417332354047	0.55	0.267	1	C_3	DPY19
PF3D7_1034300	0.00342450186028428	-0.999716331742218	0.8	0.943	1	C_3	TLAP2
PF3D7_1365400	0.00360542656570301	1.74102873337504	0.35	0.114	1	C_3	Uba2
PF3D7_1331000	0.00396084555087023	-1.1499137590434	0.2	0.581	1	C_3	null.1887
PF3D7_1216400	0.00416325365737409	0.969805989871153	0.75	0.533	1	C_3	null.546
PF3D7_1214800	0.00418657021685613	0.578258494961502	0.9	0.838	1	C_3	OBC13
PF3D7_1006600	0.00421345684472172	0.675082384091235	1	0.848	1	C_3	PhLP3
PF3D7_0724100	0.00435308125926114	0.832684763594222	0.95	0.762	1	C_3	null.1163
PF3D7_1425900	0.0044271601839587	0.472659953460675	0.4	0.133	1	C_3	null.371
PF3D7_0803400	0.00446192674920364	-0.395327976880766	0.55	0.905	1	C_3	RAD54
PF3D7_1461100	0.00447127878549885	0.972275568084251	0.9	0.743	1	C_3	null.1275
PF3D7_0515400	0.00452873817980185	0.490067601035664	1	0.933	1	C_3	null.1864
PF3D7_1431100	0.00472122845790034	-1.28807211488188	0.1	0.457	1	C_3	PIP2
PF3D7_0926600	0.00483452121341395	-1.64695067815237	0.1	0.457	1	C_3	null.2245
PF3D7_1144900	0.00502413019694091	-1.89939701952258	0	0.305	1	C_3	RAB6
PF3D7_0806600	0.00566094037717215	-3.89151039172651	0.05	0.352	1	C_3	null.1475
PF3D7_1318400	0.00571634389911454	-3.17974064272409	0.05	0.362	1	C_3	SMC2
PF3D7_1401800	0.00572851685883656	2.12365988701525	0.35	0.105	1	C_3	CK
PF3D7_1005100	0.00582429010661931	-1.22132688130306	0.65	0.867	1	C_3	UTP25
PF3D7_1459800	0.00585059794107492	-0.775872171690146	0.3	0.676	1	C_3	null.3057
PF3D7_1018600	0.00593212212492609	-2.15417119727235	0.05	0.381	1	C_3	null.2817
PF3D7_1248400	0.00606497468069287	-0.442960540830059	1	1	1	C_3	null.2638
PF3D7_0926800	0.00619835881935492	-0.924093486540491	0.65	0.838	1	C_3	null.713
PF3D7_1136100	0.00662642025342015	-0.332215480877344	0.3	0.629	1	C_3	null.688
PF3D7_0911600	0.0070376419085959	0.68115652314149	0.8	0.724	1	C_3	null.3114
PF3D7_1442300	0.00708682539030223	-2.42879489408313	0	0.286	1	C_3	tRIP
PF3D7_1462700	0.00708682539030223	-2.7585415600641	0	0.286	1	C_3	null.3047
PF3D7_1117100	0.0071969101438202	0.671948652088791	0.95	0.8	1	C_3	UCH54
PF3D7_1453200	0.00747597674603339	1.85099574673384	0.75	0.6	1	C_3	null.749
PF3D7_1026000	0.00750039276591377	0.993439348140273	0.5	0.21	1	C_3	null.3123
PF3D7_0804900	0.00750830111813751	-1.72040292246635	0.05	0.362	1	C_3	null.2688
PF3D7_1119300	0.00757876137228375	-3.50846801659484	0.15	0.457	1	C_3	U2AF1
PF3D7_1009600	0.00762198206752175	1.01420360413367	0.8	0.619	1	C_3	PPM10
PF3D7_0109400	0.00815680742193266	0.716079897734839	0.95	0.867	1	C_3	null.1202
PF3D7_0105000	0.0083902971545483	-0.812076608347939	0	0.276	1	C_3	null.2803
PF3D7_1414600	0.00853058594070053	-0.609704233007943	0.55	0.914	1	C_3	Pgt1
PF3D7_1031200	0.00857162095277117	-2.35234845442341	0.1	0.419	1	C_3	MORN1
PF3D7_1146200	0.00871311287064916	0.372850432256791	1	0.952	1	C_3	null.2570
PF3D7_0702600	0.00893613303627817	-3.88824006169614	0.1	0.381	1	C_3	null.3122
PF3D7_0211400	0.00898806252476719	1.08243293573218	0.65	0.352	1	C_3	KASIII
PF3D7_0423300	0.00900783276995005	-1.88739448776069	0.15	0.486	1	C_3	null.2200
PF3D7_1010500	0.00914194094483997	-0.517682778100399	0.05	0.371	1	C_3	null.2598
PF3D7_1465600	0.00942063544312551	1.50562526635746	0.4	0.171	1	C_3	null.2238
PF3D7_1335900	0.00944399527524004	-3.32129718970369	0.05	0.343	1	C_3	TRAP
PF3D7_0407100	0.00973904564117358	-1.2812437659989	0.5	0.695	1	C_3	null.1552
PF3D7_0112100	4.14641382784316e-23	3.94778423681805	0.867	0.009	2.00479108576217e-19	C_4	null.1760
PF3D7_1106600	8.68114352732083e-21	3.92694192792243	0.933	0.036	4.19733289545962e-17	C_4	null.1596
PF3D7_0725400	1.69889281501703e-20	4.49139790571192	0.933	0.045	8.21414676060735e-17	C_4	null.1696
PF3D7_0508400	2.1339431449686e-20	4.29504118397961	0.933	0.045	1.03176151059232e-16	C_4	null.2039
PF3D7_1367800	1.8653582485788e-19	6.28058679710698	0.867	0.036	9.01900713187847e-16	C_4	PSOP2
PF3D7_1310600	8.39954957654071e-17	3.60288970963941	1	0.127	4.06118222025744e-13	C_4	RAB5b
PF3D7_1139100	1.67032626758608e-16	4.49766074783599	0.867	0.064	8.07602750377871e-13	C_4	null.2977
PF3D7_0805200	3.02748793539725e-16	3.28625136688886	0.867	0.064	1.46379041676457e-12	C_4	GAMER
PF3D7_0411300	1.43667018815689e-15	3.77709396468271	0.8	0.055	6.94630035973856e-12	C_4	null.3195
PF3D7_0308100	1.70657756822564e-15	4.49573306207038	0.867	0.082	8.25130254237099e-12	C_4	null.2437
PF3D7_0720300	7.70621676808726e-15	3.86097011976849	0.667	0.027	3.72595580737019e-11	C_4	null.1334
PF3D7_0507400	7.74812900219298e-15	3.31568412757781	0.8	0.064	3.7462203725603e-11	C_4	null.17
PF3D7_1211100	4.93533218839873e-14	4.41535863848897	0.933	0.164	2.38623311309078e-10	C_4	null.451
PF3D7_1024000	8.113702053921e-14	3.63901710833077	0.933	0.127	3.9229749430708e-10	C_4	null.1578
PF3D7_1032500	1.64782305077241e-13	2.74905714698408	0.8	0.073	7.9672244504846e-10	C_4	Der1-2
PF3D7_0423800	2.92299956434853e-13	3.75333079385626	0.733	0.064	1.41327028936251e-09	C_4	CyRPA
PF3D7_1244500	2.94027177327194e-13	4.38469843872845	0.8	0.091	1.42162140237698e-09	C_4	PSOP26
PF3D7_1252200	8.5837490667413e-13	3.20229534907067	0.8	0.082	4.15024267376942e-09	C_4	CHT1
PF3D7_1247900	5.29357160656574e-12	2.55737889711206	0.867	0.127	2.55944187177454e-08	C_4	UTP11
PF3D7_1106500	7.30783685964844e-12	3.76001931566345	0.8	0.118	3.53333912164002e-08	C_4	null.2293
PF3D7_0819100	1.07473034360576e-11	3.15873192976929	0.467	0.009	5.19632121133385e-08	C_4	null.3196
PF3D7_0214600	2.97780248372167e-11	3.5954072169567	0.933	0.236	1.43976750087943e-07	C_4	null.2462
PF3D7_0605000	1.20563575992133e-10	2.63280962400072	0.733	0.1	5.82924889921963e-07	C_4	null.465
PF3D7_1409100	1.61040027080904e-10	4.40377734485279	0.933	0.282	7.78628530936171e-07	C_4	null.1685
PF3D7_0723000	1.6878813712042e-10	2.38319426136568	0.733	0.091	8.1609064297723e-07	C_4	null.1740
PF3D7_0718600	3.55761502938247e-10	4.1114478755574	0.733	0.118	1.72010686670642e-06	C_4	null.1892
PF3D7_1332200	4.67057973437896e-10	3.06223782823216	0.8	0.145	2.25822530157223e-06	C_4	null.2091
PF3D7_0424100	5.44383046126029e-10	2.90064650345044	0.533	0.036	2.63209202801935e-06	C_4	RH5
PF3D7_0210500	6.50494125634323e-10	3.02341637783814	0.733	0.109	3.14513909744195e-06	C_4	null.725
PF3D7_0414800	7.22171454471647e-10	2.92097460966826	0.533	0.036	3.49169898237041e-06	C_4	null.1633
PF3D7_0311000	7.34565062936063e-10	2.13348749277649	0.6	0.055	3.55162207929586e-06	C_4	null.1023
PF3D7_0807400	7.62900391233554e-10	0.662591707880353	0.733	0.1	3.68862339161423e-06	C_4	COQ10
PF3D7_API01300	8.69318159461987e-10	3.18580857847239	1	0.527	4.20315330099871e-06	C_4	RPL4
PF3D7_1332300	1.03863866226707e-09	0.254244868502679	0.667	0.073	5.02181793206127e-06	C_4	TRAPPC2
PF3D7_1117500	1.14513194275244e-09	2.87962105593059	0.733	0.109	5.53671294320807e-06	C_4	TyrRSapi
PF3D7_0512800	1.66979442822736e-09	2.40041198498616	0.6	0.064	8.07345606047931e-06	C_4	null.3245
PF3D7_0934800	1.82239758927946e-09	1.65890510349881	1	0.255	8.81129234416619e-06	C_4	PKAc
PF3D7_1205100	1.97995838602101e-09	2.43536372888386	0.933	0.264	9.57309879641161e-06	C_4	SEPSECS
PF3D7_1025100	2.56801624129141e-09	2.68124932433443	0.867	0.191	1.2416358526644e-05	C_4	GFPT
PF3D7_0719300	2.78333092893601e-09	3.36783835983188	1	0.4	1.34574050414056e-05	C_4	6,00 ARP
PF3D7_1440100	3.80485914996203e-09	3.55099260152216	0.8	0.173	1.83964939900664e-05	C_4	null.1513
PF3D7_1127200	4.11683166188288e-09	1.29561872486654	0.533	0.045	1.99048810852037e-05	C_4	null.2005
PF3D7_0505400	4.11782763157213e-09	3.0319091913084	0.867	0.236	1.99096965986512e-05	C_4	null.2185
PF3D7_1466800	4.33294329440921e-09	-3.12256199392994	0.267	1	2.09497808284685e-05	C_4	null.272
PF3D7_1137200	4.57093812008595e-09	3.12363145672799	0.933	0.345	2.21004858106156e-05	C_4	AEP
PF3D7_1116700	5.25133581412903e-09	2.9865297598698	0.667	0.091	2.53902086613139e-05	C_4	DPAP1
PF3D7_1421000	5.27344027022902e-09	-4.47770795336134	0.2	0.955	2.54970837065573e-05	C_4	null.1103
PF3D7_0114100	5.82171441882804e-09	1.45488866866489	0.467	0.027	2.81479892150336e-05	C_4	MC-2TM.6
PF3D7_0419600	7.22207178428778e-09	3.22009418287622	0.933	0.345	3.49187170770314e-05	C_4	RANBP1
PF3D7_0113400	7.36832015848669e-09	2.7205749813377	0.6	0.073	3.56258279662831e-05	C_4	null.2811
PF3D7_1026400	9.24354556788555e-09	2.77862854060874	0.6	0.073	4.46925428207266e-05	C_4	CDC20
PF3D7_1114100	1.14763681039294e-08	2.85646373437526	0.933	0.436	5.54882397824988e-05	C_4	ROM1
PF3D7_0406900	1.1675652721488e-08	1.76181967915817	1	0.791	5.64517809083944e-05	C_4	null.94
PF3D7_1309800	1.324141783319e-08	2.31449033152642	0.933	0.436	6.40222552234737e-05	C_4	null.3236
PF3D7_1310200	1.37930630159419e-08	1.51255877326011	0.867	0.191	6.66894596820792e-05	C_4	null.3176
PF3D7_0612500	1.43569356817207e-08	-2.17658989708337	0.4	0.991	6.94157840211195e-05	C_4	null.1305
PF3D7_0212600	1.47601561318492e-08	1.95155588394457	0.533	0.045	7.13653548974911e-05	C_4	SPATR
PF3D7_1404000	2.04344883381624e-08	-2.64352724391537	0.4	0.991	9.88007511150154e-05	C_4	RPB4
PF3D7_0807900	2.06734534826142e-08	1.2329645916909	0.733	0.127	9.99561475884396e-05	C_4	TyrRS
PF3D7_0309800	2.23378488696642e-08	2.01950103145068	0.867	0.209	0.000108003499284827	C_4	null.1047
PF3D7_0825700	2.50430093589916e-08	-2.10152668342151	0.6	1	0.000121082950250724	C_4	CryPH
PF3D7_0700800	2.9662789901319e-08	2.37177578910562	0.6	0.082	0.000143419589172877	C_4	MC-2TM.11
PF3D7_1117600	3.21151247811271e-08	1.27942100892667	0.667	0.091	0.00015527662831675	C_4	ICT1
PF3D7_0401600	3.24601709848109e-08	3.4216371988021	0.333	0.009	0.000156944926711561	C_4	RIF.132
PF3D7_0935800	3.59499735458854e-08	2.69751769549667	0.733	0.118	0.000173818122094356	C_4	CLAG9
PF3D7_0631400	3.64770924733553e-08	1.08403316494526	0.333	0.009	0.000176366742108673	C_4	MC-2TM.7
PF3D7_1141900	3.70628907015387e-08	-1.80073088717803	0.867	1	0.00017919907654194	C_4	IMC1b
PF3D7_0802500	4.22451038360604e-08	2.37131957155611	0.6	0.082	0.000204255077047352	C_4	null.168
PF3D7_0613900	5.5949809231257e-08	2.842424473027	0.867	0.209	0.000270517327633128	C_4	myoE
PF3D7_1338100	5.91825501559127e-08	3.03188350821984	0.667	0.127	0.000286147630003838	C_4	RPN3
PF3D7_0715200	6.2959345684735e-08	-3.20424350502685	0.333	0.955	0.000304408436385694	C_4	null.1107
PF3D7_0916000	6.96046086791273e-08	-3.24401409723387	0.333	0.918	0.000336538282963581	C_4	MFS2
PF3D7_1131100	7.2143131359074e-08	-2.38229231025791	0.4	0.964	0.000348812040121123	C_4	SR1.1
PF3D7_1125300	7.47532311098697e-08	-2.87921543215933	0.267	0.936	0.00036143187241622	C_4	mtRNAP
PF3D7_0926500	7.53656684588481e-08	1.81385458714315	0.733	0.127	0.000364393006998531	C_4	null.2233
PF3D7_0911500	7.63490439529921e-08	-1.89805691226697	0.067	0.964	0.000369147627512717	C_4	null.2774
PF3D7_1024800	8.31710839665993e-08	-2.30912890967147	0.733	0.991	0.000402132190978508	C_4	EXP3
PF3D7_0218000	8.33204477920457e-08	2.41069891681226	0.867	0.418	0.000402854365074541	C_4	RFC2
PF3D7_1431900	8.46823785043486e-08	2.34228981661511	0.733	0.164	0.000409439300068526	C_4	ISC3
PF3D7_0209600	8.50210794384958e-08	1.83703363752313	0.733	0.127	0.000411076919085127	C_4	null.751
PF3D7_1007000	8.5351142506566e-08	2.25121290486426	0.733	0.155	0.000412672774019246	C_4	TMEM147
PF3D7_0618900	9.82047589864914e-08	-2.02741310867394	0.533	1	0.000474820009699686	C_4	GPI1
PF3D7_1141100	9.90330369765004e-08	-4.11827244891498	0.067	0.855	0.00047882473378138	C_4	null.2099
PF3D7_0423200	1.52657239839193e-07	1.83879417193384	0.867	0.282	0.000738097754622499	C_4	null.535
PF3D7_1350800	1.60598787657283e-07	-2.2768544192002	0.267	0.927	0.000776495138322964	C_4	null.2212
PF3D7_0614500	1.76803824378475e-07	2.22095273645833	0.8	0.218	0.000854846490869926	C_4	RPL19
PF3D7_0416900	1.85104226218873e-07	1.93436479201103	0.933	0.273	0.000894978933768251	C_4	null.2760
PF3D7_0417300	2.02229671410663e-07	-3.50450080990599	0.467	0.936	0.000977780461270557	C_4	null.1902
PF3D7_1221100	2.09932301636037e-07	-1.90211536063755	0.533	0.973	0.00101502267841024	C_4	null.1408
PF3D7_0513800	2.82299255310617e-07	-2.18886290078773	0.467	0.955	0.00136491689942684	C_4	RAB1a
PF3D7_1418800	3.76023265914607e-07	1.97463417716154	0.6	0.109	0.00181807249069713	C_4	null.1757
PF3D7_0830100	3.84077049564671e-07	-3.59219768354634	0	0.8	0.00185701253464518	C_4	null.3267
PF3D7_0504900	4.45039359519828e-07	-1.8589672214318	0.733	0.991	0.00215176530327837	C_4	null.3149
PF3D7_0923800	4.50716886305942e-07	3.40385731601508	0.667	0.136	0.00217921614528923	C_4	TRXR
PF3D7_1422500	4.57583380309263e-07	-4.80990879175408	0.067	0.809	0.00221241564379529	C_4	1,00 HRD
PF3D7_0507000	4.58499207888364e-07	1.95679104799393	0.933	0.464	0.00221684367014024	C_4	null.394
PF3D7_1239800	4.886022278993e-07	-1.78660638347541	0.533	0.973	0.00236239177189312	C_4	null.279
PF3D7_0507800	5.18700905349409e-07	3.18735784231346	0.6	0.118	0.00250791887736439	C_4	null.211
PF3D7_1218800	5.38222018778927e-07	-1.98149228385761	0.467	0.973	0.00260230346079611	C_4	PSOP17
PF3D7_0924700	5.74638816412575e-07	2.0180343671524	0.8	0.227	0.0027783786773548	C_4	SF3A3
PF3D7_1365700	5.84194820541812e-07	3.04923777758727	0.6	0.118	0.00282458195731966	C_4	null.2216
PF3D7_0806500	6.50720713834745e-07	2.00377054028293	0.733	0.182	0.00314623465139099	C_4	null.2601
PF3D7_0311200	6.6871405905316e-07	2.43639485445015	0.8	0.264	0.00323323247552203	C_4	null.704
PF3D7_1318700	7.00047366489636e-07	-1.57706611292253	0.667	0.991	0.00338472901697739	C_4	null.2101
PF3D7_0717000	7.06135684099205e-07	1.73524019617181	0.8	0.236	0.00341416603261966	C_4	null.1266
PF3D7_1332400	7.07226287901178e-07	1.98003607646497	0.867	0.245	0.00341943910200219	C_4	null.281
PF3D7_0606600	7.695824419454e-07	2.4925079598764	0.8	0.264	0.00372093110680601	C_4	null.1203
PF3D7_1227300	7.86102514437078e-07	1.42382275072905	1	0.355	0.00380080565730327	C_4	null.1425
PF3D7_0101300	8.27709545525524e-07	1.59714043600009	0.333	0.018	0.00400197565261591	C_4	MC-2TM.10
PF3D7_0505300	8.27709545525524e-07	0.876845853561277	0.333	0.018	0.00400197565261591	C_4	null.1170
PF3D7_1121000	9.62050174195755e-07	-1.75463530141783	0.4	0.964	0.00465151259223648	C_4	DHHC3
PF3D7_1245000	1.00431776698489e-06	-2.9503852148388	0.2	0.864	0.00485587640337193	C_4	null.1998
PF3D7_0515500	1.01798835975843e-06	-2.79233965288525	0.2	0.873	0.00492197371943199	C_4	GEP1
PF3D7_0809700	1.09221768198733e-06	-4.42416574052302	0.067	0.782	0.00528087249240873	C_4	RUVB1
PF3D7_0619000	1.09529772559009e-06	-2.78732217577669	0.333	0.882	0.00529576450322808	C_4	null.1847
PF3D7_1329500	1.24327385194088e-06	2.06121094875433	0.867	0.282	0.00601122907413418	C_4	null.113
PF3D7_1422300	1.34982908326946e-06	-2.41800512710281	0.267	0.873	0.00652642361760784	C_4	null.1427
PF3D7_0513000	1.43986442164928e-06	-2.29224919663777	0.067	0.845	0.00696174447867426	C_4	null.101
PF3D7_1369300	1.5052937644368e-06	-2.80380019629433	0.067	0.773	0.00727809535105191	C_4	null.1343
PF3D7_0928000	1.55217672198558e-06	1.61921165682377	0.4	0.036	0.0075047744508003	C_4	COX6B
PF3D7_1472700	1.71214418700395e-06	-2.82835183740027	0.333	0.909	0.00827821714416412	C_4	null.370
PF3D7_1409900	1.77887953087556e-06	-2.5918326123681	0.467	0.964	0.00860088253178335	C_4	CDS
PF3D7_1333200	2.15209951395084e-06	2.76122015202379	0.467	0.064	0.0104054011499523	C_4	UBA1
PF3D7_0827800	2.67910884481488e-06	-1.99506508845183	0.533	0.945	0.0129534912646799	C_4	SET3
PF3D7_1123800	2.69140428105808e-06	2.31468232267649	0.8	0.273	0.0130129396989158	C_4	SMC5
PF3D7_1124700	2.71574102055083e-06	2.12984489228777	0.933	0.455	0.0131306078343633	C_4	MGE1
PF3D7_1250400	2.78051523435562e-06	-1.77986061156056	0.4	0.964	0.0134437911581094	C_4	null.565
PF3D7_1033900	3.14586250364917e-06	-1.45446242060691	1	0.964	0.0152102452051437	C_4	null.1022
PF3D7_1230400	3.45837848034882e-06	2.74885428186198	0.6	0.118	0.0167212599524866	C_4	ClpQ
PF3D7_1322700	3.79273764786581e-06	-2.44038176403757	0.267	0.845	0.0183378865274312	C_4	null.2728
PF3D7_1361300	3.9924540185263e-06	-1.31911138426522	0.333	0.955	0.0193035151795747	C_4	null.3240
PF3D7_1236200	4.02319421187294e-06	1.9823210410024	0.533	0.091	0.0194521440144057	C_4	null.1846
PF3D7_0321100	4.04644573496385e-06	1.81388149512229	0.867	0.445	0.0195645651285502	C_4	null.482
PF3D7_1428800	4.12386937803283e-06	-2.36713356082483	0.2	0.827	0.0199389084427887	C_4	null.2458
PF3D7_1422900	4.28349797640345e-06	1.65127377572337	0.867	0.355	0.0207107127159107	C_4	null.2129
PF3D7_0612400	4.45123985033938e-06	-1.8540412747886	0.067	0.782	0.0215217446763909	C_4	null.1226
PF3D7_1133700	4.87032161588972e-06	-3.17171576501265	0.2	0.818	0.0235480050128268	C_4	null.2319
PF3D7_1404100	5.15926960586394e-06	0.598247904270142	0.467	0.064	0.0249450685443521	C_4	null.2055
PF3D7_0303200	5.82128755250378e-06	-3.97395675629287	0.133	0.764	0.0281459253163558	C_4	null.1857
PF3D7_1029100	5.9101371211321e-06	2.72983253024578	0.667	0.191	0.0285755129806737	C_4	null.3125
PF3D7_1131500	6.36946472341551e-06	-2.03414656764095	0.333	0.891	0.030796361937714	C_4	null.1623
PF3D7_1144600	6.46337037971383e-06	2.61875783676796	0.533	0.091	0.0312503957859164	C_4	TFG2
PF3D7_1131700	6.80746230843665e-06	-1.55370469373053	0.533	0.955	0.0329140802612912	C_4	null.409
PF3D7_0206000	6.82279398734921e-06	2.06096213448449	0.667	0.173	0.0329882089288334	C_4	RAD2
PF3D7_1450400	7.03169432007252e-06	0.725661427116332	0.6	0.118	0.0339982420375506	C_4	null.3215
PF3D7_0603100	7.16518033885429e-06	-2.0810417486853	0.2	0.855	0.0346436469383605	C_4	null.2250
PF3D7_1346400	7.8660969000036e-06	-2.93616882578193	0.533	0.882	0.0380325785115174	C_4	null.3150
PF3D7_0935700	7.88553034154411e-06	0.498732980772223	0.4	0.045	0.0381265392013658	C_4	null.1217
PF3D7_0503400	8.06223839788868e-06	-1.10169840420116	0.733	1	0.0389809226537918	C_4	ADF1
PF3D7_0529400	8.29686305751558e-06	-2.20552981259884	0.333	0.909	0.0401153328830878	C_4	null.1400
PF3D7_1446100	8.64879258832363e-06	-1.4812642365132	0.2	0.936	0.0418169121645447	C_4	null.2810
PF3D7_1142500	9.40990085035161e-06	1.38697025962975	0.467	0.082	0.04549687061145	C_4	RPL28
PF3D7_0618800	1.04433195356663e-05	1.17744176438037	0.867	0.345	0.0504934499549465	C_4	null.2944
PF3D7_0503000	1.06919990671377e-05	-1.18162528167973	0.867	1	0.051695815489611	C_4	null.2849
PF3D7_1206500	1.11269737466866e-05	-1.58958022259531	0.333	0.927	0.0537989180652295	C_4	null.75
PF3D7_1403200	1.17423192979404e-05	0.654809563566651	0.6	0.136	0.0567741138055419	C_4	null.1366
PF3D7_0108100	1.17726342356499e-05	-1.92575636384811	0.2	0.855	0.0569206865293671	C_4	null.1963
PF3D7_0522400	1.33630277736951e-05	-2.64742913491823	0.133	0.773	0.064610239285816	C_4	null.2874
PF3D7_0914400	1.35953074791377e-05	-1.63342110098328	0.6	0.973	0.0657333116616309	C_4	null.2529
PF3D7_1319000	1.45451310262729e-05	-4.21774941448408	0.133	0.745	0.0703257085120297	C_4	null.2347
PF3D7_0512900	1.58477180962398e-05	2.30627397030642	0.533	0.118	0.0766237169953194	C_4	AKAL
PF3D7_1312800	1.584957294304e-05	-1.69321990790451	0.4	0.9	0.0766326851795986	C_4	null.2750
PF3D7_0530700	1.59888654918631e-05	-1.564723554921	0.067	0.791	0.077306164653158	C_4	null.210
PF3D7_0623400	1.73499062088588e-05	1.51532436266039	0.8	0.291	0.0838867965198325	C_4	PlasMei2
PF3D7_0932700	1.85584136808829e-05	2.3861309621591	0.533	0.118	0.0897299301470689	C_4	null.151
PF3D7_1447500	1.88234417693096e-05	1.35303264159875	0.8	0.264	0.0910113409546121	C_4	IMC20
PF3D7_1445000	1.90728655762427e-05	-1.75343114021339	0.133	0.791	0.0922173050611334	C_4	null.1569
PF3D7_1252100	2.01060681166344e-05	2.82139683781119	0.333	0.036	0.0972128393439272	C_4	3,00 RON
PF3D7_1332100	2.04023330115652e-05	1.05199127904485	0.467	0.073	0.0986452801109177	C_4	null.1059
PF3D7_1219700	2.08153202150866e-05	1.76844474616867	0.267	0.018	0.100642073239944	C_4	RKIP
PF3D7_1211600	2.15009509952489e-05	1.56264424951548	0.933	0.645	0.103957098062029	C_4	LSD1
PF3D7_1126100	2.28094334353795e-05	2.18077567483326	0.267	0.018	0.11028361066006	C_4	ATG7
PF3D7_0303900	2.41346138498418e-05	-0.542986775621381	0.2	0.918	0.116690857963985	C_4	null.787
PF3D7_1460200	2.48694617726479e-05	1.29871020599022	0.4	0.064	0.120243847670753	C_4	null.2422
PF3D7_0323200	2.49510163279763e-05	-3.72434208412998	0	0.645	0.120638163945765	C_4	null.1481
PF3D7_1466200	2.49510163279763e-05	-3.86055228135636	0	0.645	0.120638163945765	C_4	EGXP
PF3D7_1435300	2.65717929346988e-05	-4.62393677234882	0.267	0.745	0.128474618839269	C_4	null.1395
PF3D7_0217100	2.71390901350158e-05	-2.12689059786989	0.333	0.818	0.131217500802802	C_4	null.1237
PF3D7_1116400	2.89007360371587e-05	-1.8421502398388	0.333	0.873	0.139735058739662	C_4	SEC12
PF3D7_1402800	2.8942161998798e-05	1.5207174475684	0.467	0.082	0.139935353264188	C_4	null.683
PF3D7_1429300	2.95910308971746e-05	-1.2106038365991	0.467	0.964	0.143072634387839	C_4	null.2094
PF3D7_0616500	3.05281483885171e-05	-1.83181683895459	0.667	0.927	0.14760359745848	C_4	TLP
PF3D7_1133600	3.10840455707398e-05	-2.563714197185	0.067	0.7	0.150291360334527	C_4	null.2680
PF3D7_1449600	3.27368019276843e-05	1.64405035242103	0.667	0.182	0.158282437320354	C_4	null.2751
PF3D7_1112000	3.39757653152202e-05	0.32279205694676	0.333	0.036	0.16427282529909	C_4	null.2068
PF3D7_1331600	3.44185867868052e-05	-2.95442194262727	0.6	0.845	0.166413867114203	C_4	PTPLA
PF3D7_1324300	3.51024918458832e-05	1.2399194631483	1	0.664	0.169720548074845	C_4	null.2599
PF3D7_1233200	3.57720318932034e-05	-3.83137097407641	0.333	0.764	0.172957774203638	C_4	null.2252
PF3D7_0810300	3.62418592077129e-05	-1.54460299372948	0.6	0.964	0.175229389269292	C_4	PPM5
PF3D7_1006300	3.82179836441004e-05	-1.09485829447881	0.667	0.991	0.184783950919225	C_4	null.378
PF3D7_1018000	3.83414881694074e-05	-2.81413244559976	0	0.627	0.185381095299085	C_4	null.2843
PF3D7_0518900	3.86808896432588e-05	1.82908520306919	0.733	0.264	0.187022101425156	C_4	null.850
PF3D7_1425400	4.52238526979934e-05	-1.41059449887026	0.4	0.864	0.218657327794798	C_4	null.1370
PF3D7_0914800	4.7316871510643e-05	-3.47676649338534	0	0.618	0.228777073753959	C_4	null.470
PF3D7_1451600	4.81465784702368e-05	-4.7696563848424	0.067	0.664	0.232788706903595	C_4	LAP5
PF3D7_0816200	4.9345156230672e-05	-2.04751785485787	0.133	0.736	0.238583830375299	C_4	VPS2
PF3D7_1347600	5.00399978270307e-05	-1.13764577140983	0.4	0.918	0.241943389493693	C_4	null.280
PF3D7_0403300	5.2599675199116e-05	1.0597109368424	0.733	0.227	0.254319429587726	C_4	null.3200
PF3D7_0513700	5.32582100534755e-05	-1.00193902639381	0.2	0.8	0.257503445608554	C_4	PSOP12
PF3D7_1237700	5.38118635278858e-05	1.76997723044217	0.733	0.327	0.260180360157328	C_4	null.1813
PF3D7_1328200	5.38118635278858e-05	1.67897889288428	0.867	0.309	0.260180360157328	C_4	null.1478
PF3D7_0102600	5.44857154288354e-05	2.01669546079992	0.467	0.091	0.263438434098419	C_4	FIKK1
PF3D7_0517100	5.49293153142143e-05	2.04771865717827	0.733	0.282	0.265583239544226	C_4	null.813
PF3D7_0307400	5.82223868016995e-05	-2.96992382884507	0	0.609	0.281505240186217	C_4	ClpP
PF3D7_0922600	5.82223868016995e-05	-3.38387391609461	0	0.609	0.281505240186217	C_4	null.3109
PF3D7_0309600	6.17002457817333e-05	1.29591011761522	0.933	0.691	0.298320688354681	C_4	PfP2
PF3D7_1456500	6.41435966325671e-05	-3.84795043855193	0.133	0.682	0.310134289718462	C_4	null.3270
PF3D7_1136900	6.48538505765457e-05	2.1365704984003	0.867	0.6	0.313568367537598	C_4	SUB2
PF3D7_1028700	6.62390475220441e-05	2.11488993671564	0.6	0.155	0.320265794769083	C_4	MTRAP
PF3D7_0209100	7.12119339100567e-05	1.40363624887675	0.4	0.064	0.344309700455124	C_4	null.2793
PF3D7_0810200	7.12156354658537e-05	-1.2604435725279	0.067	0.718	0.344327597477403	C_4	ABCK1
PF3D7_0304500	7.49930250768896e-05	1.32096471341794	0.6	0.182	0.362591276246761	C_4	GLP1
PF3D7_0919600	7.56449324877816e-05	2.04658191062784	0.8	0.391	0.365743248578424	C_4	WBP1
PF3D7_0920300	7.62888354731129e-05	-0.897415673406436	0.533	0.964	0.368856519512501	C_4	null.992
PF3D7_1326700	7.98814889514416e-05	-1.58716443265828	0.267	0.782	0.38622699908022	C_4	null.2835
PF3D7_0730500	8.02142799678256e-05	-3.68351294094824	0.067	0.627	0.387836043644437	C_4	null.2991
PF3D7_0717400	8.02943880355664e-05	2.11102757961355	0.4	0.064	0.388223366151964	C_4	null.190
PF3D7_0710000	8.65254880367968e-05	1.76121416211621	0.933	0.436	0.418350734657913	C_4	null.824
PF3D7_0215900	8.72401787835562e-05	1.49791378121319	0.533	0.136	0.421806264418494	C_4	DHHC11
PF3D7_0821000	8.7394968021542e-05	-3.81806680416182	0	0.591	0.422554670384156	C_4	null.159
PF3D7_0609600	8.85161643756079e-05	1.62294484994141	0.867	0.418	0.427975654756064	C_4	null.2926
PF3D7_1422800	8.89203228349659e-05	2.03489439843557	0.6	0.173	0.42992976090706	C_4	ARP4a
PF3D7_1453400	8.9244035517726e-05	-3.28961685847247	0.067	0.636	0.431494911728205	C_4	null.748
PF3D7_1426700	9.51939917821986e-05	-2.79994780616756	0.333	0.764	0.46026295026693	C_4	PEPC
PF3D7_1106300	9.9778119046781e-05	2.04504969178504	0.8	0.345	0.482427205591186	C_4	null.573
PF3D7_0710700	0.000101659416642908	-1.6755256280505	0.2	0.7	0.491523279468461	C_4	null.2157
PF3D7_1214300	0.000106621009748843	-1.46580809535437	0	0.582	0.515512582135656	C_4	null.2095
PF3D7_0102800	0.000108948524352432	1.3799966737564	0.467	0.091	0.526766115244008	C_4	null.2526
PF3D7_1302100	0.000116412329596746	-1.33739571651985	0.667	0.936	0.562853613600265	C_4	G27/25
PF3D7_0406500	0.000121838882287503	-1.68307558440502	0.533	0.9	0.589090995860078	C_4	null.1181
PF3D7_0723100	0.000123311660500835	-1.89300989695279	0.267	0.818	0.596211878521535	C_4	CPH1
PF3D7_0507500	0.000133833805365894	2.89503329729276	0.333	0.045	0.6470864489441	C_4	SUB1
PF3D7_1448400	0.000139439127503333	-4.40091189839069	0.133	0.645	0.674188181478616	C_4	3,00 HRD.1
PF3D7_0209500	0.000143894200840585	1.51049988245523	0.467	0.1	0.695728461064231	C_4	null.1134
PF3D7_1215100	0.000145400959515295	-2.32028029372169	0.333	0.773	0.70301363925645	C_4	null.3077
PF3D7_1322900	0.000147613055712457	-1.60870674582337	0.467	0.891	0.713709124369728	C_4	null.2374
PF3D7_0912900	0.000151295215372789	1.04202080420136	0.467	0.1	0.731512366327433	C_4	RPN8
PF3D7_1435200	0.000153006545925517	-1.09610450293377	0.533	0.936	0.739786649549875	C_4	null.1350
PF3D7_0530500	0.000153434329168964	-1.7657994255207	0.133	0.709	0.74185498153194	C_4	null.1369
PF3D7_0906400	0.00015616823649354	-1.545780684361	0.467	0.882	0.755073423446266	C_4	null.554
PF3D7_1223200	0.000157382625914406	-2.36049418699382	0	0.564	0.760944996296151	C_4	null.2459
PF3D7_0819800	0.000157382625914406	-2.69267039400603	0	0.564	0.760944996296151	C_4	null.941
PF3D7_0514100	0.000157382625914406	-2.7358050314056	0	0.564	0.760944996296151	C_4	UvrD
PF3D7_0525400	0.000164714102975347	-1.84094955051563	0.133	0.718	0.796392687885802	C_4	null.1283
PF3D7_1471100	0.000174180952496273	1.34229118873322	0.6	0.155	0.842164905319481	C_4	EXP2
PF3D7_1201600	0.000176984948941636	-1.17950373331157	0.6	0.982	0.855722228132808	C_4	NEK3
PF3D7_1014900	0.000177061676437346	-1.84123269202417	0.067	0.664	0.856093205574567	C_4	null.1331
PF3D7_1440200	0.000188483913628922	-1.44142982076095	0.067	0.673	0.911319722395836	C_4	SPP
PF3D7_0106800	0.000189029298365472	-0.76805098718487	0.533	0.118	0.913956657597055	C_4	RAB5c
PF3D7_0719400	0.000197748224450582	-0.973382908089664	0.267	0.764	0.956112665218563	C_4	null.939
PF3D7_0422800	0.000198261330206026	0.418177631440194	0.733	0.318	0.958593531546137	C_4	SR12
PF3D7_1011500	0.000200815478724976	1.2578767768299	0.267	0.027	0.970942839635257	C_4	null.982
PF3D7_0315700	0.000203586961574738	-3.85895812642019	0.133	0.645	0.984342959213859	C_4	null.127
PF3D7_0407400	0.000203787081623668	0.83710341735684	0.467	0.1	0.985310539650435	C_4	null.1194
PF3D7_1202700	0.000205806646619465	1.02525675376572	0.4	0.073	0.995075136405113	C_4	null.2102
PF3D7_1442700	0.000209629159258997	-2.98130586975378	0.067	0.618	1	C_4	null.393
PF3D7_1119600	0.000216517287716241	2.49181018238351	0.267	0.027	1	C_4	null.659
PF3D7_0313800	0.000223141395592784	2.27769453060578	0.733	0.273	1	C_4	null.1823
PF3D7_0525800	0.000229576463158832	2.27416296744007	0.4	0.073	1	C_4	IMC1g
PF3D7_0727000	0.00023556867068033	-3.39474773010287	0.067	0.582	1	C_4	VPS53
PF3D7_0610400	0.000239663997060001	1.75433518449634	0.733	0.273	1	C_4	H3
PF3D7_1432200	0.000255008390968658	0.790614787193654	0.733	0.309	1	C_4	null.2201
PF3D7_1022000	0.000261932526091135	2.41372746367554	0.667	0.282	1	C_4	null.2491
PF3D7_0630600	0.000266990182047928	-1.69250052730907	0.2	0.7	1	C_4	null.2870
PF3D7_0508900	0.000275184407211262	-3.56813458572492	0.2	0.7	1	C_4	null.1394
PF3D7_1108600	0.000276290927679413	-0.865164840609546	0.6	0.955	1	C_4	ERC
PF3D7_1455100	0.00027662068800211	1.01917134012976	1	0.909	1	C_4	PTP1.1
PF3D7_1211000	0.000277611679894017	0.838603182508812	1	1	1	C_4	null.1025
PF3D7_1432600	0.00027890512493697	-2.78351008140705	0.067	0.591	1	C_4	null.1071
PF3D7_0932200	0.000294080741491358	-1.00854939081109	0.733	0.973	1	C_4	PFN
PF3D7_0405600	0.000299069515358728	1.16558648360409	0.667	0.236	1	C_4	null.2283
PF3D7_1247100	0.000309068906835431	1.42672883413468	0.4	0.082	1	C_4	null.23
PF3D7_1213700	0.000315430049121034	0.332829171268609	0.467	0.1	1	C_4	RPB8
PF3D7_0316200	0.000317920600072005	-3.13334160379185	0.067	0.573	1	C_4	null.1733
PF3D7_0113800	0.000327305163909745	0.866147151434314	0.4	0.091	1	C_4	null.2285
PF3D7_0521200	0.00033209779650914	-2.94204255348767	0	0.527	1	C_4	null.455
PF3D7_1443100	0.000346332600066925	-2.55187089865165	0.067	0.591	1	C_4	null.1338
PF3D7_0320700	0.000353282734831272	-1.67210249173203	0.4	0.809	1	C_4	SPC25.1
PF3D7_0723800	0.000353498763951689	-2.64463805375777	0.133	0.645	1	C_4	null.2104
PF3D7_0824300	0.000366772564776688	-2.00079906166029	0.2	0.673	1	C_4	Obg2
PF3D7_1337300	0.000397688157601193	-2.41790530276238	0	0.518	1	C_4	null.2968
PF3D7_1335800	0.000397688157601193	-2.56021820156736	0	0.518	1	C_4	null.666
PF3D7_1133900	0.000397688157601193	-2.65102261697189	0	0.518	1	C_4	null.2503
PF3D7_0608500	0.000399643318347722	2.83180131028732	0.4	0.091	1	C_4	null.143
PF3D7_1437400	0.000410697173629999	0.818934419479626	0.467	0.109	1	C_4	PANK2
PF3D7_0611800	0.000421209760325165	-2.58719286751668	0.333	0.727	1	C_4	null.1235
PF3D7_0407800	0.000451231393402651	-3.00217622802562	0.2	0.673	1	C_4	null.2056
PF3D7_1232900	0.00045213527506459	1.43611494521119	0.533	0.136	1	C_4	null.2184
PF3D7_1408000	0.000463459550091467	2.847059678126	0.267	0.036	1	C_4	PMII
PF3D7_1252300	0.000464410215985708	2.57473439914845	0.333	0.064	1	C_4	null.2902
PF3D7_1332500	0.000474847558390454	1.30673409626261	0.667	0.355	1	C_4	null.2224
PF3D7_1223100	0.000475043067631723	-3.6370132490971	0	0.509	1	C_4	PKAr
PF3D7_0623800	0.000478547639758455	2.66695152370667	0.533	0.191	1	C_4	TKL4
PF3D7_0511000	0.000510142849200836	-1.75323736311073	0.133	0.591	1	C_4	TCTP
PF3D7_0418400	0.000512772687714679	2.903284094916	0.467	0.136	1	C_4	null.310
PF3D7_0311600	0.000517173765887605	-1.14371747356415	0.2	0.764	1	C_4	OST1
PF3D7_0825400	0.000527430554110826	-1.65796122285317	0.2	0.7	1	C_4	null.855
PF3D7_1002800	0.00053446748062285	-2.79448630523701	0.067	0.573	1	C_4	null.1747
PF3D7_0704300	0.000541168117071867	1.15113317153597	0.4	0.082	1	C_4	null.2028
PF3D7_0608100	0.000560790730144849	2.37736458427621	0.6	0.236	1	C_4	null.1837
PF3D7_0928500	0.000566048821984217	-1.14270737528564	0	0.5	1	C_4	null.1879
PF3D7_1439200	0.000566048821984217	-1.57852608821687	0	0.5	1	C_4	null.320
PF3D7_0305500	0.000566048821984217	-3.02340013894162	0	0.5	1	C_4	null.1328
PF3D7_1237100	0.000569843426652145	-2.36921128408073	0.2	0.673	1	C_4	null.2881
PF3D7_0935400	0.000575769641056855	-2.28714619138695	0.133	0.655	1	C_4	GDV1
PF3D7_1432700	0.000596393132353289	-1.60070418596831	0.2	0.691	1	C_4	null.1171
PF3D7_1244400	0.000599583590383388	-0.377737526400861	0.533	0.145	1	C_4	null.2655
PF3D7_0110000	0.000603095118876396	-0.829094343315194	0.867	1	1	C_4	null.839
PF3D7_0510700	0.000612479194493902	-0.758170004669863	0.333	0.809	1	C_4	null.3184
PF3D7_1005300	0.000646084212421742	1.07557324804689	0.267	0.036	1	C_4	null.1116
PF3D7_0728100	0.000648109907163161	1.65827220648365	0.733	0.355	1	C_4	null.493
PF3D7_0213100	0.000650994985368796	-1.38298375800303	0.333	0.845	1	C_4	SIS1
PF3D7_0209000	0.000659568948571964	-1.43851298896233	0.467	0.845	1	C_4	P230
PF3D7_1426600	0.000661346128772834	-2.33478240378391	0.067	0.536	1	C_4	null.2326
PF3D7_0108800	0.000663049966582373	-1.37964997889614	0.4	0.809	1	C_4	null.1042
PF3D7_0211800	0.000672856217617052	-2.33433080194134	0	0.491	1	C_4	AsnRS.1
PF3D7_0308700	0.000682184584850807	1.89307481965756	0.667	0.336	1	C_4	null.2666
PF3D7_1368400	0.000684874264570886	-1.32483468702149	0.133	0.655	1	C_4	null.606
PF3D7_0710200	0.000688406652430336	-1.29819273979706	0.4	0.836	1	C_4	null.2706
PF3D7_0105100	0.000689844473763656	1.00771066904743	0.267	0.036	1	C_4	null.298
PF3D7_1010900	0.000700209864867521	-2.23178427620083	0.2	0.664	1	C_4	null.432
PF3D7_1365500	0.000706399401088531	-2.58059702020357	0.2	0.627	1	C_4	GCVT
PF3D7_0826100	0.000716493979019401	-1.23876583896003	0.267	0.745	1	C_4	HEUL
PF3D7_1430600	0.000723638640936128	1.59807742126832	0.8	0.455	1	C_4	null.1821
PF3D7_0511800	0.00073156576432574	-1.35213507259012	0.733	0.964	1	C_4	INO1
PF3D7_1136500	0.000779174020738	-1.52252421456296	0.533	0.836	1	C_4	CK1
PF3D7_0506500	0.000789194849381365	1.15963248051056	1	0.673	1	C_4	null.1121
PF3D7_1422700	0.000796702676764565	1.85512073021449	0.6	0.236	1	C_4	null.870
PF3D7_1367900	0.000798749385215041	1.42688517459012	0.6	0.209	1	C_4	null.980
PF3D7_0316000	0.000838665366970796	-2.22865830602656	0.2	0.618	1	C_4	MA
PF3D7_1017400	0.000892548560023065	-0.930464910466697	0.533	0.936	1	C_4	PMM
PF3D7_1454400	0.00089465999047265	-1.23077490963918	0.267	0.736	1	C_4	APP
PF3D7_0530600	0.000895459857178892	-1.54271697248009	0.267	0.745	1	C_4	null.1213
PF3D7_0708000	0.000913361604821605	-3.27760599605531	0.2	0.618	1	C_4	null.1165
PF3D7_1314200	0.000943993235865313	-2.45716443516476	0	0.473	1	C_4	TERT
PF3D7_1474400	0.000943993235865313	-3.22927906260491	0	0.473	1	C_4	null.958
PF3D7_0825900	0.000953062756582626	-1.84642031710884	0.067	0.564	1	C_4	null.1883
PF3D7_0829300	0.00096994000822752	-2.02293784779318	0.067	0.555	1	C_4	8,00 LSM
PF3D7_1323000	0.000970379457010862	-1.11645847996001	0.267	0.727	1	C_4	FabZ
PF3D7_0422700	0.00100328691276018	1.87157176557947	0.4	0.1	1	C_4	EIF4A3
PF3D7_1352500	0.00101349182757919	-3.16199077159808	0.133	0.573	1	C_4	null.2256
PF3D7_1449900	0.00104779045517931	-1.4090132359445	0.2	0.691	1	C_4	null.3193
PF3D7_1229900	0.00105419133427113	1.73322694042977	0.8	0.464	1	C_4	null.650
PF3D7_1330300	0.0010627863409475	0.956564683892496	0.867	0.709	1	C_4	null.1592
PF3D7_0210700	0.00108804297571285	-1.34529191948107	0.4	0.809	1	C_4	SYN17
PF3D7_1471500	0.00109503804377539	-0.992408629378572	0.733	0.918	1	C_4	TMEM43
PF3D7_1224700	0.00111424518711377	-3.20897920325344	0	0.464	1	C_4	null.388
PF3D7_0919800	0.00114180204335558	-1.23826497536871	0.333	0.827	1	C_4	null.1064
PF3D7_1114500	0.00117032361074366	-2.12960718840524	0.133	0.6	1	C_4	null.1417
PF3D7_0309700	0.00117358393376414	1.08009594552913	0.867	0.509	1	C_4	SBP2
PF3D7_0726500	0.00118187836076604	-3.11257979931045	0.133	0.555	1	C_4	null.1794
PF3D7_1105400	0.00120117153462716	2.05468904225311	0.4	0.1	1	C_4	RPS4.1
PF3D7_1443500	0.00120682739253739	-3.29686623792581	0.067	0.527	1	C_4	PARN
PF3D7_1470500	0.00122601711118088	-1.19257162194711	0.2	0.664	1	C_4	PDEdelta
PF3D7_1353300	0.00124275466577026	-1.25871356687869	0.267	0.745	1	C_4	null.1924
PF3D7_1009500	0.00124275466577026	-1.34738323907417	0.267	0.745	1	C_4	null.21
PF3D7_0728600	0.00125834419493209	-1.73870911480447	0.133	0.609	1	C_4	null.243
PF3D7_1213900	0.00126205329934511	-1.15617217737265	0.333	0.791	1	C_4	null.2778
PF3D7_0909600	0.00130464331083151	-1.46646930397789	0.333	0.773	1	C_4	null.2428
PF3D7_0531100	0.0013122223445917	-3.02191428816206	0	0.455	1	C_4	null.2820
PF3D7_0903600	0.0013237265735561	-3.89881148924987	0.133	0.555	1	C_4	null.1278
PF3D7_1206300	0.00132915591952084	-2.16199331868135	0.067	0.555	1	C_4	null.1470
PF3D7_0103100	0.00133459093441875	-2.58009582727638	0.067	0.536	1	C_4	VPS51
PF3D7_1338500	0.0013419959399288	1.8154366073902	0.667	0.273	1	C_4	null.903
PF3D7_1115000	0.00134552194501853	-0.782125544255227	0.2	0.591	1	C_4	null.452
PF3D7_1472800	0.00139070244082019	-2.20265532543822	0.067	0.545	1	C_4	null.1081
PF3D7_1234100	0.00144189403909691	-1.77898103640747	0.467	0.773	1	C_4	null.260
PF3D7_1121800	0.00145330249374521	1.04698470799401	0.8	0.436	1	C_4	null.1532
PF3D7_1247800	0.00147440978862928	-2.83655747062659	0.067	0.527	1	C_4	DPAP2
PF3D7_0726200	0.00150197918247884	-1.9544155225805	0.2	0.636	1	C_4	FIKK7.1
PF3D7_0417000	0.00154449155145032	1.00804790680279	0.867	0.455	1	C_4	null.1953
PF3D7_1106800	0.0015690254442939	-1.2744210848536	0.267	0.591	1	C_4	null.140
PF3D7_0624200	0.00157403161570022	1.02530114489314	0.933	0.955	1	C_4	null.3103
PF3D7_0929700	0.00158452879333162	1.62284129362306	0.667	0.282	1	C_4	null.31
PF3D7_0525900	0.00162149726097456	-1.09667748455097	0.333	0.718	1	C_4	NEK2
PF3D7_1250100	0.00162254591139551	-1.26675727367177	0.6	0.918	1	C_4	G377
PF3D7_0516900	0.00162285787756734	-2.66277472961002	0.267	0.736	1	C_4	RPL2
PF3D7_0828800	0.00167037185734271	1.40701041719107	0.533	0.164	1	C_4	GAMA
PF3D7_0927000	0.00172042448421943	-2.59595637599033	0.067	0.536	1	C_4	P23
PF3D7_1369100	0.00174061374164985	-1.62268772087438	0.067	0.545	1	C_4	null.1270
PF3D7_0621500	0.00185740078030767	-1.15464445512652	0.4	0.8	1	C_4	RPP1
PF3D7_1230600	0.00190719019410109	0.535019862341262	0.8	0.391	1	C_4	null.84
PF3D7_1448500	0.00194979418661493	-2.46404791505311	0.067	0.482	1	C_4	null.1129
PF3D7_0106400	0.00195161296654899	-1.68963569048691	0.267	0.664	1	C_4	null.2692
PF3D7_1031800	0.0019618387856122	1.30566181608436	0.8	0.391	1	C_4	null.2193
PF3D7_1238600	0.00203232219509246	2.37091299094168	0.267	0.045	1	C_4	NSM
PF3D7_0403600	0.00208881898799511	1.79582011021443	0.8	0.482	1	C_4	null.1944
PF3D7_0620700	0.00211516206940164	-1.78871817518069	0	0.427	1	C_4	null.2443
PF3D7_1110100	0.00211516206940164	-2.73849225594495	0	0.427	1	C_4	null.3126
PF3D7_1012300	0.00211656893875223	1.00741539818386	0.467	0.136	1	C_4	QCR7
PF3D7_1220000	0.00212661118292316	0.956281558998044	0.867	0.482	1	C_4	null.976
PF3D7_0721700	0.00214852219281687	1.64111430389016	0.733	0.473	1	C_4	PSOP1
PF3D7_0709000	0.00217765394242631	1.04142267235577	0.4	0.118	1	C_4	CRT
PF3D7_0413700	0.00230285819829925	-1.46205525520156	0.067	0.509	1	C_4	null.215
PF3D7_1222900	0.00236723072448714	-2.35649289648574	0.067	0.509	1	C_4	null.3097
PF3D7_1433400	0.00237557655512088	-2.80303635831809	0.133	0.545	1	C_4	null.2742
PF3D7_1202300	0.0023914370150294	-2.69152986939086	0.067	0.473	1	C_4	null.2023
PF3D7_0514000	0.00247631342515528	-0.950230360633309	0.133	0.609	1	C_4	TTL
PF3D7_0726700	0.00250094398633526	-1.87331032387103	0.067	0.509	1	C_4	null.1104
PF3D7_0415300	0.0025091235584109	-2.70803728571664	0.2	0.6	1	C_4	CRK3
PF3D7_1124500	0.00251809460852985	-0.721670822909624	0.267	0.655	1	C_4	pdhA
PF3D7_0109100	0.00257476230484894	-1.24655345824203	0.2	0.609	1	C_4	CCp5
PF3D7_1322300	0.00260050715130326	2.01507530912211	0.6	0.273	1	C_4	null.2218
PF3D7_1436100	0.00270224448471025	-2.27192257558424	0.067	0.491	1	C_4	null.381
PF3D7_0511100	0.00272742281814912	-1.95573216905039	0.067	0.482	1	C_4	null.180
PF3D7_1024100	0.00273719289796332	1.66450601257271	0.6	0.282	1	C_4	null.852
PF3D7_0307600	0.00276619520377289	-3.79708495128592	0.067	0.464	1	C_4	null.1984
PF3D7_1140000	0.00289299653651769	1.26155524889585	0.533	0.191	1	C_4	CA
PF3D7_1021800	0.00293222720247675	0.855253125503182	1	0.927	1	C_4	SEA1
PF3D7_0618700	0.00293276774891276	-0.319244255912398	0.2	0.609	1	C_4	null.34
PF3D7_1232500	0.00293942500022712	-1.45015532282133	0.067	0.527	1	C_4	null.782
PF3D7_1021900	0.00299603776870973	-1.29496747884463	0.2	0.627	1	C_4	null.519
PF3D7_0105600	0.00308120372072427	-2.5219875998178	0.2	0.573	1	C_4	null.1584
PF3D7_1453600	0.00308827322278715	-1.78235678837414	0.2	0.609	1	C_4	null.1612
PF3D7_0724800	0.00309390740234496	1.40181238017304	0.933	0.791	1	C_4	null.1541
PF3D7_0106000	0.0031538042945977	-2.69988806457657	0.267	0.618	1	C_4	null.255
PF3D7_1105100	0.00324019306015803	-0.431886118679608	1	1	1	C_4	H2B
PF3D7_0319500	0.00334515028512553	-1.34903508684664	0	0.4	1	C_4	null.323
PF3D7_1207300	0.00334515028512553	-2.29792264405614	0	0.4	1	C_4	LIMP
PF3D7_0411900	0.00334515028512553	-2.51679901325581	0	0.4	1	C_4	null.1549
PF3D7_0622800	0.00334515028512553	-3.32349971015887	0	0.4	1	C_4	null.2242
PF3D7_0525700	0.00337959285729967	0.44458337364744	0.467	0.164	1	C_4	null.2426
PF3D7_0916400	0.00339182727644174	0.838553913023959	0.067	0.536	1	C_4	null.779
PF3D7_1368800	0.00346812737275757	-3.25553414332586	0.067	0.455	1	C_4	ERCC4
PF3D7_0922200	0.00355759921099578	2.64136560866399	0.267	0.055	1	C_4	SAMS
PF3D7_0103000	0.00364933004697007	0.81384148112103	0.333	0.082	1	C_4	null.1915
PF3D7_1405600	0.00376729629122147	-2.3115768712387	0.133	0.527	1	C_4	RNR
PF3D7_1349500	0.00377657389544246	-1.19652630561072	0.467	0.836	1	C_4	null.3247
PF3D7_0213500	0.00379457081469343	1.68721982414644	0.667	0.282	1	C_4	null.2767
PF3D7_0805100	0.00383958665954797	-1.01325575623074	0.733	0.973	1	C_4	null.1937
PF3D7_0825300	0.00386688484822737	-1.05882695924603	0.133	0.527	1	C_4	null.1749
PF3D7_0624100	0.00392418104588272	0.561612579911323	0.933	0.736	1	C_4	null.860
PF3D7_0518500	0.00394433145464164	-1.72165298580797	0.067	0.491	1	C_4	DDX23
PF3D7_1033200	0.00409345614993104	0.630528641155822	0.533	0.173	1	C_4	ETRAMP10.2
PF3D7_0523200	0.00409433240267766	-1.52949411546627	0.067	0.482	1	C_4	null.3158
PF3D7_0523400	0.00423030229651741	-1.7026701113186	0.2	0.645	1	C_4	null.1536
PF3D7_1147100	0.00438920664683227	-0.760224617090467	0.2	0.664	1	C_4	null.1620
PF3D7_1204600	0.00449533681657011	-1.61380168992836	0	0.382	1	C_4	null.2022
PF3D7_0803200	0.00451630432656167	-2.47633477969283	0.133	0.527	1	C_4	null.1132
PF3D7_0511500	0.00452541656627418	-0.715409460171496	0.4	0.845	1	C_4	null.85
PF3D7_0802400	0.00457686914289272	1.12302842636904	0.8	0.673	1	C_4	null.1682
PF3D7_0318300	0.00461911785880345	-0.959828348575728	0.067	0.509	1	C_4	null.1368
PF3D7_1133200	0.00463082246227138	-1.62048134563571	0.333	0.691	1	C_4	null.1973
PF3D7_1228800	0.00464393468400263	-2.43906093138395	0.2	0.582	1	C_4	null.1386
PF3D7_0818800	0.00487032893647499	-1.4280662095257	0.4	0.764	1	C_4	IMP4
mal_rna_17	0.00487904830076408	-1.28765913298802	0.933	0.964	1	C_4	null.2641
PF3D7_0530300	0.00488059716458508	-2.17835579876376	0.2	0.591	1	C_4	null.2417
PF3D7_0316600	0.00495642365183072	-1.04341942228961	0.333	0.082	1	C_4	FNT
PF3D7_1145200	0.00498894863349046	-0.932721851565002	0.8	0.945	1	C_4	null.2356
PF3D7_0403200	0.00504568876902558	1.80972280587699	0.6	0.264	1	C_4	null.1516
PF3D7_1469800	0.00505665372496088	-1.40688274938559	0.067	0.455	1	C_4	null.2318
PF3D7_1442400	0.00506734006854738	-1.11487510029077	0.4	0.782	1	C_4	null.1829
PF3D7_1132500	0.00508037656675542	1.13685151878181	0.267	0.055	1	C_4	null.2887
PF3D7_0310000	0.00509132394777099	-0.711584903797966	0.533	0.945	1	C_4	null.2113
PF3D7_0718500	0.00517431611136324	0.433526825678351	0.333	0.082	1	C_4	null.1510
PF3D7_1231200	0.00518776679184973	1.45613442238174	0.667	0.427	1	C_4	null.1804
PF3D7_1301900	0.0051960759153507	-0.485411868198643	0	0.373	1	C_4	null.86
PF3D7_0820900	0.0051960759153507	-1.57758570905123	0	0.373	1	C_4	null.1056
PF3D7_1305700	0.0051960759153507	-2.75842342956724	0	0.373	1	C_4	null.2580
PF3D7_0933100	0.0051960759153507	-2.76617514739689	0	0.373	1	C_4	null.1521
PF3D7_1308400	0.00524983203602963	-1.73609861986305	0.2	0.6	1	C_4	null.747
PF3D7_1359700	0.00526205037123177	-1.50156008939295	0.067	0.491	1	C_4	null.331
PF3D7_1437900	0.00528970591346913	-2.80609453588631	0.067	0.464	1	C_4	HSP40.2
PF3D7_1316800	0.00532978163713085	-2.00177310345867	0.133	0.491	1	C_4	SEC20
PF3D7_0716200	0.0054088342613554	-3.39253786487321	0.067	0.427	1	C_4	null.1548
PF3D7_1467000	0.00555522043902198	-3.22444863317913	0.067	0.427	1	C_4	null.218
PF3D7_1032200	0.00565983761091702	-0.851211679867428	0.267	0.682	1	C_4	null.3262
PF3D7_0622600	0.00585451882564157	0.564852016385244	0.4	0.127	1	C_4	QCR9
PF3D7_0209200	0.00589716777881139	0.573239396883714	0.267	0.055	1	C_4	MTR3
PF3D7_0508700	0.0059031926372555	-1.22548966629888	0.067	0.482	1	C_4	PRP5
PF3D7_1105800	0.00590756535305944	2.33489757259762	0.4	0.145	1	C_4	null.1180
PF3D7_1247600	0.00599475167671648	-2.11040054237659	0	0.364	1	C_4	null.2852
PF3D7_1203200	0.00638246915926254	-0.79196699255555	0.133	0.564	1	C_4	SRP14
PF3D7_0518600	0.00638682014390434	-0.355515201880751	0.4	0.673	1	C_4	WDR26
PF3D7_0422900	0.00644383358059162	0.561737126870544	0.667	0.336	1	C_4	null.256
PF3D7_0710400	0.00678819600649558	-1.46878090239187	0.067	0.445	1	C_4	RAD14
PF3D7_1217900	0.00679476703195009	-2.50203337719607	0.267	0.555	1	C_4	null.685
PF3D7_1359300	0.00690345232367676	-2.39638353148672	0	0.355	1	C_4	DIS3
PF3D7_1137700	0.00690345232367676	-2.62511001829279	0	0.355	1	C_4	null.123
PF3D7_1022600	0.00690345232367676	-2.68607961863999	0	0.355	1	C_4	Kelch10
PF3D7_1324400	0.00692705121528306	-1.17402647613668	0.133	0.527	1	C_4	PRELID
PF3D7_1033500	0.00697580614600947	-0.828265003437324	0.533	0.891	1	C_4	WDR70
PF3D7_0705300	0.00702354786011233	-2.98383554503401	0.333	0.582	1	C_4	ORC2
PF3D7_1308900	0.00717020886962453	0.67622383810105	0.933	0.782	1	C_4	DCP2
PF3D7_1023600	0.00722145495893259	-0.808850961528836	0.2	0.573	1	C_4	null.728
PF3D7_0929200	0.00729062920221665	0.864539736592562	0.4	0.136	1	C_4	null.1941
PF3D7_1217400	0.00737078944439524	0.973605408149824	0.533	0.218	1	C_4	null.2370
PF3D7_0728800	0.00740399890659697	-1.21525502144219	0.267	0.609	1	C_4	null.2850
PF3D7_1201800	0.00744458635161412	-2.62821556390434	0.067	0.418	1	C_4	COX19
PF3D7_0802300	0.00753785008948148	1.96456846754169	0.467	0.173	1	C_4	PWP2
PF3D7_0617900	0.00757437466590315	-0.413043915302167	1	1	1	C_4	H3.3
PF3D7_0706000	0.00776607474383387	-1.24908205021764	0.267	0.645	1	C_4	null.350
PF3D7_1344300	0.00784171572010868	-2.95592865397492	0.067	0.418	1	C_4	null.2841
PF3D7_0416500	0.00784623392269385	-1.04021457205436	0.8	0.873	1	C_4	1,00 MAF
PF3D7_1009900	0.00785307516824431	0.950612833381355	0.867	0.791	1	C_4	null.2407
PF3D7_0514600	0.00793556662955718	-0.277969614496602	0	0.345	1	C_4	null.1218
PF3D7_0521300	0.00793556662955718	-1.63188532100345	0	0.345	1	C_4	null.485
PF3D7_1427300	0.00793556662955718	-2.12464785959719	0	0.345	1	C_4	null.2684
PF3D7_0108700	0.00793556662955718	-3.2124974082355	0	0.345	1	C_4	PSOP24
PF3D7_1460800	0.00795116872745294	-1.46050513994016	0.133	0.5	1	C_4	SNAPC3
PF3D7_1140400	0.00801695553290358	0.939032673821966	0.4	0.118	1	C_4	null.1086
PF3D7_0217700	0.00816647673264288	0.368333081212628	0.333	0.091	1	C_4	null.818
PF3D7_0934900	0.00819679190013322	1.24214553690973	0.267	0.064	1	C_4	null.2673
PF3D7_0111200	0.00835828491624958	0.783598322267212	0.333	0.1	1	C_4	null.2775
PF3D7_1451700	0.00847032990105506	-0.691841052050207	0.067	0.455	1	C_4	CNB
PF3D7_0410700	0.00861377761699982	-2.34718643624525	0.133	0.473	1	C_4	RbgA
PF3D7_1230800	0.00866810372445303	1.52419489075158	0.4	0.127	1	C_4	null.2071
PF3D7_1219100	0.00872002860101347	-0.433704412038991	0.067	0.473	1	C_4	null.154
PF3D7_1317200	0.00873187415723276	-3.0372757998978	0.067	0.4	1	C_4	AP2-FG
PF3D7_1468800	0.00896115055974695	-2.14173940323356	0.067	0.4	1	C_4	U2AF2
PF3D7_0303500	0.00910590707906391	-2.3653575169495	0	0.336	1	C_4	null.36
PF3D7_0810500	0.00937790761374482	-0.418804174811218	0.267	0.655	1	C_4	PPM7
PF3D7_1123100	0.00979040302821808	-1.30608116180386	0.2	0.536	1	C_4	CDPK7
PF3D7_1245800	0.00979975082230174	-1.64072205664735	0.333	0.618	1	C_4	EpsL
PF3D7_1327000	0.00983663776566121	-1.10139499357799	0.067	0.455	1	C_4	null.292
PF3D7_0507200	0.00993228560485034	1.12587027302638	0.8	0.755	1	C_4	SUB3
