# Supplementary material for: Single-Cell Transcriptomics To Define Plasmodium falciparum Stage Transition in the Mosquito Midgut
Source: Microbiol Spectr. 2023 Feb 27;11(2):e03671-22. doi: 10.1128/spectrum.03671-22 (PMC10100735; doi:10.1128/spectrum.03671-22)
Supplement: Supplemental file 4 — Table S4. Download spectrum.03671-22-s0005.xlsx, XLSX file, 0.3 MB [file spectrum.03671-22-s0005.xlsx]

## Sheet: Fig.2C_association_test
Table S4: Pseudotime Analyses
Gene ID	waldStat	df	pvalue	meanLogFC
NA:PF3D7_0100500	2.12035961922317	4	0.71363293576651	0.46724438058104
MaTrA:PF3D7_0102700	5.03062926922719	4	0.284169155158242	1.38518683254925
null:PF3D7_0102800	36.8748753305379	4	1.91144398309362e-07	5.3302546823404
null:PF3D7_0102900	7.16012231068524	4	0.127664595146116	1.44351673495097
null:PF3D7_0103000	27.8901191525023	4	1.31291081815199e-05	1.79820914766114
VPS51:PF3D7_0103100	13.0498279182479	4	0.0110348748275664	2.50259779065297
NT4:PF3D7_0103200	0.010859111482323	4	0.999985313208321	0.0335580313851936
null:PF3D7_0103300	3.89165211517306	4	0.420867683834615	3.08366836546116
null:PF3D7_0103400	23.3416156045295	4	0.000108202395430856	0.924989987562849
null:PF3D7_0103500	6.86620183348615	4	0.143130053592679	3.75321808519856
null:PF3D7_0103600	5.24126319252442	4	0.263425914075473	0.931478345047764
PSTK:PF3D7_0103700	13.3056654866095	4	0.00987492196242457	1.3133912482655
PIESP15:PF3D7_0103900	12.8492141500283	4	0.0120365513733479	1.89045602549061
TRSP:PF3D7_0104000	16.5831581386697	4	0.00232864073823236	1.70672020078994
null:PF3D7_0104200	0.425685841639525	4	0.980320425775398	0.343031474923184
UBP1:PF3D7_0104300	21.5910660907488	4	0.000241700272929024	1.46380956982555
LytB:PF3D7_0104400	16.3020558926903	4	0.00263951067467605	1.14167951523096
null:PF3D7_0104500	0.618054808779345	4	0.961036410763128	0.244923228495914
null:PF3D7_0104600	8.07811456813046	4	0.0887583059985377	2.45276287918387
MFR2:PF3D7_0104700	18.3618752278234	4	0.00104847295336807	4.71438899323435
null:PF3D7_0105000	13.9393386567126	4	0.00749119966073508	0.980346840235657
null:PF3D7_0105200	1.44665791305849	4	0.836046457380768	0.49795922068141
null:PF3D7_0105400	4.49496574897008	4	0.343144829195835	2.40553563408485
null:PF3D7_0105600	8.13583584749555	4	0.086727188074014	0.609491894916636
null:PF3D7_0105700	39.5686950222648	4	5.31500212730407e-08	1.07738758363955
null:PF3D7_0105800	4.3633836807123	4	0.359055337194299	1.20521647554702
null:PF3D7_0105900	9.53239943259148	4	0.0490857514502847	3.38123389763149
null:PF3D7_0106000	6.59174778686017	4	0.159100549304566	0.505779238744755
null:PF3D7_0106200	21.1646296208937	4	0.00029373414718159	1.25053641125807
null:PF3D7_0106400	20.8194233594034	4	0.000343870032240234	1.52864697541217
null:PF3D7_0106500	50.2064893023413	4	3.26959459506782e-10	1.67609539299531
AARP2:PF3D7_0106700	6.45487941587335	4	0.16765563949721	1.53102558896378
RAB5c:PF3D7_0106800	0.315787803941506	4	0.988772356973805	0.247706108789509
IspD:PF3D7_0106900	9.94200359243571	4	0.0414160381670614	1.55858399980965
CEN1:PF3D7_0107000	3.83096901439257	4	0.429364749451692	0.318391984077307
null:PF3D7_0107100	1.7799791760705	4	0.776143178102052	0.509408963501585
null:PF3D7_0107300	0.11557603542048	4	0.998393226563232	0.0897449336994369
NCR1:PF3D7_0107500	9.04304220104451	4	0.0600325888624065	0.835004348306939
eIK2:PF3D7_0107600	20.6685770859272	4	0.000368357719765289	2.50157017971749
null:PF3D7_0107700	10.7553377976584	4	0.0294557469709142	0.664281691153776
MRE11:PF3D7_0107800	0.108933242144779	4	0.998569469752831	0.202658140710314
null:PF3D7_0107900	7.22018870705568	4	0.124699800069911	3.45324886111864
null:PF3D7_0108100	11.1586772185946	4	0.0248374077732623	0.442474526035515
ARP:PF3D7_0108300	0.19225341675361	4	0.995665504459204	0.157264272768118
null:PF3D7_0108400	2.17353545807243	4	0.703877177854345	0.80610507365185
null:PF3D7_0108600	1.77564769919149	4	0.776934612286239	0.165270032270141
PSOP24:PF3D7_0108700	7.20946870699786	4	0.125224222072941	2.86935169018501
null:PF3D7_0108800	8.17176746494149	4	0.0854849513578865	0.45460304767416
null:PF3D7_0108900	0.294268277944806	4	0.990181162671183	0.159598429327873
CCp5:PF3D7_0109100	0.0702438111161448	4	0.999397478960012	0.0570780934390038
null:PF3D7_0109300	0.898691794039405	4	0.924748428296239	0.231264605826695
null:PF3D7_0109400	42.891660748815	4	1.08975755086504e-08	1.20682176589589
null:PF3D7_0109500	1.191778002749	4	0.879450452149441	0.620063628022152
cPheRS:PF3D7_0109800	6.73444923318136	4	0.150604676984826	1.02110475989853
null:PF3D7_0109850	32.0767251117222	4	1.84525120883183e-06	0.800738102659487
null:PF3D7_0109950	8.387650679456	4	0.0783668044147597	0.838834255778709
null:PF3D7_0110000	27.5935013288517	4	1.50769562271558e-05	0.562751019640008
SELB:PF3D7_0110100	9.71264871162403	4	0.0455564896618551	1.07385868689102
ERV1:PF3D7_0110200	7.15754694560961	4	0.127793153400302	1.25446594658398
null:PF3D7_0110300	3.79214642762075	4	0.43486594900404	2.30532127917648
RPB9:PF3D7_0110400	4.62887038549844	4	0.327539060312559	0.648874468283597
null:PF3D7_0110500	16.5564201998875	4	0.002356585690238	1.10092714740566
PIP5K:PF3D7_0110600	4.38496278986992	4	0.356406653913436	0.276728268634642
AKLP1:PF3D7_0110900	0.0123489993358334	4	0.999981016062	0.0544037466297912
null:PF3D7_0111000	5.73359814163716	4	0.219946263450724	0.516526174370636
null:PF3D7_0111200	2.67640306420727	4	0.613350042467919	0.641029312625523
null:PF3D7_0111300	8.98332609980429	4	0.06151760304364	1.46598092388785
GEXP19:PF3D7_0111400	3.70273568641886	4	0.447728158822712	0.451040403795139
null:PF3D7_0111600	3.29648213244031	4	0.509489825958518	0.664829887414743
TatD:PF3D7_0112000	3.53886086593184	4	0.471994118736973	0.671917249950215
null:PF3D7_0112100	48.1058563990526	4	8.97024898804943e-10	8.04311225573146
null:PF3D7_0112300	30.874128829708	4	3.24782308924743e-06	1.77356817523106
null:PF3D7_0112700	56.7520317279027	4	1.3945844479224e-11	0.793961992647523
null:PF3D7_0113200	0.943415454606635	4	0.918251205433472	0.44486302560838
null:PF3D7_0113400	3.215491488914	4	0.522432444791385	0.884429440832767
null:PF3D7_0113800	15.1392644044155	4	0.00442092031981389	1.58213038160539
CBP1:PF3D7_0113900	0.796339588895061	4	0.938938119139567	0.204687759566447
EPF1:PF3D7_0114000	26.2500550684424	4	2.81748926583836e-05	1.45294564734118
null:PF3D7_0115050	5.46381293522216	4	0.242928711447996	1.06480238665311
null:PF3D7_0115100	0.491833754632278	4	0.974291079106815	0.164902050048027
null:PF3D7_0202600	30.3876256200527	4	4.0809385222218e-06	1.8009061768282
ROPE:PF3D7_0203000	6.32855557173845	4	0.175918417905405	2.13283281866852
null:PF3D7_0203100	12.452988234252	4	0.0142822166533857	2.72044336521223
ERCC1:PF3D7_0203300	105.801605166007	4	0	2.23522554954837
MAK16:PF3D7_0203700	13.8515517776907	4	0.00778422779570564	1.76959882802025
null:PF3D7_0203800	1.43314808659563	4	0.838413742586044	0.370441279989815
null:PF3D7_0203900	5.15595540125943	4	0.271666532596655	5.4980314906242
null:PF3D7_0204000	6.86851369624087	4	0.143001978715222	3.01770493213698
null:PF3D7_0204100	0.886503425499118	4	0.92648908792922	0.253225234524559
null:PF3D7_0204200	33.6730683952766	4	8.69554034443887e-07	1.18976479371764
null:PF3D7_0204300	6.5296973335761	4	0.162928802340417	0.903156740247861
HT:PF3D7_0204700	NA	NA	NA	0.603731812034648
null:PF3D7_0204800	0.398578986932085	4	0.982593080990867	0.192655541445243
COQ5:PF3D7_0204900	2.60827085267833	4	0.625358679635161	0.722199322381433
null:PF3D7_0205000	3.42452027615509	4	0.4894476094318	0.609672133391152
null:PF3D7_0205100	7.55220404965798	4	0.109429224862732	0.778118913576722
null:PF3D7_0205300	17.4799267014984	4	0.00155897613664435	1.45166960755239
null:PF3D7_0205400	6.86229975726989	4	0.143346462836037	2.51829767015024
null:PF3D7_0205600	0.0409338830807459	4	0.999793388174903	0.0899742345604178
null:PF3D7_0205700	8.24397085245443	4	0.0830391343774564	0.77539019214702
PH1:PF3D7_0205800	9.40122404933055	4	0.0518169230719699	0.798024836531775
RPN1:PF3D7_0205900	5.81945177243644	4	0.213043561413364	0.410563486358216
RAD2:PF3D7_0206000	4.76442304428795	4	0.312334131438611	0.913983264739741
PAT:PF3D7_0206200	46.953699186726	4	1.55915502730863e-09	1.00203189570942
NA:PF3D7_0206300	7.49844725362972	4	0.111777781862708	0.891166678076556
null:PF3D7_0206500	6.06305626139514	4	0.194488423329048	0.698556646544348
null:PF3D7_0207100	9.02770917142647	4	0.0604106028669704	0.696452727856342
IscA1:PF3D7_0207200	7.36457880330172	4	0.117831195781304	1.552466464434
SERA1:PF3D7_0208000	0.939799689688843	4	0.918782753397736	0.533150952468404
null:PF3D7_0208100	6.80072282270617	4	0.146801384028633	0.669652135310647
null:PF3D7_0208400	0.900163449930319	4	0.924537369118205	0.32106626657382
RRF1:PF3D7_0208600	9.90309400404252e-05	4	0.99999999877415	0.00321548382978303
null:PF3D7_0208700	80.7090685370316	4	1.11022302462516e-16	2.49433065481309
null:PF3D7_0208800	3.10383817048681	4	0.540601199304561	0.415483062595424
P230:PF3D7_0209000	2.40624421824508	4	0.66149912758189	0.234197941398325
null:PF3D7_0209400	9.42197867284244	4	0.0513753361079384	1.25914444629175
null:PF3D7_0209500	4.87194814181208	4	0.300690550913496	1.60880365618643
null:PF3D7_0209600	1.73242321655398	4	0.784819824712228	0.504095794570745
UAP56:PF3D7_0209800	3.3732591801611	4	0.497409264195757	0.921286076354579
null:PF3D7_0210100	22.3502307377086	4	0.000170679808086716	7.36005822411965
null:PF3D7_0210200	0.00236726114896972	4	0.999999300061834	0.0143964141031856
null:PF3D7_0210500	58.0688839252262	4	7.38109573461543e-12	3.95743170421113
null:PF3D7_0210600	4.61124022297666	4	0.329560270251511	0.23907898678618
SYN17:PF3D7_0210700	16.2181902756534	4	0.00273993314711785	0.541362009756111
null:PF3D7_0211300	15.8766308870665	4	0.00318925382170632	5.17070900719814
KASIII:PF3D7_0211400	9.10783883911333	4	0.0584598234498703	2.88336180707735
null:PF3D7_0211500	8.72545763959919	4	0.0683402847185697	2.11973964849112
AsnRS:PF3D7_0211800	17.407296943731	4	0.00161060317714878	2.13734579541455
null:PF3D7_0211900	1.52447151940161	4	0.822297983883299	0.485148842588918
null:PF3D7_0212000	4.76724247234273	4	0.312024138075968	3.84399511579577
null:PF3D7_0212100	32.9129939948309	4	1.2444895685082e-06	2.1153453817382
null:PF3D7_0212200	10.3123812805728	4	0.0354819040838419	3.59129505132534
null:PF3D7_0212300	3.47040783919494	4	0.482392139999578	0.202333956370303
null:PF3D7_0212400	0.455482285861087	4	0.977687557267911	0.105490756778139
null:PF3D7_0212500	0.0513325940773783	4	0.999676202688441	0.0505867011617311
null:PF3D7_0212700	11.5760844707794	4	0.0207983906893965	1.18366252363665
SIS1:PF3D7_0213100	7.11475099601422	4	0.12994700196326	0.666561741045286
null:PF3D7_0213200	0.179396758632252	4	0.996209763556135	0.0582535600078418
null:PF3D7_0213300	3.15853993309865	4	0.53165336776198	0.654686353554594
PK7:PF3D7_0213400	4.84693979769569	4	0.303366002977308	1.36632068920832
null:PF3D7_0213500	5.95295703888261	4	0.202689123330296	0.69183820619413
null:PF3D7_0213600	84.2925225874794	4	0	1.0809901155758
null:PF3D7_0213700	5.07559211381205	4	0.279628845633975	3.27187342596371
null:PF3D7_0213800	10.6939843209017	4	0.0302272593184305	0.374753608587795
null:PF3D7_0213900	0.00941884417147081	4	0.999988945426618	0.0389013624253569
CCT8:PF3D7_0214000	0.153600651670132	4	0.99719759076937	0.107672592059433
null:PF3D7_0214400	2.24064070089882	4	0.691596099867172	0.407199171390688
null:PF3D7_0214500	8.07245014411312	4	0.0889600163892034	4.48822310357321
null:PF3D7_0214600	47.6941744092935	4	1.09299225226067e-09	1.93282443097805
null:PF3D7_0214700	44.3965234606635	4	5.30729060699286e-09	1.53401883608805
null:PF3D7_0214800	0.00838157927193471	4	0.999991243136486	0.0488442771013107
6 RON:PF3D7_0214900	7.67719284622666	4	0.104144935476229	1.48976550505139
ACS9:PF3D7_0215000	0.6749722236337	4	0.954379110729279	0.290773844216558
null:PF3D7_0215200	63.1855716844763	4	6.20170581555612e-13	1.22100362153635
null:PF3D7_0215500	13.3004629422126	4	0.00989727743662161	5.4028887306326
null:PF3D7_0215600	0.67608544713844	4	0.954244995833114	0.197434098979985
ORC5:PF3D7_0215800	12.5245821339678	4	0.0138482596128665	1.06262165613561
DHHC11:PF3D7_0215900	36.2640147781834	4	2.55346426891734e-07	2.39037264530734
null:PF3D7_0216000	54.0058292123136	4	5.24791321510065e-11	1.10281391249281
null:PF3D7_0216300	8.02689870738858	4	0.0905978151334109	3.40533619881022
VPS45:PF3D7_0216400	6.07280128855149	4	0.19377699739716	2.02880057743532
null:PF3D7_0216500	18.9076718565162	4	0.000819458384430982	1.3052862017703
null:PF3D7_0216600	1.06107871000198	4	0.900397305864036	0.335177538819663
ATG11:PF3D7_0216700	39.1272692364002	4	6.55724360365539e-08	1.46191698288833
null:PF3D7_0217000	7.36704639511003	4	0.117716916336143	2.75063968451195
null:PF3D7_0217100	158.194183143106	4	0	3.23414853982964
CDPK1:PF3D7_0217500	24.7305567962372	4	5.6990941810775e-05	1.29829634672512
null:PF3D7_0217600	6.92354934221095	4	0.139983870195671	0.661331963480188
RPS26:PF3D7_0217800	14.6370176871334	4	0.00551642192792579	0.613057592427842
null:PF3D7_0217900	0.639561971511026	4	0.958567608926949	0.42168748809354
RFC2:PF3D7_0218000	22.3104000098495	4	0.000173828227825745	1.24041605433432
null:PF3D7_0218100	1.48313004898691	4	0.829625507199599	0.325983219665705
null:PF3D7_0218200	13.8968173309678	4	0.00763175898615043	1.00952713196838
null:PF3D7_0218300	0.00495289067392646	4	0.999996938667048	0.020990440694346
DDX47:PF3D7_0218400	2.63930047015324	4	0.619877239405417	0.477919397920096
SNRPD2:PF3D7_0218500	0.331221957714667	4	0.987710555730831	0.162428552818614
null:PF3D7_0218600	0.940567233914872	4	0.918670008272909	3.85314209447603
null:PF3D7_0218800	15.3851253629679	4	0.00396561279158891	0.544323142106811
null:PF3D7_0219000	0.710817366079823	4	0.949988249810883	0.197075619153028
null:PF3D7_0219400	55.9855493979236	4	2.019218126037e-11	1.74562192222583
null:PF3D7_0219500	1.84785231542298	4	0.763716840775309	0.430591311431298
RFC1:PF3D7_0219600	0.93178407936821	4	0.919957246042626	0.396671354530606
GEXP20:PF3D7_0219700	0.650401579484215	4	0.957301584019749	0.455207468919365
null:PF3D7_0219800	6.67896140407388	4	0.153857871509187	1.32941382019448
null:PF3D7_0220100	3.94987513579905	4	0.412832013927831	0.969908070508706
GEXP21:PF3D7_0301600	7.61951018403653	4	0.106553409102641	2.51055599995927
SRPK1:PF3D7_0302100	0.265258717846536	4	0.991945053491829	0.205513624353545
ABCB4:PF3D7_0302600	1.61814397769333	4	0.805527458327318	0.548221589508941
null:PF3D7_0302700	2.47392630845689	4	0.649310698310087	4.07734022856228
NSF:PF3D7_0303000	2.42946883334614	4	0.657308427408142	1.27382878456946
null:PF3D7_0303200	94.2066684782836	4	0	2.58561344903797
DHHC1:PF3D7_0303400	3.00533419467512	4	0.556933132743028	2.72138536942619
null:PF3D7_0303500	7.83799227769326	4	0.0976962927415319	2.60896432755641
BCKDH-E2:PF3D7_0303700	16.3877656453993	4	0.00254062676536981	0.990489779918462
null:PF3D7_0303800	8.33455047660504	4	0.0800639393286724	4.47319387160127
null:PF3D7_0303900	31.0143869043797	4	3.04077786239532e-06	0.912924860353147
IMC1e:PF3D7_0304100	23.5356243333806	4	9.89510932619675e-05	1.58118041695373
EHD:PF3D7_0304200	0.00576102574524821	4	0.999995859281075	0.00635252393000384
GLP1:PF3D7_0304500	0.83294589513085	4	0.933977430359704	0.3585190365976
null:PF3D7_0304700	5.90890159431985	4	0.206055636100259	2.69716878522844
null:PF3D7_0304800	4.89508482040145	4	0.298232833265561	2.57363540772817
EF-Ts:PF3D7_0305000	0.102275547258039	4	0.998736197081068	0.0384200642129044
null:PF3D7_0305100	20.4719202346235	4	0.000402892509411612	1.30650817897145
null:PF3D7_0305200	19.1891373155792	4	0.000721464648078318	2.86259890227944
null:PF3D7_0305300	0.843547348474907	4	0.932516423120024	4.0622857649403
null:PF3D7_0305400	4.70191918997939	4	0.319271690634325	2.24942345198852
null:PF3D7_0305500	10.4903025394568	4	0.0329308324375929	2.63488111394325
null:PF3D7_0305600	8.78932780996656	4	0.0665864879459089	4.07373541646636
null:PF3D7_0305700	11.2005179522916	4	0.0244005382116129	6.70219869573164
null:PF3D7_0305800	15.0723978255343	4	0.0045533907843599	24.4376355829283
null:PF3D7_0306100	0.340209232169951	4	0.987072827231432	0.182234503252075
AHA1:PF3D7_0306200	34.8711122963695	4	4.93731026507405e-07	1.12406361695266
EMC5:PF3D7_0306700	13.3386927244434	4	0.00973414987601517	1.71778340286518
CCT2:PF3D7_0306800	7.28230156472289	4	0.1217009548078	0.509876044730507
null:PF3D7_0306900	4.43530834545214	4	0.350287302669213	3.07106626363225
null:PF3D7_0307200	11.8075819913144	4	0.0188409927917553	1.66437574157667
EB1:PF3D7_0307300	3.20840431014834	4	0.523574576550215	0.232044158727607
ClpP:PF3D7_0307400	16.726514710829	4	0.00218429071780812	2.42625243347637
SKA2:PF3D7_0307500	8.37470106241768	4	0.0787775312398111	1.19496266009236
null:PF3D7_0307600	36.022426756448	4	2.86311804265083e-07	2.18061264881979
null:PF3D7_0307700	32.5542583665782	4	1.47368341185672e-06	2.07461516228971
null:PF3D7_0307900	3.0923720541868	4	0.542487918852345	0.687043196289198
null:PF3D7_0308000	0.355584336278844	4	0.985949121917033	0.206022623030983
null:PF3D7_0308100	16.3658950315436	4	0.0025655066832827	1.55878847111121
null:PF3D7_0308300	1.6617257639354	4	0.797657871401367	0.489156884057467
null:PF3D7_0308500	3.48694526493512	4	0.479866120116472	0.729994973624686
null:PF3D7_0308700	14.0532355506967	4	0.00712707380586164	1.03585891686603
YVH1:PF3D7_0309000	0.445749943106121	4	0.978562764104705	0.318314513495929
null:PF3D7_0309100	1.41556306190437	4	0.841485620828184	0.290622872965454
ARK2:PF3D7_0309200	46.4374323755464	4	1.9970585185547e-09	2.39157018730562
PfP2:PF3D7_0309600	25.5889048717853	4	3.82952028358252e-05	0.726482271360168
SBP2:PF3D7_0309700	44.1890702478368	4	5.86103798827509e-09	2.15320001100096
null:PF3D7_0309800	18.9711297586444	4	0.000796275488094467	1.30561897034241
null:PF3D7_0309900	35.0459458116476	4	4.54548524042586e-07	1.1322606566427
null:PF3D7_0310000	39.8655488523958	4	4.61458713463259e-08	1.27994015953092
CDPK3:PF3D7_0310100	65.4659574921487	4	2.05280237253191e-13	1.69498884684863
null:PF3D7_0310200	4.52681269168102	4	0.339380017246843	1.0751062591029
null:PF3D7_0310300	1.33248795020471	4	0.855839861147279	0.433876793654492
PIESP1:PF3D7_0310400	30.6809699858694	4	3.55612452507259e-06	1.28715319401935
DHX57:PF3D7_0310500	0.061358137090799	4	0.999538912643433	0.112003829657056
null:PF3D7_0310900	2.80099831640713	4	0.591660398494752	0.812928538825569
null:PF3D7_0311000	8.81390981865983	4	0.0659229371377709	1.40424484158682
null:PF3D7_0311100	9.53481633804496	4	0.0490367442014741	1.13911476484974
null:PF3D7_0311200	16.2396742074541	4	0.00271385495777088	1.35888266246216
null:PF3D7_0311300	1.34543214083144	4	0.853621513841225	0.431769011100097
PKRP:PF3D7_0311400	21.0757160944822	4	0.000305908532361565	1.0291479560022
OST1:PF3D7_0311600	9.0288066645962	4	0.0603834706989563	0.49211716894628
PM6:PF3D7_0311700	15.4945250574712	4	0.00377814650887875	0.393001504963065
null:PF3D7_0311800	0.602340319297841	4	0.962803269511691	0.326941525034471
null:PF3D7_0312100	4.99621287331799	4	0.287686298832547	0.985803618308407
null:PF3D7_0312200	10.8683758572402	4	0.0280838025216764	0.846462208702736
GSK3:PF3D7_0312400	3.56676889836685	4	0.467798872907772	0.396511060140906
null:PF3D7_0312800	28.3985635718337	4	1.03550771761718e-05	2.90005321371196
null:PF3D7_0312900	7.77674797665812	4	0.100107140868002	0.49906447163917
null:PF3D7_0313000	11.5336331509901	4	0.0211781386661005	0.597399133622016
3 HRD:PF3D7_0313100	16.7323823114778	4	0.00217857423748569	1.70234431379614
null:PF3D7_0313200	1.61548383811141	4	0.806006549031134	0.699233554760003
null:PF3D7_0313400	6.83154491875498	4	0.145062632994546	0.453350446055737
PfG:PF3D7_0313500	21.2005113049377	4	0.000288958200403755	1.40185391369516
null:PF3D7_0313600	16.8245689949936	4	0.00209067395185192	1.09828151003691
null:PF3D7_0313700	5.78117811185678	4	0.216096873912747	0.533419787258179
null:PF3D7_0313800	9.00444183506275	4	0.0609885520573656	0.776783153333062
null:PF3D7_0313900	0.573973821252812	4	0.965911414377517	0.167834070603434
null:PF3D7_0314000	41.1422540913673	4	2.51157339370423e-08	0.998443514770803
null:PF3D7_0314200	0.671028229972771	4	0.954853080820296	0.289108050946581
null:PF3D7_0314900	0.860294729017681	4	0.930186780788899	0.346194145530879
CTRP:PF3D7_0315200	52.3489426336743	4	1.16609166767034e-10	1.88921489686206
null:PF3D7_0315300	43.6642716215986	4	7.53304263412247e-09	1.81674812454742
null:PF3D7_0315400	0.657891928511751	4	0.956418362192565	0.333007184965929
null:PF3D7_0315600	14.3061720927677	4	0.00637934702013121	1.22798272212729
null:PF3D7_0315700	46.8685535355442	4	1.62413604787304e-09	1.70236083543976
MA:PF3D7_0316000	40.1872479332393	4	3.95914301343225e-08	1.6030210140117
null:PF3D7_0316100	3.28060760377704	4	0.512010669712181	0.642076537176269
null:PF3D7_0316200	43.3440617655337	4	8.77903949536574e-09	2.58387803301535
PPase:PF3D7_0316300	0.470964904535989	4	0.976265296948103	0.149446699254252
null:PF3D7_0316400	0.137881375517626	4	0.997730039156221	0.0931477712023362
NUF2:PF3D7_0316500	2.98126832640146	4	0.560964979167591	0.771484510347081
null:PF3D7_0316800	9.01017680321659	4	0.0608456120460917	6.02340406774395
null:PF3D7_0316900	5.74882763404312	4	0.218707635521871	1.98385448647562
CRK4:PF3D7_0317200	6.56946712882893	4	0.160465679693309	1.05922655403308
null:PF3D7_0317300	21.4266251097994	4	0.000260583676149451	1.8625147478535
null:PF3D7_0317400	13.4668834372224	4	0.00920611157941653	1.61266465751518
EG5:PF3D7_0317500	1.16133107934462	4	0.884423239077999	0.439508391655167
RPS11:PF3D7_0317600	0.907192590895872	4	0.923526665021007	0.460723219678463
null:PF3D7_0317700	0.681241786986139	4	0.953621884588041	0.180442382598225
null:PF3D7_0317800	5.53265786750791	4	0.236873706385694	2.88245240345842
null:PF3D7_0318000	45.6939422499112	4	2.85180445924738e-09	0.849180851698856
RPB1:PF3D7_0318200	9.24981310179447	4	0.0551497968919713	4.00843230018912
null:PF3D7_0318300	0.279236178018192	4	0.991114816260261	0.11221701924497
null:PF3D7_0318400	11.9290762707768	4	0.0178865393154395	0.852037015085513
null:PF3D7_0318500	3.93712293806622	4	0.414582210544025	0.331164280076157
null:PF3D7_0318600	3.39938966021666	4	0.493340295065815	1.17768245980668
ATPase7:PF3D7_0319000	7.10088316254351	4	0.130652088434267	1.06807672025022
null:PF3D7_0319400	15.0340494053576	4	0.00463111492134038	1.91862545675024
null:PF3D7_0319500	12.8319662876281	4	0.0121267006948531	3.03332202338381
ABCI3:PF3D7_0319700	0.881026766708895	4	0.927266918319678	0.213345298041593
null:PF3D7_0319800	26.9830308349115	4	2.00365574003492e-05	0.956596666547127
null:PF3D7_0319900	13.7226625496798	4	0.00823488970115704	0.988835578573798
I2:PF3D7_0320000	7.91966789482682	4	0.0945655829629324	3.12446445578666
null:PF3D7_0320200	2.74834653902886	4	0.600781488951056	0.17428452025558
Cap380:PF3D7_0320400	37.9425970184609	4	1.15153209301333e-07	1.46581047443972
Nico:PF3D7_0320500	3.8297044572457	4	0.42954313857468	2.29586059827763
null:PF3D7_0320600	13.1021546519411	4	0.0107872857824952	2.58014977519133
SPC25:PF3D7_0320700	55.4267973483418	4	2.64428479113121e-11	1.75477921485921
DOZI:PF3D7_0320800	0.625668946000381	4	0.960169014341858	0.339013355230457
H2A.Z:PF3D7_0320900	0.193862689240224	4	0.995594980731101	0.190610100114216
null:PF3D7_0321000	17.0349643896801	4	0.00190294640146516	0.916530379041734
null:PF3D7_0321100	28.8123216641747	4	8.53450373050624e-06	1.07904787810106
STK:PF3D7_0321400	0.0260533794384413	4	0.999915885943578	0.0375765532898538
null:PF3D7_0321500	3.14208542011964	4	0.534335601777142	0.436342550007751
null:PF3D7_0321700	1.76994802346088	4	0.777975708883539	0.470567144273642
null:PF3D7_0321800	10.3211708834201	4	0.0353515291750097	1.39684863636938
CARL:PF3D7_0321900	0.0746193537387665	4	0.999321066024154	0.0798902324232117
null:PF3D7_0322200	3.89408421888522	4	0.420529723125131	4.9758045692068
null:PF3D7_0322400	11.9600331273234	4	0.0176509570394813	2.42460879143631
null:PF3D7_0322600	9.25758656014202	4	0.054973820479123	1.98702694849508
null:PF3D7_0322700	5.38849310172293	4	0.249706281029192	0.572274202473796
null:PF3D7_0322800	6.69329633571102	4	0.153011353280404	1.48965563921437
RPS3A:PF3D7_0322900	1.45756162893603	4	0.834131357590411	5.72987158397953
TMA7:PF3D7_0323000	14.3503598222588	4	0.00625685768524797	2.36331935104294
null:PF3D7_0323100	4.91826023073651	4	0.295787801179811	0.693435750645455
null:PF3D7_0323200	17.7454104348289	4	0.00138378702585717	4.05632851064845
null:PF3D7_0323300	0.467271081865004	4	0.976607930587631	0.17024586165908
RIPR:PF3D7_0323400	32.8905010909615	4	1.25775382187054e-06	2.07446587589395
SMN:PF3D7_0323500	0.847433472114871	4	0.93197819157953	0.359517498401373
SART1:PF3D7_0323700	7.69574443957123	4	0.103381181696324	3.4340322569088
null:PF3D7_0323800	5.84548581065619	4	0.210988473392634	2.74906264460296
VAR:PF3D7_0324900	2.45715040821	4	0.652324758792617	2.99232889867371
VAR:PF3D7_0400100	6.24400620365477	4	0.181651753559647	3.76445702703978
VAR:PF3D7_0400400	8.13676780430505	4	0.0866947550566604	0.699357454496447
null:PF3D7_0403100	0.256919798079165	4	0.992422736167645	0.212980211949722
null:PF3D7_0403200	4.35940484135373	4	0.359545405975088	0.649005315523175
null:PF3D7_0403300	4.73584595788435	4	0.315490486459322	0.533917560760632
null:PF3D7_0403400	0.297187053254499	4	0.989995032962259	0.135235541891529
null:PF3D7_0403600	20.0140795912929	4	0.000496213268853296	1.01333388241429
1 CLF:PF3D7_0403700	0.161877261227617	4	0.996895963006957	0.077977298554134
null:PF3D7_0403800	25.7505698977985	4	3.55284862876282e-05	3.94384420001772
SET8:PF3D7_0403900	4.60731228341238	4	0.33001196592608	0.574880097968196
null:PF3D7_0404000	2.13148914426602	4	0.711589667714494	0.198857870815587
null:PF3D7_0404300	0.238818313528944	4	0.993413636545881	0.157365403057557
null:PF3D7_0404600	23.0576580016537	4	0.000123311523646974	2.04976327531083
null:PF3D7_0404800	7.360721092792	4	0.118010060508324	1.49222682082613
DDX51:PF3D7_0405000	66.7786603559188	4	1.0857981180834e-13	3.39817736625798
MAg-1:PF3D7_0405200	7.15031169427578	4	0.128154964900087	0.721358271557529
LISP2:PF3D7_0405300	19.3419551690638	4	0.000673212247067623	1.25525836563277
PRPF8:PF3D7_0405400	16.76049227641	4	0.00215139214994731	0.862308822483474
null:PF3D7_0405500	2.6182019650982	4	0.623602134578523	0.879296971472179
null:PF3D7_0405600	1.83374860994161	4	0.766302398014519	0.430233754735931
null:PF3D7_0405700	1.65233946428523	4	0.799355899434326	0.456548225992915
null:PF3D7_0405800	0.139186510060605	4	0.99768786280458	0.115879617561736
ASP:PF3D7_0405900	8.1045074869031	4	0.0878241012862842	3.58201187924149
null:PF3D7_0406000	3.50994815264076	4	0.476367319155422	0.78264865184112
null:PF3D7_0406100	11.0994259945425	4	0.025469037868449	0.771315322090351
Pfs16:PF3D7_0406200	2.10394603843128	4	0.716647464560541	0.274210258847478
null:PF3D7_0406500	19.3420741975346	4	0.000673175936967252	0.884140710580252
null:PF3D7_0406700	0.285496917833434	4	0.990731054712265	0.119073304726743
null:PF3D7_0406800	1.78444048498628	4	0.775327799931487	0.505141960658882
null:PF3D7_0406900	41.8807968723521	4	1.76581426147848e-08	0.900302170676513
null:PF3D7_0407100	62.2025014153734	4	9.98645610650328e-13	1.25183642977466
PTH2:PF3D7_0407200	46.7306222715517	4	1.73518688306729e-09	1.02794415970285
null:PF3D7_0407300	24.0724030222683	4	7.72494090365283e-05	1.15059057407676
null:PF3D7_0407400	1.27061352536827	4	0.866341285886828	0.450760853856196
null:PF3D7_0407600	0.906194778301708	4	0.923670400351951	0.310748563593838
null:PF3D7_0407700	2.23162923081926	4	0.693242983215238	0.439498301212916
null:PF3D7_0407800	42.9119486949014	4	1.07924648107272e-08	1.81611229846058
null:PF3D7_0408000	5.01807624605114	4	0.28544778333078	1.96856116802118
null:PF3D7_0408100	23.4072676614035	4	0.000104979470101907	2.66365514054514
null:PF3D7_0408200	0.127235913682174	4	0.998060190347857	0.119705635996396
FEN1:PF3D7_0408500	0.072908728970951	4	0.999351469350728	0.0831668708368744
SIAP1:PF3D7_0408600	13.7415253435582	4	0.00816737511320942	1.86090648667273
PLP1:PF3D7_0408700	19.297072885374	4	0.000687042789440984	1.3468216688492
null:PF3D7_0408800	44.5569331263467	4	4.91517826439747e-09	1.97393873326581
KAE1:PF3D7_0408900	22.3040867757229	4	0.000174332519272236	1.01062520710192
null:PF3D7_0409000	0.214713304400335	4	0.994633579637298	0.228562262624052
PRPF31:PF3D7_0409100	8.23264357086492	4	0.0834184304153884	1.21798792502383
SOF1:PF3D7_0409200	16.4927017502295	4	0.00242451954156153	0.396380725186818
null:PF3D7_0409300	4.17658485028534	4	0.382634864779014	0.902699721761265
DnaJ:PF3D7_0409400	11.2102022355161	4	0.0243004874145119	1.76857323386195
null:PF3D7_0409500	7.38452185586371	4	0.116910524168938	3.24209801458738
RF2:PF3D7_0409700	3.16658177409791	4	0.53034541234602	0.576519005066804
null:PF3D7_0409800	1.02602600447876	4	0.905824252278136	0.569500639765417
EVP1:PF3D7_0410000	11.0585353647873	4	0.0259139747010568	0.923197442162526
PPM1:PF3D7_0410300	0.584181170727248	4	0.964805193589089	0.361252766829459
null:PF3D7_0410500	1.51383281322281	4	0.824188365838002	0.309374357372702
null:PF3D7_0410600	1.50748812408476	4	0.825314217488562	0.272352707201059
RbgA:PF3D7_0410700	17.2027434648681	4	0.00176524505765141	1.01834547792791
null:PF3D7_0410800	10.541370489766	4	0.0322318686335397	1.22619752537034
null:PF3D7_0410900	2.63218616878954	4	0.621132202264555	0.389810186971842
null:PF3D7_0411000	33.6988471555078	4	8.59038271294743e-07	1.21691814894619
null:PF3D7_0411200	4.10509484184902	4	0.391969613439567	0.690847553853378
null:PF3D7_0411300	45.6989878422745	4	2.84491985524937e-09	2.72253582676172
null:PF3D7_0411400	13.2757891722159	4	0.0100039766639379	1.64750912958634
null:PF3D7_0411700	7.53755343977445	4	0.110064700390972	2.38560871047865
null:PF3D7_0411800	7.83324443181748	4	0.0978812311172912	1.54663672096023
null:PF3D7_0411900	6.35364676355664	4	0.174248579637259	3.30455752419229
RPT3:PF3D7_0413600	43.4946172563762	4	8.16947010040536e-09	1.80671007536074
null:PF3D7_0413700	11.9618195561202	4	0.0176374547196581	0.68277467369925
USP13:PF3D7_0413900	13.5300511030101	4	0.00895632041500816	2.65541002450415
SMC3:PF3D7_0414000	6.05024204506202	4	0.195427454645813	0.657673876699171
null:PF3D7_0414300	7.71159160597844	4	0.102732906394294	2.0721362503785
null:PF3D7_0414500	8.84654973198758	4	0.0650515651109477	1.51720099096791
null:PF3D7_0414800	15.2396302220954	4	0.00422916174143162	7.72380494687942
null:PF3D7_0415100	36.5365486512768	4	2.24404771653752e-07	1.21717443963672
null:PF3D7_0415200	0.00143695030924365	4	0.99999974202032	0.00990395691177396
CRK3:PF3D7_0415300	11.4201272678531	4	0.0222268291492239	0.689430096623968
null:PF3D7_0415400	5.86255253528309	4	0.20965076751352	3.39773525239118
null:PF3D7_0415800	0.0972106764834802	4	0.998856348197879	0.0885803524197596
null:PF3D7_0415900	30.3233639472515	4	4.20583023774679e-06	1.03397323209318
null:PF3D7_0416000	9.14682756169474	4	0.0575324566125822	0.689199960344959
GATA:PF3D7_0416100	24.6176463249305	4	6.00462204473073e-05	1.20297132579891
null:PF3D7_0416200	7.14706951016861	4	0.128317402200257	0.533074029033005
MCM9:PF3D7_0416300	5.98009427303245	4	0.200639785218318	0.436377648289146
HAT1:PF3D7_0416400	49.6851439880538	4	4.20091406105882e-10	1.64965285341957
1 MAF:PF3D7_0416500	3.38688150775109	4	0.495285315784496	0.306238819186674
PHBL:PF3D7_0416600	19.6604806392391	4	0.00058266504787019	2.74194224903032
null:PF3D7_0416900	9.12580176909522	4	0.0580308118604476	0.803234542813201
null:PF3D7_0417000	21.0633030467117	4	0.000307647484205531	2.04249289022826
PUF2:PF3D7_0417100	5.29672994611123	4	0.258183202612156	0.465781799880913
DHFR-TS:PF3D7_0417200	26.6920761657079	4	2.2941472237914e-05	1.92660287689456
null:PF3D7_0417300	119.820951792792	4	0	2.29879210287935
null:PF3D7_0417400	27.6275363818954	4	1.48396017112251e-05	0.720591537257791
null:PF3D7_0417500	6.19655966684144	4	0.184942095430352	0.77415657233075
null:PF3D7_0417600	1.75077727369253	4	0.781474526018577	0.568500276694587
null:PF3D7_0417700	3.34111013453572	4	0.502445186746882	0.559568636132018
CRK1:PF3D7_0417800	1.11783555020172	4	0.891432171184994	0.459361921838997
null:PF3D7_0417900	28.06547668927	4	1.2097545640799e-05	1.93181011735647
null:PF3D7_0418000	13.7232763710992	4	0.00823268410909594	0.628688039083718
SOC1:PF3D7_0418100	2.32313303047282	4	0.676560558598494	0.633863244481338
null:PF3D7_0418300	7.13956669501181	4	0.128694030145533	0.689425831157377
null:PF3D7_0418400	14.6569736504677	4	0.00546820407465831	1.28484556865115
BET3:PF3D7_0418500	1.60965905540769	4	0.807055060137271	0.396731327681138
null:PF3D7_0418600	8.99555928618609	4	0.061210573570958	2.19566016468084
null:PF3D7_0418700	11.5174221193329	4	0.0213249216556277	0.838470068979262
null:PF3D7_0418800	19.1780232576743	4	0.000725104479244454	0.616378126908338
null:PF3D7_0418900	0.889429938261617	4	0.926072345757262	0.362146450067
null:PF3D7_0419000	3.75750962468633	4	0.439816814907959	0.548824088276589
null:PF3D7_0419100	2.32600104928678	4	0.676039254986207	0.701585827729333
null:PF3D7_0419300	2.6113183851553	4	0.624819436085088	0.38936927129278
null:PF3D7_0419400	26.3204874878569	4	2.72677617388917e-05	1.31666231209729
RANBP1:PF3D7_0419600	23.5148479994221	4	9.9903021944181e-05	1.23070727023546
Pf34:PF3D7_0419700	6.19302526153695	4	0.185189325361847	1.54985901580742
null:PF3D7_0419900	2.04544711092013	4	0.727400064761366	0.386788697804592
null:PF3D7_0420000	6.97790959018074	4	0.137060217559866	0.656010654527544
ApiAP2:PF3D7_0420300	9.43018741397932	4	0.0512016759945588	0.65156245799193
RRF2:PF3D7_0420400	0.172017936100043	4	0.996506627374695	0.0959770794861204
null:PF3D7_0420500	5.71698900448135	4	0.221304118819775	1.87310801477005
null:PF3D7_0420600	34.6445692623363	4	5.49549726724941e-07	1.88609352854509
VAR:PF3D7_0421300	4.73484983629733	4	0.315600979906191	0.423412621721747
NA:PF3D7_0421500	15.8549450356841	4	0.00322011181223725	13.2627717646344
null:PF3D7_0421700	20.1958099447131	4	0.000456853118212197	0.897905827882558
null:PF3D7_0421800	1.94040357986921	4	0.746719384545466	0.456892998729106
null:PF3D7_0421900	25.9125448024019	4	3.29557976512795e-05	0.542695730828834
null:PF3D7_0422100	0.278565972658549	4	0.991155463912646	0.26179259654494
null:PF3D7_0422200	3.48249316299053	4	0.480545285782553	0.410182925036004
null:PF3D7_0422300	13.2872499583887	4	0.0099542765629842	1.88774546281551
RPS19:PF3D7_0422400	8.06893167357214	4	0.0890855258337836	1.08838577950628
2 BRR:PF3D7_0422500	4.75248024032157	4	0.313650045204196	0.778740889368534
EIF4A3:PF3D7_0422700	14.8634711691454	4	0.00499292708092525	1.86229145697886
SR12:PF3D7_0422800	9.13198559167033	4	0.057883817321726	0.668417552280621
null:PF3D7_0422900	4.08895831280342	4	0.394100502915297	0.489382616950671
null:PF3D7_0423000	44.7005556032055	4	4.58870075270568e-09	1.3475047466384
null:PF3D7_0423100	1.12762691529072	4	0.889864482021792	0.314646778662522
null:PF3D7_0423200	18.1438483827793	4	0.00115671357316516	1.15110993350303
null:PF3D7_0423300	40.7862910551402	4	2.97607638533037e-08	2.42048659882365
GAPM2:PF3D7_0423500	12.7759865010257	4	0.0124238520482503	1.08003325698275
null:PF3D7_0423600	0.0802413435831796	4	0.999216372396108	0.061210038872161
CyRPA:PF3D7_0423800	93.3541353919581	4	0	3.46784948443855
VAR:PF3D7_0500100	5.15950941075715	4	0.271318892349253	1.83844238480225
NA:PF3D7_0500200	5.41867895949393	4	0.246970679276684	1.64169195349629
MPV17:PF3D7_0502200	10.8467342388081	4	0.0283415978246755	2.31442560191832
null:PF3D7_0502300	16.7747567689662	4	0.00213772666103451	1.51863701143387
null:PF3D7_0502600	0.66449616995646	4	0.955634004017675	0.25625804515393
null:PF3D7_0502700	1.55720370222376	4	0.816462518784142	0.404950050126471
null:PF3D7_0503000	26.282037934586	4	2.77593108847229e-05	0.613890641196024
null:PF3D7_0503200	46.4309346083376	4	2.00328853505738e-09	1.73107625938197
ADF1:PF3D7_0503400	20.382835739195	4	0.000419574000196765	0.456864526890585
MyoB:PF3D7_0503600	4.82283526957174	4	0.30596342778791	1.05767368522524
RPL31:PF3D7_0503800	0.315901057879275	4	0.988764720694655	0.26833946406597
DDX27:PF3D7_0504200	6.24641366435626	4	0.181486208524564	2.30501812046153
null:PF3D7_0504300	5.52718064364491	4	0.23735059023992	1.50706412182402
null:PF3D7_0504500	35.4399312889516	4	3.77243485227829e-07	1.39323619089631
BCKDHB:PF3D7_0504600	12.6176553744994	4	0.0133032781397734	2.75389594648966
CEP120:PF3D7_0504700	0.022202318112618	4	0.999938836260852	0.0407640071423882
null:PF3D7_0504800	31.7408521773242	4	2.16116325935101e-06	1.75699240126096
null:PF3D7_0504900	29.5029322449946	4	6.17789676060632e-06	0.470436571072176
null:PF3D7_0505000	1.28506698270574	4	0.863903998057904	0.391087200227417
TRS85:PF3D7_0505100	16.3597805041795	4	0.00257250537040088	1.16097107599311
null:PF3D7_0505400	12.065665893483	4	0.0168695789292566	1.04613099946529
MSH6:PF3D7_0505500	5.58359402026416	4	0.232478633231945	2.7468071659244
null:PF3D7_0505700	9.6805412123331	4	0.0461668406366266	0.836470583968055
null:PF3D7_0506000	9.71274048162818	4	0.0455547562743595	1.17808553431152
null:PF3D7_0506300	28.5774992437443	4	9.52460237924058e-06	2.55058292106464
null:PF3D7_0506400	5.45284653650797	4	0.243905504836112	0.653187106788047
null:PF3D7_0506500	39.8247542592036	4	4.70508955130455e-08	1.20471595308476
TCF25:PF3D7_0506800	14.096344744131	4	0.00699382724616271	0.640660055285848
ROM4:PF3D7_0506900	16.4817996221292	4	0.00243633468342663	0.403313453088207
null:PF3D7_0507000	62.1950033576526	4	1.00230934663159e-12	1.31789111914438
RPL4:PF3D7_0507100	37.899592460803	4	1.17529402432481e-07	1.2859277564239
SUB3:PF3D7_0507200	35.1442932652856	4	4.33886148787366e-07	0.893205607311762
SOPT:PF3D7_0507300	27.4975753013401	4	1.57664425718407e-05	29.431747657935
null:PF3D7_0507400	79.3495647640153	4	2.22044604925031e-16	2.83700408137484
null:PF3D7_0507800	6.7674652371723	4	0.148698864595017	1.08171338349526
SET9:PF3D7_0508100	19.978604876213	4	0.000504279366864702	1.26102242001992
null:PF3D7_0508200	5.37894953613197	4	0.250576589314301	1.23107905910669
null:PF3D7_0508400	20.2936072543376	4	0.000436967891424334	2.03423755308541
RCC1:PF3D7_0508500	4.71458917633154	4	0.317855271580348	0.7963739479736
null:PF3D7_0508600	0.00216154819295362	4	0.999999416384313	0.0102741919747476
PRP5:PF3D7_0508700	0.301285554842357	4	0.989731035275932	0.12976898929848
null:PF3D7_0508900	59.0509747127818	4	4.59099425142995e-12	1.70228216216038
SMC4:PF3D7_0509100	3.13486253773062	4	0.535515536696828	0.666565608806194
LRR2:PF3D7_0509200	4.90896975583584	4	0.296765941544146	0.617191895351007
RNAPI:PF3D7_0509400	0.90145789787872	4	0.924351567477255	0.419119024375061
null:PF3D7_0509500	0.00403621237761668	4	0.999997966361382	0.00995482405481236
AsnRS:PF3D7_0509600	2.51890190924832	4	0.641254342053496	0.230958920926853
null:PF3D7_0509700	9.01517279814849	4	0.0607213500587727	3.33753611156441
PI4K:PF3D7_0509800	29.0949389427637	4	7.4778025868083e-06	1.74460675814678
null:PF3D7_0509900	5.17270942770244	4	0.270031022817439	1.8948796345248
null:PF3D7_0510000	10.6119294774821	4	0.0312896230193418	1.6513248577999
null:PF3D7_0510100	0.000384952049599725	4	0.999999981478867	0.00747230964345448
TopoI:PF3D7_0510500	0.250071985112018	4	0.992805044492615	0.154153759107095
null:PF3D7_0510700	11.221167386537	4	0.0241876830871958	0.486700066947613
null:PF3D7_0510800	2.26021266593424	4	0.688022021951227	4.52603930756903
TCTP:PF3D7_0511000	49.7761023342083	4	4.02120337028578e-10	2.84865375681638
null:PF3D7_0511100	18.7210967381008	4	0.000891555201977479	2.06494538875602
SCD:PF3D7_0511200	5.98419387590846	4	0.200331798058646	0.570634138132126
null:PF3D7_0511300	1.84044529517812	4	0.765074927133448	0.462728706715966
null:PF3D7_0511500	0.233773738032784	4	0.99367843057525	0.0447895047061993
INO1:PF3D7_0511800	22.0503299620857	4	0.000195849618591204	0.664926871582534
null:PF3D7_0512000	0.000661932332128647	4	0.999999945242781	0.00338475090221741
null:PF3D7_0512100	0.118200212108372	4	0.998320896224186	0.0541040019096059
null:PF3D7_0512400	20.4449638448069	4	0.00040786968195039	1.36462012549049
null:PF3D7_0512500	0.00342030288613589	4	0.999998539357132	0.0197927575465515
RAB1b:PF3D7_0512600	0.182431074763974	4	0.996084395476483	0.110435835551912
null:PF3D7_0512800	47.6157660758892	4	1.13489972974889e-09	2.25929090050149
AKAL:PF3D7_0512900	3.63398522468735	4	0.457800057446847	0.809312640652114
null:PF3D7_0513000	28.833965123125	4	8.44857393433873e-06	8.9375103432527
null:PF3D7_0513100	20.1632098135616	4	0.000463678845467608	1.28869471995735
null:PF3D7_0513200	1.28351139172689	4	0.864166793830032	0.347321411236763
null:PF3D7_0513400	2.41856511290605	4	0.659274870695722	0.794032679203785
null:PF3D7_0513600	45.9169855204849	4	2.5627885369417e-09	1.35698453726298
PSOP12:PF3D7_0513700	27.6309359636317	4	1.48160987808454e-05	0.893891620263306
RAB1a:PF3D7_0513800	48.4267006823779	4	7.6896422562811e-10	1.39490850614621
null:PF3D7_0513900	24.0976621631619	4	7.63538177621648e-05	1.66839808464002
TTL:PF3D7_0514000	34.4582524174775	4	6.00138393425098e-07	1.28922807567395
UvrD:PF3D7_0514100	2.60495720950663	4	0.625945227428826	4.24720099119126
null:PF3D7_0514200	5.52442907072776	4	0.237590475359754	2.71892872680249
null:PF3D7_0514300	2.07775823788402	4	0.721459587881835	0.308678686548712
null:PF3D7_0514500	6.85568744119338	4	0.143713865717534	0.381329654883259
null:PF3D7_0514600	4.87843281801041	4	0.300000015803553	2.4772143614838
null:PF3D7_0514700	7.2989689267134	4	0.120907665709515	2.52884717195193
null:PF3D7_0514900	2.24396469549301	4	0.690988825886716	0.664609217435746
ROM9:PF3D7_0515100	4.7989119962664	4	0.308559501744061	3.46100976031608
null:PF3D7_0515200	3.65201404588511	4	0.455143623604905	0.603220287319607
PI3K:PF3D7_0515300	21.3218560106947	4	0.000273370035601572	0.682338970610522
null:PF3D7_0515400	95.5869970791317	4	0	1.49289455080462
null:PF3D7_0515500	54.0903229779144	4	5.03841413035389e-11	0.947201507151692
null:PF3D7_0515600	4.00997475033054	4	0.404657597204056	0.398823536892656
null:PF3D7_0516000	0.290261666363573	4	0.990434109107719	0.202606438870001
ATPase1:PF3D7_0516100	8.68075779786105	4	0.0695936261862037	1.41065367788974
null:PF3D7_0516300	6.87059380157845	4	0.142886832616542	2.72027738823797
PhLP1:PF3D7_0516400	0.676308994019423	4	0.954218046523564	0.283937165600015
MFS1:PF3D7_0516500	0.624805399879191	4	0.960267756312847	0.278124109722428
MB2:PF3D7_0516600	1.29906561244023	4	0.861534044453797	0.600480451529063
ApiAP2:PF3D7_0516800	106.125256791984	4	0	2.47245629368929
RPL2:PF3D7_0516900	15.1996732685563	4	0.00430450372190039	0.713814700844118
null:PF3D7_0517100	16.2638214565148	4	0.00268483561772803	1.70485118010253
null:PF3D7_0517200	14.2627166468571	4	0.00650209830271586	1.07747351291256
FACT-L:PF3D7_0517400	14.198679001995	4	0.00668722034148139	0.570156375390654
null:PF3D7_0517500	33.8906810116712	4	7.84664180297767e-07	1.17128061896393
EIF3B:PF3D7_0517700	6.29329268469124	4	0.178289535707976	2.19798684024938
DCX:PF3D7_0517800	10.8983769145458	4	0.0277301737122256	0.575744019679807
null:PF3D7_0517900	2.90143792209034	4	0.5744526951149	0.453784306365314
null:PF3D7_0518000	13.8689119766594	4	0.00772540372677599	2.07995402358154
AMR2:PF3D7_0518100	4.94236639859075	4	0.293262348318261	0.358218516606239
MDM2:PF3D7_0518200	8.91358497017489	4	0.0632961150777475	2.17570810883976
DDX23:PF3D7_0518500	15.7485922781706	4	0.00337575216717201	0.908031183186001
WDR26:PF3D7_0518600	0.0199831885857252	4	0.999950415272722	0.0268385329268114
PUF1:PF3D7_0518700	5.30811737527795	4	0.257117996627672	0.409255895303622
PSOP13:PF3D7_0518800	7.45038110038876	4	0.113917285243572	0.266584172792173
null:PF3D7_0518900	5.95883995406702	4	0.202243289511418	0.710763688518149
null:PF3D7_0519200	0.262455249739925	4	0.99210712545866	0.0455090154573836
CCR4-1:PF3D7_0519500	9.18318665343921	4	0.05668027294925	0.877345345540719
null:PF3D7_0519800	23.4885837854446	4	0.000101119414670059	1.19632931276865
null:PF3D7_0519900	0.875278438327795	4	0.928080427812492	0.457262288418826
PPM9:PF3D7_0520100	0.670856373797621	4	0.954873691724963	0.448716871208037
2 LSM:PF3D7_0520300	0.409657744579325	4	0.981678585581144	0.242674702552863
null:PF3D7_0520700	2.22724770932379	4	0.694044004330697	2.99041776452914
null:PF3D7_0521000	24.0159840480584	4	7.92876575144152e-05	1.43371223181555
null:PF3D7_0521200	9.05399732695103	4	0.0597638848678446	2.95314502865011
null:PF3D7_0521300	21.3896118425122	4	0.000265031700030338	3.53563126783301
null:PF3D7_0521500	8.22041947616442	4	0.0838295850641506	2.21295076178059
null:PF3D7_0521600	2.90157797651757	4	0.5744288825504	4.86322469449728
null:PF3D7_0521900	6.83658180318413	4	0.144780286083988	1.65866805815891
null:PF3D7_0522000	5.30041003528643	4	0.257838545545687	0.430515754256968
null:PF3D7_0522100	0.567494239154622	4	0.966606416790794	0.412652274054311
TAF10:PF3D7_0522200	1.12709361168552	4	0.889950022973382	0.29977514485495
null:PF3D7_0522400	18.3076122588778	4	0.00107443804156293	0.706358820289623
null:PF3D7_0522600	9.29350489763336	4	0.0541676259206891	2.38141869660137
SufA:PF3D7_0522700	2.15039520443676	4	0.708120343466619	4.88461061953541
null:PF3D7_0522900	14.8169781046352	4	0.00509626553601827	0.969730145132177
MDR1:PF3D7_0523000	2.32375626040756	4	0.676447268736349	0.609410286556392
null:PF3D7_0523200	12.8764017248675	4	0.0118957764456534	1.21284635189431
null:PF3D7_0523300	0.0601464591253956	4	0.999556765072048	0.0751747551425092
null:PF3D7_0523400	30.713601909175	4	3.50206703203515e-06	1.54698028179759
null:PF3D7_0523500	0.207934175699052	4	0.994955812686966	0.165972904682127
null:PF3D7_0523700	0.606352599821463	4	0.962355159440118	0.244227531817503
null:PF3D7_0523900	0.0142978814276253	4	0.999974567785274	0.0341837835743287
null:PF3D7_0524100	6.52327877664441	4	0.16332952892208	2.49425249706641
UFD1:PF3D7_0524800	0.866519011582336	4	0.929314296224159	0.302902369603228
TYW1:PF3D7_0524900	0.207221607693876	4	0.994989145534451	0.177091019072062
null:PF3D7_0525000	10.1300120488422	4	0.0382936769652368	2.9194200215852
ACS10:PF3D7_0525100	2.17566026465402	4	0.703487746939162	0.724581531756316
SMC6:PF3D7_0525200	1.82504150207955	4	0.76789781032278	0.507014074474024
null:PF3D7_0525300	8.6746965792246	4	0.0697652436675675	0.787785670256328
null:PF3D7_0525400	10.5388867031602	4	0.0322655306689364	0.531521054612181
null:PF3D7_0525700	1.7944420643647	4	0.773499054515399	0.453092244583864
NEK2:PF3D7_0525900	4.33820590280032	4	0.362165356989387	0.524871105271697
null:PF3D7_0526100	0.432272789856634	4	0.979750383189764	0.209856072518701
ARF-GAP:PF3D7_0526200	1.28667866467235	4	0.86363160651959	0.280671013037934
WDR55:PF3D7_0526300	5.08603234085908	4	0.278583406278585	2.66374713678426
null:PF3D7_0526500	6.58631487622333	4	0.15943244698806	2.73104738083038
null:PF3D7_0526600	43.1040822450835	4	9.84585246666114e-09	1.38702927262112
null:PF3D7_0526700	6.05622979969708	4	0.194988167818361	1.37918706245391
MCM3:PF3D7_0527000	7.32113629700723	4	0.119860011558593	2.78713930305623
METAP1a:PF3D7_0527300	7.71231561579888	4	0.102703379387337	1.7139162565249
null:PF3D7_0527400	2.53658223842239	4	0.638097374839884	0.439134513259315
null:PF3D7_0527600	13.9919849375632	4	0.00732068047680701	2.0423839207958
UMP1:PF3D7_0528000	8.52897289480184	4	0.0740138643365974	2.95110202507263
null:PF3D7_0528100	6.42726126336964	4	0.169431600105521	2.38908686526881
DHHC7:PF3D7_0528400	0.321168340963677	4	0.988407025557889	0.0905391675712499
CPalpha:PF3D7_0528500	6.40370638557996	4	0.170959681934859	0.968566330399626
null:PF3D7_0528600	22.7313024167668	4	0.000143277300182154	0.907261612252291
null:PF3D7_0528900	23.3114123617568	4	0.000109717905023676	0.736510925237583
null:PF3D7_0529000	9.81684020291403	4	0.0436286326463606	2.95721087951897
null:PF3D7_0529200	10.6150281411077	4	0.0312488582877949	5.2922841485686
null:PF3D7_0529400	60.842837511281	4	1.92912352758867e-12	1.93795424186593
null:PF3D7_0529700	9.40639529471492	4	0.0517065589962737	2.08226620526377
null:PF3D7_0529800	7.51918559595409	4	0.110866258772864	1.46107311989423
null:PF3D7_0529900	26.2654421998933	4	2.79741875632844e-05	1.46329111991887
null:PF3D7_0530000	8.45712041240554	4	0.076197680132548	2.07931122272864
PPT:PF3D7_0530200	6.10841490515439	4	0.191196758198252	0.648461411457388
null:PF3D7_0530300	20.1523180915783	4	0.000465981753079769	1.23991858222083
null:PF3D7_0530400	14.93922204894	4	0.00482894896410768	1.15472137376178
null:PF3D7_0530500	65.4207993277331	4	2.09832151654155e-13	2.65066692032634
null:PF3D7_0530600	7.64484268208907	4	0.105489359791911	0.590420806738758
null:PF3D7_0530700	12.1903873541187	4	0.0159902507731229	3.08165514642746
DPM3:PF3D7_0530750	43.2138859088733	4	9.34255672824236e-09	2.17387312473664
null:PF3D7_0530800	26.8622296604374	4	2.11953613895588e-05	0.461989265234808
FRM1:PF3D7_0530900	10.4916498186484	4	0.0329122061208131	0.559472967698645
null:PF3D7_0531000	8.44809737440721	4	0.076476178762697	1.66569939801529
null:PF3D7_0531100	8.12516385830597	4	0.0870993974276302	3.40948560526474
null:PF3D7_0531300	2.27508430491831	4	0.68530895693931	3.66822594968229
null:PF3D7_0531600	39.3457401839164	4	5.90992339510876e-08	1.09460651355622
null:PF3D7_0531900	19.8929339499285	4	0.000524298058485528	1.6157259195897
null:PF3D7_0532000	53.9265692941112	4	5.45233858062488e-11	0.728821213974342
null:PF3D7_0532200	0.251978621767625	4	0.992699504818232	0.181914592877489
null:PF3D7_0602000	23.3585752060856	4	0.000107360541783286	1.92744266508302
null:PF3D7_0602100	13.6180669283882	4	0.0086192925866676	2.11536651312534
EF-G:PF3D7_0602400	14.1399983710798	4	0.00686138608681752	1.52837654497835
null:PF3D7_0602600	4.47625598584647	4	0.345372197527559	1.14346102436017
null:PF3D7_0602700	8.62717847723252	4	0.0711246226334294	0.755718261640469
JmjC2:PF3D7_0602800	1.8430996671035	4	0.76458829373324	0.527713170995001
null:PF3D7_0602900	0.302777509832509	4	0.98963417123588	0.124849986023811
null:PF3D7_0603000	9.69585672620263	4	0.0458747285156205	1.42117515971476
null:PF3D7_0603100	54.2472937682567	4	4.67113014934739e-11	1.08851746787323
TEX1:PF3D7_0603400	8.65531834648995	4	0.0703166116819628	1.71850721093482
null:PF3D7_0603600	8.37823019394275	4	0.0786653959543665	1.0284509771564
mFRS:PF3D7_0603700	12.2150065371249	4	0.0158220262366716	1.24843919065633
CEP76:PF3D7_0603800	0.187081632901474	4	0.995888545683629	0.120457073280899
null:PF3D7_0604300	2.29977062097837	4	0.680810816630881	0.437591191186338
null:PF3D7_0604400	78.1276554619629	4	4.44089209850063e-16	0.995521889409959
null:PF3D7_0604500	28.0221818886354	4	1.23444792373695e-05	1.29687029799213
null:PF3D7_0604600	1.8056185238379	4	0.771454250129787	0.43087017799471
GILP:PF3D7_0604700	7.7228947944015	4	0.102272834850256	1.14803361801132
null:PF3D7_0604800	10.5225075097359	4	0.0324883631892517	1.04225781366963
null:PF3D7_0604900	4.17755345992123	4	0.382509573334259	0.613810123814581
null:PF3D7_0605000	22.0901136623749	4	0.000192309889950337	1.60147936192554
null:PF3D7_0605100	15.1904381258395	4	0.00432210409117073	2.12341733127261
null:PF3D7_0605200	1.83358841588276	4	0.766331756333371	0.725026198735777
ARK1:PF3D7_0605300	0.416325048382068	4	0.981118635168736	0.234245396664523
null:PF3D7_0605500	4.35805173537403	4	0.359712186677228	1.0194400250081
null:PF3D7_0605600	24.5303669838863	4	6.25189609732013e-05	0.89518540193344
null:PF3D7_0605700	6.04390682444534	4	0.195893192565034	0.931714533558103
RAD50:PF3D7_0605800	4.54169027974001	4	0.337632674666436	1.05935735133118
null:PF3D7_0605900	12.2670282698673	4	0.0154722039903008	1.71928815230113
null:PF3D7_0606000	1.22919381508848	4	0.87326905488986	0.553331544146624
null:PF3D7_0606100	15.4956140668844	4	0.00377632490654978	2.53298019099262
PEX4:PF3D7_0606200	17.5693716067354	4	0.00149763615126763	1.4878125635313
null:PF3D7_0606400	54.1944083104298	4	4.79177808543341e-11	0.818487997358696
null:PF3D7_0606600	18.2198369387849	4	0.0011177902867886	1.34204707347766
null:PF3D7_0606700	2.61525425162532	4	0.624123291565773	0.481280068940414
VFT1:PF3D7_0606800	13.8364320027672	4	0.00783581746735584	1.51019369502471
null:PF3D7_0607000	7.45735431690015	4	0.113604556259724	0.683502782301938
null:PF3D7_0607100	4.02220383308026	4	0.40300922779514	1.899624913359
null:PF3D7_0607200	7.17297886781391	4	0.127024597308852	0.532721284839646
UROD:PF3D7_0607300	5.06537777141717	4	0.280654871245829	1.05022845779319
null:PF3D7_0607400	14.0407965840329	4	0.00716598173442251	1.12344413602785
null:PF3D7_0607700	37.9241739235108	4	1.16165244312683e-07	1.49029576826828
null:PF3D7_0607800	6.42042489949503	4	0.169873822143037	1.17640713221165
null:PF3D7_0607900	56.3783703508525	4	1.67037494946953e-11	1.38064670967807
DPH7:PF3D7_0608000	1.92202746146195	4	0.75009742443695	0.209974730781018
null:PF3D7_0608100	15.3514492192313	4	0.00402513930494985	1.21335555863463
null:PF3D7_0608200	8.41120524583487	4	0.0776248904614328	1.57547137855543
null:PF3D7_0608300	2.16272187470522	4	0.705859576937435	0.443969465555397
null:PF3D7_0608400	11.766157035712	4	0.019177596945017	2.35808386660146
null:PF3D7_0608500	20.5589317836504	4	0.000387233767507822	1.9016730543471
null:PF3D7_0608600	3.37855657080445	4	0.496582610729394	4.67015723153738
CCT6:PF3D7_0608700	4.79712581885062	4	0.308754060146812	0.873205560075444
OAT:PF3D7_0608800	44.8967306136314	4	4.17745127379021e-09	0.689010397353565
null:PF3D7_0608900	0.257961121087961	4	0.992363811150378	0.168708990370151
NUP637:PF3D7_0609000	1.90737518446589	4	0.752790031613578	0.245003768281781
ZIP1:PF3D7_0609100	2.58606597143885	4	0.62929345021733	0.176528786798301
null:PF3D7_0609300	80.4734280707081	4	1.11022302462516e-16	0.937642351606703
CLS:PF3D7_0609400	15.4630103436848	4	0.00383123756820758	1.08627255668851
null:PF3D7_0609600	10.2051087341414	4	0.0371108115699708	0.72266665921631
null:PF3D7_0609700	5.92955854089262	4	0.204471007451026	0.562749947546315
null:PF3D7_0609900	5.63989188323878	4	0.22770378791274	1.08754164347004
null:PF3D7_0610000	3.6036652001266	4	0.462291840956263	0.622510043523539
SLU7:PF3D7_0610100	2.34012146582956	4	0.673474208741296	0.594334476967224
RBM25:PF3D7_0610200	0.00539453932553519	4	0.999996368902688	0.0129825588915646
H3:PF3D7_0610400	5.38720483760015	4	0.249823609604611	0.842485343006832
CDPK2:PF3D7_0610600	5.20303808944855	4	0.267091673947838	2.72105658072745
SPT5:PF3D7_0610900	6.01393863324038	4	0.198109743359751	0.98177847755949
null:PF3D7_0611000	11.8638166395805	4	0.0183932197582752	1.1956265653913
ApiAP2:PF3D7_0611200	4.76506340162133	4	0.312263702514718	1.12968130875918
null:PF3D7_0611300	11.0615679201989	4	0.0258807205215922	1.4563580129183
BTP1:PF3D7_0611600	33.1492715072929	4	1.1133032717936e-06	1.92549255637721
RPL39:PF3D7_0611700	4.39290697471342e-05	4	0.999999999758783	0.00176821699357912
null:PF3D7_0611800	10.1978708395652	4	0.0372232696446914	0.607774710105058
null:PF3D7_0611900	7.35996467066384	4	0.118045161883571	0.751690021430685
null:PF3D7_0612000	0.0289628434519759	4	0.999896151043448	0.0602601984726062
EIF3L:PF3D7_0612100	7.23738983738206	4	0.123862557095855	2.04508757663098
LRR6:PF3D7_0612200	66.8765601643172	4	1.03472785895065e-13	0.993614401989116
null:PF3D7_0612400	31.5510731709572	4	2.36291409194678e-06	1.08288413105639
null:PF3D7_0612500	119.047778442012	4	0	1.70671750432058
NCS6:PF3D7_0612600	6.83710354972581	4	0.144751067870994	2.17862838364423
P12:PF3D7_0612700	6.07276651533386	4	0.193779531851347	0.676764947778789
NOG1:PF3D7_0612900	0.573322284321404	4	0.965981553199448	0.164965962440521
null:PF3D7_0613200	31.2790199803424	4	2.68526804914071e-06	2.50279368565941
ROP14:PF3D7_0613300	36.565263886521	4	2.21370702990775e-07	1.80444740340918
null:PF3D7_0613400	0.121279319530078	4	0.998234080037905	0.0519947338913375
null:PF3D7_0613500	3.07236684407167	4	0.545788871214752	0.647996768912166
null:PF3D7_0613600	5.43193040225503	4	0.24577796182885	1.1094184739044
null:PF3D7_0613700	2.99807110033738	4	0.558148249009237	0.184476426025001
myoE:PF3D7_0613900	23.6668825276592	4	9.31418553057339e-05	1.64660667155889
null:PF3D7_0614100	2.6043427665265	4	0.626054014781229	0.534978540481248
NAR1:PF3D7_0614200	5.38777112602443	4	0.249772029067919	0.51898956977513
MFR1:PF3D7_0614300	2.30726889453623	4	0.679445950415581	0.573481705266382
CWF7:PF3D7_0614400	29.5117163749014	4	6.15253760272161e-06	1.46477230370544
RPL19:PF3D7_0614500	20.5058009770235	4	0.000396722080362677	1.47105282526561
null:PF3D7_0614600	0.171735173050005	4	0.996517776910277	0.130758592568811
null:PF3D7_0614700	0.133730196616291	4	0.997861724566979	0.168009334166942
NTHL1:PF3D7_0614800	1.76802657862938	4	0.778326591546786	0.629431258479076
null:PF3D7_0614900	64.8132766868338	4	2.81663581347402e-13	1.30300756147868
null:PF3D7_0615000	0.766587168050243	4	0.942870556716939	0.206372633171951
ENR:PF3D7_0615100	16.2347349605592	4	0.00271982871974241	4.65677565703934
null:PF3D7_0615200	29.6644094114814	4	5.72791729203104e-06	1.17637647688862
GWT1:PF3D7_0615300	20.8964074870756	4	0.000332001555393702	0.701759567866347
null:PF3D7_0615400	10.1128583377376	4	0.0385689091879219	1.19225039061485
CRK5:PF3D7_0615500	0.842854017398577	4	0.932612299784088	0.340116235223134
null:PF3D7_0615600	4.95455776341451	4	0.291992014604721	0.879842736748465
COG4:PF3D7_0615800	7.53076496683572	4	0.110360314464936	1.95784703682131
null:PF3D7_0615900	19.7140659720395	4	0.000568664508030392	1.74273229762057
null:PF3D7_0616100	8.32410228672858	4	0.0804019270780159	1.22848392141969
NDC80:PF3D7_0616200	33.6034683022485	4	8.98590624021089e-07	1.29271252523908
null:PF3D7_0616300	5.95236434323147	4	0.202734088789443	1.53119221418264
null:PF3D7_0616400	2.55559551238074	4	0.634708985041455	0.783436892667594
TLP:PF3D7_0616500	20.9312612609636	4	0.000326762578357398	0.708418580345449
null:PF3D7_0616600	202.970848273823	4	0	3.13480260186011
null:PF3D7_0616700	13.9997792189654	4	0.0072957603996272	5.61243648771261
MQO:PF3D7_0616800	1.24282037001045	4	0.870999453262897	0.514144310304008
null:PF3D7_0616900	16.2065527761421	4	0.00275416216572733	1.09850844718121
null:PF3D7_0617100	2.67558893314317	4	0.613492943262965	0.713584448278953
null:PF3D7_0617200	4.14711609419603	4	0.386461826260361	2.22311033893822
NA:PF3D7_0617500	11.9538186835632	4	0.0176980058290116	1.72319923214749
H2A:PF3D7_0617800	0.777309399778233	4	0.941463910803683	0.0647131394325105
H3.3:PF3D7_0617900	0.511219271309418	4	0.972399631446155	0.051594215027892
null:PF3D7_0618100	2.84433299164406	4	0.584204544561257	0.565541048333294
MDH:PF3D7_0618500	13.1935064921312	4	0.0103679880234741	2.19061446940818
null:PF3D7_0618700	6.09029578468796	4	0.1925056489027	0.403615242860444
null:PF3D7_0618800	16.1997156583566	4	0.00276255572900919	2.07031144206732
GPI1:PF3D7_0618900	103.723443350276	4	0	1.34053262887204
null:PF3D7_0619000	32.7444784035895	4	1.34735692514099e-06	0.775723359269976
null:PF3D7_0619200	11.6597859583979	4	0.0200688990142982	2.22570959697509
null:PF3D7_0619300	3.16109598814002	4	0.531237431759405	0.421472176438468
null:PF3D7_0619600	2.13578167444581	4	0.710801787016678	0.548690871757589
null:PF3D7_0619800	0.827215063967077	4	0.934762715844859	0.347139791551196
PSOP25:PF3D7_0620000	90.1563512377953	4	0	3.61396443727566
null:PF3D7_0620500	1.51200109028416	4	0.824513519848487	4.71928199722955
null:PF3D7_0620600	9.40529236158618	4	0.0517300788123413	0.655922719259072
null:PF3D7_0620700	7.43167344204197	4	0.11476022109439	2.52511989747969
null:PF3D7_0621100	1.51896873837081	4	0.823276165451028	0.245795115972971
PUF3:PF3D7_0621300	20.1337921130382	4	0.000469924863242821	1.5297161622593
ALV7:PF3D7_0621400	4.17668420280371	4	0.382622011891725	0.40022684105156
null:PF3D7_0621700	5.13702551899114	4	0.273524564859557	0.901017197000224
null:PF3D7_0622100	2.77222333110711	4	0.59663690934987	4.02141379658468
null:PF3D7_0622200	12.4097162288414	4	0.0145508978725045	1.07852225368811
null:PF3D7_0622400	8.19167857410473	4	0.0848038016545288	0.629096999169989
null:PF3D7_0622500	1.87474907924016	4	0.75878196179732	0.505897681412787
QCR9:PF3D7_0622600	1.60200316739247	4	0.808432057974157	0.55264786765136
null:PF3D7_0622700	0.992494808484885	4	0.910931878446386	0.472699927008863
null:PF3D7_0622800	8.38400483787163	4	0.0784822359339273	2.89108383408696
AP2Tel:PF3D7_0622900	13.9473807405487	4	0.00746490217934803	0.654044998931313
CS:PF3D7_0623000	2.91411248083516	4	0.572299823902985	0.930293970181635
NAB2:PF3D7_0623100	88.5049118947807	4	0	3.7128040504639
PlasMei2:PF3D7_0623400	6.61690532518784	4	0.157571834294226	0.729831378446908
SOD2:PF3D7_0623500	2.28346404946815	4	0.683781288804741	0.711265172364882
SUV3:PF3D7_0623700	22.5962525605518	4	0.000152449164590229	1.003712884857
TKL4:PF3D7_0623800	29.5092956198296	4	6.15951578930574e-06	1.96800232278993
null:PF3D7_0623900	57.50927477366	4	9.67326219125653e-12	1.35866015259977
null:PF3D7_0624100	16.6645657885769	4	0.00224555353174294	0.544932574092431
null:PF3D7_0624200	23.9292717377567	4	8.25248963686187e-05	0.421807979652744
null:PF3D7_0624300	3.99195887248903	4	0.407095191820488	0.195710954697461
null:PF3D7_0624400	7.71352655776899	4	0.102654011709662	3.03556896271312
ISWI:PF3D7_0624600	1.02667068482002	4	0.905725235109135	0.297530711169312
PIGL:PF3D7_0624700	7.0760787277106	4	0.131922018057612	1.83875145228267
null:PF3D7_0624900	8.27911328583537	4	0.0818726880148005	1.02824580992818
SMS2:PF3D7_0625100	7.40837902616924	4	0.115817915435989	0.591529427504698
null:PF3D7_0625500	16.1998950982584	4	0.00276233511870827	2.19129392276657
null:PF3D7_0625900	81.6940528887434	4	1.11022302462516e-16	1.5549665432233
null:PF3D7_0626000	12.6301512743293	4	0.0132317205161664	3.42521974503851
null:PF3D7_0626100	6.35015331302049	4	0.174480212787834	1.78132548278038
null:PF3D7_0626400	12.6857652329285	4	0.0129177735168361	2.65084459595245
null:PF3D7_0626500	27.010121405458	4	1.9785462636368e-05	1.50831122301202
null:PF3D7_0626900	0.250259320689585	4	0.992794705810777	0.198052688520268
null:PF3D7_0627100	0.312231105151544	4	0.989010996765839	0.208206837948488
RNF5:PF3D7_0627300	13.9116703141767	4	0.00758236960312508	0.590113300541595
TIM22:PF3D7_0627400	5.98091382081174	4	0.200578182181372	1.33584689291132
DJ1:PF3D7_0627500	11.9836005566492	4	0.017473633266772	1.72887433771588
ACS:PF3D7_0627800	2.94766878819566	4	0.566620755332612	0.60662552372136
null:PF3D7_0628100	68.7142966075668	4	4.2410519540681e-14	0.944939582780987
PK4:PF3D7_0628200	1.19055787419745	4	0.879650742370916	0.237570023073432
CEPT:PF3D7_0628300	4.06822308479264	4	0.396851589561264	0.636006906892225
null:PF3D7_0628400	37.7577759878678	4	1.25717346644016e-07	6.03172981948599
null:PF3D7_0628600	0.510472105147934	4	0.972473543996292	0.164962723821077
null:PF3D7_0628700	0.0152006411278486	4	0.999971263491259	0.039645137903877
null:PF3D7_0628900	4.89894313388995	4	0.297824611833608	0.728499870791569
GNA1:PF3D7_0629000	18.7306468295863	4	0.000887717082248884	3.92161347113745
NAPRT:PF3D7_0629100	6.0787932889389	4	0.193340710113564	0.619946024344638
PABP3:PF3D7_0629400	19.0054700991432	4	0.000784001718685201	3.91045920456109
SET1:PF3D7_0629700	3.41687802031698	4	0.490629238139537	0.48544423344879
null:PF3D7_0630100	22.415625555687	4	0.00016563290410887	0.981887030624283
PSOP6:PF3D7_0630200	59.1150307037104	4	4.45099512802472e-12	0.881320663094321
null:PF3D7_0630400	6.64505108138403	4	0.155877366453849	1.45684003767929
YTM1:PF3D7_0630500	6.4689941341713	4	0.166754517628266	2.71892106613726
null:PF3D7_0630600	4.28534519865396	4	0.36876377535021	0.37448711035152
null:PF3D7_0630800	43.3956291844954	4	8.56530624204765e-09	1.45704710858727
HAS1:PF3D7_0630900	9.12983001384017	4	0.0579350168841886	1.23251050098238
MC-2TM:PF3D7_0700800	31.2631512573684	4	2.7053680453637e-06	8.10354814441327
null:PF3D7_0702600	47.1554845781609	4	1.41533296194041e-09	1.79234752469287
null:PF3D7_0702900	0.211883324084328	4	0.994769221286939	0.106800923824314
null:PF3D7_0703000	2.8843473418799	4	0.577362373392649	0.786003709380865
null:PF3D7_0703200	17.5570452447468	4	0.00150594569275153	0.748022699821921
null:PF3D7_0703500	32.531033173703	4	1.48989436665747e-06	1.75746261648382
null:PF3D7_0703900	2.64065839729985	4	0.619637823627245	0.448998520602367
null:PF3D7_0704000	1.84573270227752	4	0.764105517733797	0.46084558992647
null:PF3D7_0704100	127.404579916765	4	0	2.04151797287261
null:PF3D7_0704200	2.39957498901915	4	0.662704074075068	0.660649138728933
null:PF3D7_0704500	8.65490915382712	4	0.0703282987764694	1.72019228849819
UT:PF3D7_0704600	28.8313839485308	4	8.4587764347388e-06	0.985260471452286
PPAT:PF3D7_0704700	0.0227896452127552	4	0.999935570083357	0.0541675065977632
PPM12:PF3D7_0704800	26.693760785716	4	2.29235023887497e-05	1.45181484333905
null:PF3D7_0705000	6.55747500376084	4	0.161204825902563	2.38962551915235
null:PF3D7_0705100	0.0330994353481131	4	0.999864555037977	0.0384555640519348
ORC2:PF3D7_0705300	27.1802292029372	4	1.8278768111557e-05	1.13243005379587
null:PF3D7_0705500	0.442412758619794	4	0.978859487176659	0.183691686956883
null:PF3D7_0705700	21.5095425557537	4	0.000250885962809866	1.57720627116888
null:PF3D7_0705800	1.06736581725491	4	0.899414812114017	0.135981707491133
null:PF3D7_0706000	0.86216420315081	4	0.929925104308715	0.175387503670172
null:PF3D7_0706100	2.65952798046839	4	0.616315038816851	4.32392471759902
null:PF3D7_0706500	41.2644981309688	4	2.36935292496909e-08	1.39294712926246
null:PF3D7_0706600	6.00431408716933	4	0.198826326410024	1.40815915431849
MSH2-2:PF3D7_0706700	17.5200881830282	4	0.00153113318561571	1.80633369559773
null:PF3D7_0707200	7.59042021161994	4	0.107787607998422	1.10950841705811
RAMA:PF3D7_0707300	2.16543587492072	4	0.705361955379098	0.734919915646799
null:PF3D7_0707400	33.3682608546519	4	1.00405598535414e-06	10.5927227172926
null:PF3D7_0707700	1.42510633194937	4	0.839819887752863	0.317682552021697
null:PF3D7_0707800	3.40049483092262	4	0.493168681018283	0.529697424918154
null:PF3D7_0708000	35.6973532689629	4	3.33963567911155e-07	1.4152561019402
HSP90:PF3D7_0708400	0.834453477527093	4	0.933770323216238	0.176385210999813
null:PF3D7_0708500	2.82639831033925	4	0.587284541751681	0.747682725037344
IMC1d:PF3D7_0708600	68.6901462509521	4	4.2854608750531e-14	0.705834702648711
HSP110c:PF3D7_0708800	7.13747691113166	4	0.128799114816448	3.74437632307643
SCO1:PF3D7_0708900	0.0346439121289399	4	0.999851696202325	0.0648138571146621
CRT:PF3D7_0709000	7.95959855551387	4	0.0930694125049762	1.17524665738943
null:PF3D7_0709050	14.8840996462008	4	0.00494773850761765	0.749130363797363
null:PF3D7_0709100	17.4066905036208	4	0.00161104127491651	1.87119312781211
CG2:PF3D7_0709300	28.3558602500639	4	1.05636920191277e-05	1.89954989345992
null:PF3D7_0709400	0.395320076908793	4	0.982858267081546	0.132657507320904
PARE:PF3D7_0709700	1.132606232199	4	0.889064958877944	0.343160675021544
null:PF3D7_0709900	57.6970084794936	4	8.83437767384976e-12	1.635791140468
null:PF3D7_0710000	8.53941832947013	4	0.0737013626611026	0.665863039600461
null:PF3D7_0710200	4.4100731572925	4	0.353344041332758	0.293178391779475
RAD14:PF3D7_0710400	6.60500916562786	4	0.158293041844621	0.760012930234443
null:PF3D7_0710500	17.1370956950937	4	0.00181791253732932	1.25448959838381
RPL34:PF3D7_0710600	9.54750397621504	4	0.0487802451291419	2.53787033339757
null:PF3D7_0710700	27.8863222780361	4	1.31523857131999e-05	0.810642719828824
USE1:PF3D7_0710800	9.28356081429046	4	0.0543896872106927	0.52774053789117
RPL1:PF3D7_0710900	3.13858516160428	4	0.534907213319856	3.00483771838987
CDC48:PF3D7_0711000	1.2356299913515	4	0.872198254410513	0.365258422998059
null:PF3D7_0711300	3.76416962782166	4	0.43886172711314	4.52544431636202
null:PF3D7_0711500	4.26586827038028	4	0.371218609356667	6.62928124603607
VAR:PF3D7_0712600	4.93537285810083	4	0.293993155477761	1.23954313955413
VAR:PF3D7_0712800	5.21359955643574	4	0.266074512548591	1.23399830425235
null:PF3D7_0713700	0.457852921777319	4	0.977472159715148	0.309673107609463
null:PF3D7_0713900	4.67969618332399	4	0.321768554332329	0.755130694774953
null:PF3D7_0714200	5.00883285465521	4	0.286392389306458	3.03594756239583
DHHC4:PF3D7_0714300	2.88640112799245	4	0.577012310312803	0.349275990012016
null:PF3D7_0714500	18.856506178101	4	0.000838635557474987	1.0714000993237
null:PF3D7_0714600	8.59458641521975	4	0.0720714541702732	3.04867296424685
MYCBP:PF3D7_0715100	10.8131671697951	4	0.0287459773978178	0.968321462591803
null:PF3D7_0715200	74.3778755394694	4	2.66453525910038e-15	1.21876567850312
null:PF3D7_0715300	6.91639135502005	4	0.140373079118593	1.59384859308931
PSOP20:PF3D7_0715400	12.6386121339657	4	0.0131834827058375	0.713612834768408
null:PF3D7_0715500	9.78486785147198	4	0.0442117457941432	2.72363633622636
null:PF3D7_0715600	1.48926227361606	4	0.828541803601499	0.269480930415209
DMT1:PF3D7_0715800	17.2808023665779	4	0.00170457671680158	2.3130550037873
CDF:PF3D7_0715900	6.78465205998073	4	0.147715508368871	1.40423729096018
null:PF3D7_0716000	22.1708467990093	4	0.000185320583125037	6.40990520933784
SDA1:PF3D7_0716100	21.8724944493007	4	0.000212478984941589	1.47040975672438
null:PF3D7_0716200	33.8613935317882	4	7.95589395696794e-07	2.27491637973624
null:PF3D7_0716400	10.7578568872625	4	0.0294244794737479	1.44968206249734
null:PF3D7_0716500	6.03578828722168	4	0.196491476911934	1.56900518054714
null:PF3D7_0716700	1.45536561458654	4	0.834517375743807	0.237315419551154
EIF3I:PF3D7_0716800	0.310961230063642	4	0.989095647510944	0.279517979956322
DMT2:PF3D7_0716900	3.15226672594541	4	0.532675006477517	0.312216256495223
null:PF3D7_0717000	45.5370844745122	4	3.07432868051905e-09	1.33605591467553
null:PF3D7_0717100	9.81912735698701	4	0.0435872031489262	1.9600711161592
null:PF3D7_0717200	0.926632050089787	4	0.920709312011419	0.272120741947575
null:PF3D7_0717300	4.24372661605616	4	0.374024763812765	0.279159613190301
CDPK4:PF3D7_0717500	0.330270453699168	4	0.987777240220719	0.107444161063142
null:PF3D7_0717600	0.00751743674970166	4	0.999992953694177	0.00487993063329852
null:PF3D7_0717700	88.9567811179656	4	0	1.31180751685231
null:PF3D7_0717800	10.1655049908928	4	0.0377301719043384	0.597036302953485
null:PF3D7_0717900	0.0166764928098541	4	0.999965429463169	0.0781381432617774
null:PF3D7_0718000	18.0288642674095	4	0.00121817082664011	25.4446841938133
null:PF3D7_0718400	3.31760976733879	4	0.506146992084077	1.56083737411969
null:PF3D7_0718500	2.03619090797669	4	0.72910229687042	0.660898625200803
null:PF3D7_0718600	66.4799840520026	4	1.25455201782643e-13	3.79018571258725
null:PF3D7_0719100	87.9008788559573	4	0	1.12955393893783
NEK4:PF3D7_0719200	2.52204216308222	4	0.640693199670823	0.620642748145286
6 ARP:PF3D7_0719300	31.7502135788561	4	2.15166795314303e-06	1.29591605643346
null:PF3D7_0719400	1.22779108957233	4	0.873502143703631	0.180603509414975
CDC50A:PF3D7_0719500	0.462835264773455	4	0.977016654983604	0.189425127371346
null:PF3D7_0719800	0.507236636850046	4	0.972792678689702	0.305872034135051
null:PF3D7_0719900	16.1425286834323	4	0.00283375472398717	1.12796511643962
null:PF3D7_0720200	0.26298182391315	4	0.992076797606339	0.0885739611263001
null:PF3D7_0720300	65.8480877876075	4	1.70530256582424e-13	6.75872147053692
null:PF3D7_0720700	38.3304755190327	4	9.57737171791706e-08	1.54684643237722
null:PF3D7_0720800	18.0889545145474	4	0.0011856616563235	1.21344652265428
null:PF3D7_0720900	3.78404325153446	4	0.436020576164345	0.583866616604057
null:PF3D7_0721000	45.9639208853765	4	2.50579812455243e-09	1.40031966145517
null:PF3D7_0721100	3.41784723892455	4	0.490479275888495	1.15699310414974
null:PF3D7_0721200	8.75123526826624	4	0.0676272576151657	0.883813696608546
DBP7:PF3D7_0721300	2.75236818791293	4	0.600082451022542	0.962055887208056
null:PF3D7_0721400	0.623698500266875	4	0.960394187301241	0.238933686791626
null:PF3D7_0721500	0.893696682366255	4	0.925463386841002	0.187326712157134
null:PF3D7_0721600	1.70396858085599	4	0.789996600472049	0.188422735658076
PSOP1:PF3D7_0721700	14.121116849629	4	0.00691836653397593	0.672548268661827
null:PF3D7_0721800	0.68378778431455	4	0.953313065830561	0.282096392890364
null:PF3D7_0721900	1.06193761821834	4	0.900263243607153	0.485444900339761
null:PF3D7_0722000	68.2584180817007	4	5.295763827462e-14	1.06221494531079
null:PF3D7_0722300	9.74076143067196	4	0.0450284293304708	0.86045492686022
CWC15:PF3D7_0722500	3.57122822330613	4	0.467130902382066	2.59088067424247
UTP7:PF3D7_0722600	23.4227882535826	4	0.000104231584516778	2.54270064517638
null:PF3D7_0722700	6.89148914308077	4	0.141734851622696	1.664017298598
null:PF3D7_0722800	10.3992732968224	4	0.034213124091056	0.597622478458571
null:PF3D7_0722900	4.37917039758373	4	0.357116106360646	0.251988204056156
null:PF3D7_0723000	5.56580088370736	4	0.234005791531445	1.00510990966013
CPH1:PF3D7_0723100	11.0323550279354	4	0.0262027848778277	0.710598067400729
null:PF3D7_0723300	55.11103503242	4	3.07950331901452e-11	1.22276859519009
null:PF3D7_0723400	0.552329995783522	4	0.968210736274738	0.277789602507854
null:PF3D7_0723700	3.82856495188514	4	0.429703933000514	0.865695417010744
null:PF3D7_0723800	10.9878502707906	4	0.0267009004332163	0.64247475121223
null:PF3D7_0724000	25.7471447917517	4	3.55849902243799e-05	0.833172407341902
null:PF3D7_0724100	24.7834292000341	4	5.56138438425613e-05	1.08364553325171
TAP42:PF3D7_0724200	16.1481737876223	4	0.0028266468273862	1.98536612869198
PAM18:PF3D7_0724400	14.3938138108764	4	0.00613865246603496	1.33641342711351
null:PF3D7_0724500	0.941712595627955	4	0.918501674635554	0.371125127107638
null:PF3D7_0724600	26.598132612344	4	2.3966055946123e-05	2.8403932952107
null:PF3D7_0724700	6.91150014735965	4	0.140639604074087	0.436032963146644
null:PF3D7_0724800	19.8639245013446	4	0.000531253401078513	1.33993716794982
null:PF3D7_0724900	68.4427944412365	4	4.84057238736568e-14	1.31083856993799
null:PF3D7_0725000	16.9207392988022	4	0.00200270163568939	1.38133430709187
null:PF3D7_0725100	4.7632134964081	4	0.312467197795293	2.16284255433438
null:PF3D7_0725200	3.00651034686017	4	0.556736501038107	0.936028230362227
null:PF3D7_0725400	162.959622939733	4	0	3.62128455044086
null:PF3D7_0725600	71.8483549746864	4	9.2148511043888e-15	0.893422385763883
null:PF3D7_0725900	74.1323048024386	4	2.99760216648792e-15	3.38918369650924
null:PF3D7_0726000	52.8435136527805	4	9.18908282798725e-11	0.64101578077253
FIKK7.1:PF3D7_0726200	61.7668557574301	4	1.23323573575362e-12	1.68513255046451
null:PF3D7_0726400	0.431770380817545	4	0.979794104240896	0.161691590748266
null:PF3D7_0726500	38.360999162045	4	9.43945205333918e-08	1.87053292200972
null:PF3D7_0726700	15.2130582220099	4	0.00427911957708604	5.4883556142952
OST2:PF3D7_0726800	11.1056129713671	4	0.0254023635355209	1.52957384356863
VPS53:PF3D7_0727000	58.7492399162696	4	5.31219512822645e-12	3.79069213160424
null:PF3D7_0727100	15.8411849561863	4	0.00323984395493071	1.67007286232667
NFS:PF3D7_0727200	5.9737427069164	4	0.201117784083926	4.03842566423624
DNMT:PF3D7_0727300	2.57990839239584	4	0.630386358257791	0.745836768175838
null:PF3D7_0727600	8.1794934579935	4	0.0852200402827575	1.27816456440478
null:PF3D7_0727700	9.89421501550369	4	0.0422478193492573	0.88043901528119
null:PF3D7_0727800	0.0347361570901394	4	0.999850909963393	0.0667762749791909
null:PF3D7_0728100	3.93915703000288	4	0.414302669550756	0.518693273689685
ALP3:PF3D7_0728200	5.38894595401318	4	0.249665048822368	3.05581902763701
null:PF3D7_0728300	9.97396711311215	4	0.0408684931616898	2.06098291708443
null:PF3D7_0728400	10.2361415677578	4	0.036632334641607	0.481748968850668
null:PF3D7_0728500	17.4117444134147	4	0.00160739387574149	1.22597546704391
null:PF3D7_0728600	4.77923164433704	4	0.310708770747035	0.648714083986471
null:PF3D7_0728700	8.0843214224557	4	0.0885377726456361	2.36290495906434
null:PF3D7_0728800	14.462138310919	4	0.00595720874087413	0.698934617160149
null:PF3D7_0728900	7.6225909805772	4	0.106423473613979	0.582152209191122
SRP9:PF3D7_0729000	0.197284481730779	4	0.995443263614431	0.106131473520142
null:PF3D7_0729100	22.4666655518244	4	0.000161796957906191	1.45635081922647
null:PF3D7_0729400	5.12767257737672	4	0.274446560927007	3.1099757443342
null:PF3D7_0729500	13.0699601818751	4	0.0109389671039667	5.4722451694787
null:PF3D7_0729600	7.0110889320172	4	0.135303385209632	1.10574723457692
null:PF3D7_0729700	29.0307808480201	4	7.70564052066103e-06	17.7779104057815
null:PF3D7_0729900	2.29001700926457	4	0.68258720485999	0.484351466801898
null:PF3D7_0730100	29.9880713571143	4	4.92188093870194e-06	49.758049345854
null:PF3D7_0730500	47.3656972454074	4	1.27957222595398e-09	2.33492575061932
GEXP08:PF3D7_0731800	0.554506497287623	4	0.967982397810633	0.174972780062816
VAR:PF3D7_0800200	8.36755072731134	4	0.0790051895494929	6.79369609053008
null:PF3D7_0800600	20.0481284021337	4	0.000488591564922647	1.29446031149351
null:PF3D7_0800650	4.9440332650064	4	0.29308838937133	3.60857888819751
null:PF3D7_0801000	16.9677847598569	4	0.00196100622116091	1.97599147570744
null:PF3D7_0801100	20.2850660136231	4	0.000438669875970077	0.97660247350783
WARP:PF3D7_0801300	34.2562791802357	4	6.6023223965761e-07	1.55211470521282
NOL10:PF3D7_0801500	2.69344691221723	4	0.610361804901458	0.554205487564223
null:PF3D7_0801600	7.54172098290816	4	0.109883583405983	0.526345947286394
SENP2:PF3D7_0801700	0.047096025692865	4	0.999727059878286	0.0859440426381016
null:PF3D7_0801800	0.0103132251466859	4	0.999986750291022	0.0398769389501554
LSD2:PF3D7_0801900	89.8127038504265	4	0	2.16993443145476
GDH3:PF3D7_0802000	3.21289296783872	4	0.522851031194507	0.519539306458664
ApiAP2:PF3D7_0802100	4.4477160962494	4	0.348792093756177	0.556711734867653
1-CysPxn:PF3D7_0802200	22.8861224613768	4	0.00013343473260552	1.10951582684894
PWP2:PF3D7_0802300	46.0152805184586	4	2.44488407297183e-09	5.44467902442381
null:PF3D7_0802400	38.5125659009369	4	8.78339324605903e-08	1.02839519173885
null:PF3D7_0802500	1.74017190637766	4	0.783408067999136	0.754248308128117
ACbeta:PF3D7_0802600	23.5899235392585	4	9.65055259105618e-05	1.44442116247182
null:PF3D7_0802700	1.33214903008014	4	0.855897848880996	0.273319125679506
CNA:PF3D7_0802800	0.223086751608717	4	0.994222854676984	0.0876691068043095
81 CYP:PF3D7_0803000	10.8950622788088	4	0.0277690315855486	1.68652395681496
UTP14:PF3D7_0803100	0.567718552350688	4	0.966582451210558	0.265117390229699
null:PF3D7_0803200	21.2434590936427	4	0.000283342834484945	1.73383211623117
RAD54:PF3D7_0803400	6.56806015814793	4	0.1605522402007	0.44373609509093
null:PF3D7_0803500	0.242619840478315	4	0.993210804725985	0.246810147295043
null:PF3D7_0803600	9.88309688004212	4	0.0424436204883036	1.53852827545114
null:PF3D7_0803800	0.936686910148399	4	0.919239490988552	0.168438253347277
null:PF3D7_0804000	1.93730823187606	4	0.747288470369424	0.443468678099313
null:PF3D7_0804300	1.79585208722977	4	0.773241152370378	0.58426186781613
METAP1c:PF3D7_0804400	8.28858059643429	4	0.0815610973756743	0.944400766226746
null:PF3D7_0804500	31.237063644501	4	2.73873787093315e-06	1.16452371794336
null:PF3D7_0804700	30.6631806766958	4	3.58594310567728e-06	0.384531404590921
24 CYP:PF3D7_0804800	6.27091237970786	4	0.179809280348348	2.39669919966032
null:PF3D7_0804900	10.1118131042175	4	0.0385857413156677	1.06339139656314
null:PF3D7_0805100	0.695043045499116	4	0.951938804998878	0.0744335703576613
GAMER:PF3D7_0805200	30.5955211847295	4	3.7016463383388e-06	1.71865812963249
null:PF3D7_0805300	83.7533915740559	4	0	2.26613405417036
null:PF3D7_0805400	32.6500409110528	4	1.40866412778884e-06	2.75261742098612
null:PF3D7_0805500	8.59036011133865	4	0.0721951021713526	1.88065982880754
FIKK8:PF3D7_0805700	4.05196700928152	4	0.399018562547604	1.55301552466416
null:PF3D7_0805800	0.43925937311466	4	0.979138270951978	0.402269032532231
null:PF3D7_0806100	1.63006500577221	4	0.803378653667251	0.784443962076798
DPY19:PF3D7_0806200	14.0607273614996	4	0.00710374006748327	1.18882700045031
FLP:PF3D7_0806300	0.250290995796559	4	0.992792957054512	0.171665226094607
null:PF3D7_0806500	18.3092846147413	4	0.00107362840298597	1.64273087272126
null:PF3D7_0806600	21.7393089542864	4	0.00022584325125119	1.41601814371715
null:PF3D7_0806700	3.96519711730138	4	0.410736397626087	0.791933822798253
null:PF3D7_0806800	0.478448713665975	4	0.975564801984824	0.110034050619697
null:PF3D7_0807000	30.020082400509	4	4.84857796145821e-06	1.03734015998617
PSH3:PF3D7_0807100	4.88908716348172	4	0.298868329182432	0.449245958517433
RAB18:PF3D7_0807300	11.4636375278754	4	0.0218190157007884	1.53153245499778
COQ10:PF3D7_0807400	41.0413004474979	4	2.63542239142822e-08	2.98065005316105
null:PF3D7_0807600	1.90716521493698	4	0.752828610531646	0.439214562074568
DegP:PF3D7_0807700	1.67469027727014	4	0.795309868655307	0.301684558511624
RPN10:PF3D7_0807800	134.206730898434	4	0	3.28122931080426
TyrRS:PF3D7_0807900	14.8191440873209	4	0.00509140498727589	1.25803317644233
null:PF3D7_0808100	1.8292532815053	4	0.767126162563589	0.495282864974843
null:PF3D7_0808300	0.492900025664406	4	0.97418847132206	0.185348014978996
SEC28:PF3D7_0808400	4.23527326111683	4	0.375100456088481	0.614027182930283
VAR:PF3D7_0808700	6.30577458051993	4	0.177446971762679	1.99823873788161
VAR:PF3D7_0809100	0.0291094374119742	4	0.999895102250297	0.0548126778591074
pfa55-14:PF3D7_0809200	8.86420534590751	4	0.0645847876399106	0.76560400634339
null:PF3D7_0809300	6.75855481557081	4	0.149211029094677	2.8025798564788
null:PF3D7_0809400	4.59351081465615	4	0.331603058459344	0.638467226264995
null:PF3D7_0809600	96.9399015331314	4	0	2.66795068441217
RUVB1:PF3D7_0809700	72.0397816546634	4	8.43769498715119e-15	2.32675880673855
null:PF3D7_0809800	5.83626363599722	4	0.211714448172263	2.38276399531502
null:PF3D7_0810100	1.3598334364702	4	0.851145237142847	0.463985067102639
ABCK1:PF3D7_0810200	3.64929903481506	4	0.455542972595034	4.14144428635119
PPM5:PF3D7_0810300	1.49989104452643	4	0.826660767217068	0.148303025905587
AQP2:PF3D7_0810400	11.9035830093136	4	0.0180828354587633	3.93501147783424
PPM7:PF3D7_0810500	1.25817503647889	4	0.868430721102575	0.211228549487168
null:PF3D7_0810900	10.8152934699651	4	0.0287201975746912	1.32257775471255
CAF1:PF3D7_0811300	0.00258504958799511	4	0.999999165409252	0.0145985544138082
null:PF3D7_0811900	2.05446933465938	4	0.725741029985918	0.333127949679293
null:PF3D7_0812000	3.69003722775503	4	0.449576610953161	0.590162406431969
KARalpha:PF3D7_0812400	1.48684875912104	4	0.82896846353372	4.84564914514879
null:PF3D7_0812900	16.4064868199563	4	0.00251951855959742	0.807867805646207
null:PF3D7_0813000	3.54279533872151	4	0.471401124686553	0.387015577411192
null:PF3D7_0813200	18.2324379185432	4	0.00111146203037338	1.67534120064052
null:PF3D7_0813300	2.4868623721767	4	0.646989823925563	2.96040708230926
null:PF3D7_0813400	47.3387212029056	4	1.29623933808887e-09	6.30678242334507
null:PF3D7_0813500	86.7528925898372	4	0	2.62805580307299
ABCF1:PF3D7_0813700	17.2937248308794	4	0.0016947336464177	1.78218002783586
GMD:PF3D7_0813800	5.64787156145901	4	0.227033980374561	3.55166800557072
null:PF3D7_0814000	0.10523051961794	4	0.998663425289603	0.0434114314517423
null:PF3D7_0814100	5.71288445462378	4	0.221640811946318	1.22277125069595
ALBA1:PF3D7_0814200	3.53513300407027	4	0.472556441117869	0.804227590567746
null:PF3D7_0814400	4.13325017385621	4	0.388272661536414	0.433902602219008
null:PF3D7_0814600	40.6041131217914	4	3.24601406864744e-08	1.24588015112396
null:PF3D7_0814700	83.4300165453953	4	0	1.39601141651922
null:PF3D7_0815100	24.1907332814634	4	7.31419733882577e-05	1.95888761853586
null:PF3D7_0815500	1.59240380096786	4	0.810156759193442	0.273424883852017
EIF3G:PF3D7_0815600	13.9714465702278	4	0.00738674628575753	0.851040154388082
VPS9:PF3D7_0815800	22.6782895700294	4	0.000146810477277159	1.41885916297109
aLipDH:PF3D7_0815900	6.86905371893125	4	0.142972077115219	2.2470053188584
RRB1:PF3D7_0816000	0.637502071024468	4	0.958806562408395	0.351884208556587
VPS2:PF3D7_0816200	9.07170672549137	4	0.0593319321714771	0.489670062377825
null:PF3D7_0816400	0.91507969346729	4	0.922387493502353	0.251310008958081
HSP20:PF3D7_0816500	41.7303365628688	4	1.89725355426162e-08	2.17667710826323
ClpB1:PF3D7_0816600	2.51806733758257	4	0.641403505001884	0.842901440850403
TRAPPC2L:PF3D7_0816700	17.4426508132233	4	0.00158526540340009	1.4900516733731
DMC1:PF3D7_0816800	68.396913242927	4	4.9515946898282e-14	0.884708197095754
null:PF3D7_0817100	22.6838585845698	4	0.000146435288848723	1.01123190309409
null:PF3D7_0817200	0.364483431773287	4	0.985280092421786	0.273005845434379
null:PF3D7_0817300	0.212007367874612	4	0.99476330954357	0.15314032098878
HINT1:PF3D7_0817500	2.00841233513028	4	0.734211524322581	0.317010468301202
null:PF3D7_0817600	0.123091567298672	4	0.998182003230932	0.0645104592609097
5 RON:PF3D7_0817700	0.237637803946641	4	0.993476049073591	0.120347203150471
null:PF3D7_0817800	4.49712229027191	4	0.342888838139942	0.536861652905971
HMGB2:PF3D7_0817900	0.061412931893023	4	0.999538097158927	0.0690948317475144
SNRNP27:PF3D7_0818000	11.6508957853756	4	0.0201451859769007	0.654919327734001
null:PF3D7_0818100	4.9472507254564	4	0.292752850069731	1.01997695352499
null:PF3D7_0818300	0.111661214355613	4	0.99849828407522	0.108941155748332
FCF1:PF3D7_0818400	1.04702768148902	4	0.902583171253021	0.221094774503948
null:PF3D7_0818500	17.2660681424875	4	0.0017158686407176	2.26513695226254
PBLP:PF3D7_0818600	0.509156484149407	4	0.972603494507606	0.3524618444992
null:PF3D7_0818700	21.9215011571582	4	0.000207761436871068	1.59448306247354
IMP4:PF3D7_0818800	6.62245920873624	4	0.157236152152345	0.901789083494596
HSP70:PF3D7_0818900	0.787253514154751	4	0.940148694888884	0.268414043517395
null:PF3D7_0819000	2.87212672358661	4	0.579447623973738	0.709578848209145
PLP5:PF3D7_0819200	8.21763453393094	4	0.0839235222591634	1.08752593498268
PLP4:PF3D7_0819400	13.4994983663508	4	0.00907629958799805	0.961765395540525
null:PF3D7_0819600	6.59856949850433	4	0.158684697880523	0.43456358104004
null:PF3D7_0819700	8.83046327900647	4	0.0654796427350391	0.914370783911815
null:PF3D7_0819800	9.18241817633638	4	0.056698159474228	2.75007117781101
3 LSM:PF3D7_0819900	8.40202723831003	4	0.0779131849352546	2.19450988089145
SRCAP:PF3D7_0820000	13.2045980211242	4	0.0103181757019231	2.26512107809058
PGPS:PF3D7_0820200	7.25708692416837	4	0.122910205045205	2.62365135869131
null:PF3D7_0820400	3.55412976055887	4	0.469695668053839	0.741074647686568
KDH:PF3D7_0820700	4.70819827178843	4	0.318569086495448	2.46820675234749
null:PF3D7_0820900	9.84393794267689	4	0.0431402008944104	1.98991133511362
null:PF3D7_0821000	12.916278522781	4	0.0116922002234465	2.88689511015874
DHX36:PF3D7_0821300	9.41445280531482	4	0.0515350437866952	0.87721783740098
1 CLP:PF3D7_0821600	1.21187067207877	4	0.876140348837585	0.219189639785603
null:PF3D7_0822000	2.83538175537853	4	0.585740760322548	0.635306090537673
MED7:PF3D7_0822100	8.2459612575817	4	0.0829726531941298	1.06350383839541
null:PF3D7_0822200	7.91390612708331	4	0.0947833220187355	0.635360263893421
null:PF3D7_0822400	4.30838208477473	4	0.365876664643565	0.374481241788292
DLC1:PF3D7_0822500	4.32112419573268	4	0.364287383763786	0.629596725028609
VPS15:PF3D7_0823000	6.4794414140114	4	0.166090358414399	2.36735414845797
IMC1i:PF3D7_0823500	34.3453719117447	4	6.33018454765377e-07	2.36127076915683
null:PF3D7_0824000	11.4993706356598	4	0.0214895301201575	0.906486605329682
null:PF3D7_0824100	20.9816248252819	4	0.000319336670844828	1.2805847974916
Obg2:PF3D7_0824300	7.07048570104342	4	0.132209933016109	0.486166563833749
null:PF3D7_0824500	11.4927229638272	4	0.0215504590274865	2.27931649155397
DRE2:PF3D7_0824600	5.44192952728319	4	0.24488127348443	1.97572976643073
LMF1:PF3D7_0824700	4.91395774771194	4	0.296240449787751	2.23746418085046
null:PF3D7_0824800	0.0582124958945563	4	0.999584543493393	0.0628988123615622
null:PF3D7_0824900	34.8111650271867	4	5.07926798287706e-07	1.40759582671224
null:PF3D7_0825000	90.0122182516564	4	0	1.23487151576111
null:PF3D7_0825100	6.16783415696082	4	0.186960019887204	1.06600754445729
null:PF3D7_0825300	18.6207992196318	4	0.000932868273448406	0.937914503582422
null:PF3D7_0825400	25.9054640707335	4	3.30642902803824e-05	1.31424978610018
KRI1:PF3D7_0825500	3.54778207074168	4	0.470650266411963	0.636820829335066
COA5:PF3D7_0825600	7.64218533151057	4	0.105600510943253	3.65789582525693
CryPH:PF3D7_0825700	166.952431056521	4	0	1.07512240742743
null:PF3D7_0825800	88.2878672444158	4	0	0.938263780766238
null:PF3D7_0825900	10.7469795064573	4	0.0295597218771237	0.829754353790317
HEUL:PF3D7_0826100	1.50398172121123	4	0.825935922072031	0.211501782534051
null:PF3D7_0826200	17.4980847279072	4	0.0015463262805715	1.19581376056341
null:PF3D7_0826300	1.45668193395638	4	0.834286010463174	4.20142533845822
UBE4B:PF3D7_0826500	18.3793363849044	4	0.00104025031444488	1.92789710083184
RACK1:PF3D7_0826700	17.3023461431106	4	0.00168819798199682	1.44736827689177
null:PF3D7_0826900	9.84124287988478	4	0.043188543157502	3.06147845973779
DBP10:PF3D7_0827000	23.4016061486554	4	0.000105253603478461	0.966495465985209
IF2c:PF3D7_0827100	3.02989932278908	4	0.552834348264346	2.7361652986942
null:PF3D7_0827200	83.9802679216054	4	0	1.10371991638002
null:PF3D7_0827300	5.09667774168998	4	0.277520825830503	0.581335487008751
null:PF3D7_0827400	30.3092238081351	4	4.23381818281943e-06	0.611962905717282
null:PF3D7_0827500	15.1311261874068	4	0.00443683843433462	0.807892591949828
null:PF3D7_0827600	25.0429694621749	4	4.9318817841093e-05	0.955439504155789
null:PF3D7_0827700	5.98767881493579	4	0.200070318499983	1.84621607576753
SET3:PF3D7_0827800	27.5745805334005	4	1.5210535873722e-05	0.584338952451858
PDI8:PF3D7_0827900	20.8065338438054	4	0.000345897857696342	2.18810522523357
null:PF3D7_0828100	63.6060716015392	4	5.05817610019221e-13	2.24678007060049
null:PF3D7_0828200	3.65348871273668	4	0.454926818674035	0.554484881684145
null:PF3D7_0828300	0.0998965512565412	4	0.998793354604083	0.0810466261478658
null:PF3D7_0828500	12.6761965866424	4	0.0129712673383896	4.07594468317948
FT1:PF3D7_0828600	2.29447642556319	4	0.681774890243821	3.79067145507317
null:PF3D7_0828700	9.15477295264395	4	0.0573451972726906	2.45728566941619
GAMA:PF3D7_0828800	5.87964564089968	4	0.208318511013499	0.872025983844217
null:PF3D7_0829000	5.28643275180518	4	0.25914968116376	0.694395908651303
8 LSM:PF3D7_0829300	34.9736117537664	4	4.70368881844152e-07	1.46549406609023
null:PF3D7_0829500	3.82369530085048	4	0.430391577510205	0.599786001627855
ETRAMP8:PF3D7_0829600	4.03737719876025	4	0.400971029100325	1.05321009505055
null:PF3D7_0829700	5.08117616428835	4	0.279069271258862	1.285591607679
null:PF3D7_0829900	6.70473175386749	4	0.152339103346193	0.441236452467816
null:PF3D7_0830100	50.4957074749986	4	2.8450519717893e-10	3.8851073875979
null:PF3D7_0830200	17.8687558033367	4	0.00130915073686921	0.517467097880921
null:PF3D7_0830400	0.248920958615167	4	0.992868418647074	0.126810072710165
SURF8.2:PF3D7_0830800	5.41841195515791	4	0.24699476273486	0.916450285424626
null:PF3D7_0830900	2.26698611625686	4	0.68678603181334	3.73407618360479
GEXP13:PF3D7_0831300	8.41305955663587	4	0.0775667662193443	2.60312092682505
VAR:PF3D7_0833500	6.64866813394635	4	0.155660813489432	4.66096009755626
RIF:PF3D7_0900500	3.15067536387844	4	0.532934358169817	2.02476258131711
FIKK9.3:PF3D7_0902200	5.04246244319653	4	0.282968268155809	2.2529220336256
null:PF3D7_0903300	6.34652320134767	4	0.174721201076747	3.03346973019347
NUP138:PF3D7_0903500	9.3029358686799	4	0.0539578220080986	2.15104611317888
null:PF3D7_0903600	44.5156801153638	4	5.01316810286312e-09	2.13945075799815
CCp4:PF3D7_0903800	20.8062408941054	4	0.000345944083038563	0.626293714826154
RPL32:PF3D7_0903900	5.87840781023678	4	0.20841473697272	2.50063231721542
null:PF3D7_0904000	17.6905281063646	4	0.00141833231953514	2.5339263600123
null:PF3D7_0904100	6.54269717593418	4	0.162119918161172	4.97481199366423
PH:PF3D7_0904200	0.708562310202543	4	0.950268831035269	0.0863752962702867
null:PF3D7_0904300	21.200115666266	4	0.000289010438993875	0.88940029918338
null:PF3D7_0904500	4.14600022949145	4	0.386607313748843	0.742366026046034
HU:PF3D7_0904700	1.43068368683574	4	0.838844896209815	0.244292273515657
CuTP:PF3D7_0904900	0.225614947456188	4	0.99409610093593	0.15949307675287
NUP221:PF3D7_0905100	1.48510412436781	4	0.829276768659074	0.573102283845063
SEC27:PF3D7_0905900	27.2270282625089	4	1.78846562538526e-05	5.54803410045115
RNaseII:PF3D7_0906000	5.22088973692026	4	0.265374333249157	3.27991567832463
VPS46:PF3D7_0906100	28.5324761884206	4	9.72710378266406e-06	1.47687973054519
null:PF3D7_0906300	1.06649126325809	4	0.89955164212817	0.562875885329527
null:PF3D7_0906400	40.4963273264216	4	3.41708400464213e-08	1.48151069621292
null:PF3D7_0906600	1.59913196320535	4	0.808948140569054	0.65056549694636
null:PF3D7_0907100	13.1637548146061	4	0.0105027667213931	0.801469663824268
null:PF3D7_0907200	0.0735616701563728	4	0.999339944613912	0.0779138594797471
null:PF3D7_0907300	32.819578041689	4	1.30050697932926e-06	69.102532458506
ClpY:PF3D7_0907400	17.3929381948696	4	0.00162100769565332	0.91716114780244
null:PF3D7_0907500	40.2328489706853	4	3.87407687041375e-08	2.35409969718864
null:PF3D7_0907600	0.883482891329417	4	0.926918416417411	0.378533422124937
null:PF3D7_0907800	2.73366636773959	4	0.603336417464314	0.293070030653534
PDF:PF3D7_0907900	6.84850469629329	4	0.14411393963198	0.451751259075317
null:PF3D7_0908100	14.6653606051123	4	0.0054480630719429	1.56400363370145
null:PF3D7_0908200	12.8274984101539	4	0.0121501601510148	4.93089328363704
null:PF3D7_0908300	7.84212100534817	4	0.0975357359006406	0.397955347241981
null:PF3D7_0908500	0.740423431965254	4	0.946251914608075	0.204082368376211
null:PF3D7_0908900	17.7329154197967	4	0.00139157815090341	1.60391009886402
null:PF3D7_0909000	21.1222489600928	4	0.00029947597873814	1.19880769130524
POFUT2:PF3D7_0909200	2.28924161300149	4	0.682728472340205	6.36353160463945
null:PF3D7_0909400	7.35624834049664	4	0.118217756748905	3.11227663435567
SPM1:PF3D7_0909500	0.0244653485014793	4	0.99992578820943	0.0387965746665476
null:PF3D7_0909600	9.53448686713092	4	0.049043422081761	0.482493315641283
null:PF3D7_0909700	5.67906664875592	4	0.224432003979451	1.45637811530204
null:PF3D7_0910200	0.791416570272009	4	0.939595075346696	0.244316864530684
null:PF3D7_0910300	0.634152811447634	4	0.959193962430213	4.18314204375758
null:PF3D7_0910500	1.58568084857371	4	0.811363402874188	0.339122524562105
null:PF3D7_0911000	13.4647308124611	4	0.00921474291257796	1.91757895730161
null:PF3D7_0911100	3.96525715057693	4	0.410728202380243	0.267262240274402
null:PF3D7_0911200	2.62721256871965	4	0.622010182926645	0.445583286636938
null:PF3D7_0911400	7.73112763209572	4	0.101938945869097	1.22468136769816
null:PF3D7_0911500	29.7428238945217	4	5.52132634246139e-06	2.76294593005813
null:PF3D7_0911600	46.5716668238656	4	1.87259585615607e-09	1.40660008140086
null:PF3D7_0912000	0.058039718782307	4	0.999586982289686	0.0939680631318149
null:PF3D7_0912200	104.225519947557	4	0	1.62033567567755
null:PF3D7_0912500	13.4754924216941	4	0.00917167129157981	1.14943216725261
null:PF3D7_0912600	5.54754375577802	4	0.235581847418901	0.820720556021772
null:PF3D7_0912700	5.83221414301822	4	0.212033922534797	0.397863101815082
GCD10:PF3D7_0912800	9.06029924574324	4	0.0596098320564562	1.18353526338494
RPN8:PF3D7_0912900	3.69828960714809	4	0.448374739891071	0.959521613839736
null:PF3D7_0913000	15.1691162325391	4	0.00436300999124073	0.942499340996915
null:PF3D7_0913100	5.20522537371388	4	0.266880747675908	1.5083471578298
EF-1beta:PF3D7_0913200	12.0871284900688	4	0.0167149806262021	1.01316305321428
null:PF3D7_0913500	18.9730220049924	4	0.000795594250483367	2.86127957397305
null:PF3D7_0913600	9.88254313908217	4	0.0424533951209982	0.946102050515166
null:PF3D7_0913700	0.963969113550476	4	0.915209342291622	0.132134767567011
null:PF3D7_0913800	27.2783016501142	4	1.74625613182933e-05	0.602785266476959
RRSapi:PF3D7_0913900	13.5344079441967	4	0.00893933817990133	0.662844552503969
null:PF3D7_0914000	0.678528459211977	4	0.953950163107455	4.407513722618
null:PF3D7_0914100	33.8902190289786	4	7.84835349376678e-07	0.95057127278952
null:PF3D7_0914400	16.8598189575087	4	0.00205799518455618	0.42345428279811
null:PF3D7_0914500	1.52405699301163	4	0.822371700039146	0.326040105140855
ELF1:PF3D7_0914600	0.103911705054697	4	0.998696146386129	0.123714314371374
MFR4:PF3D7_0914700	1.06844943423857	4	0.899245200225221	4.32680119399575
null:PF3D7_0914800	18.4303886060307	4	0.00101657305981395	4.34922909488063
null:PF3D7_0914900	0.186600793582378	4	0.995909002619586	0.072489890143529
NDH2:PF3D7_0915000	29.1382206195837	4	7.32790080670842e-06	1.98505390281448
UBC9:PF3D7_0915100	16.5507697047051	4	0.00236253342344905	1.22698561167661
null:PF3D7_0915200	0.00145169917118851	4	0.999999736698628	0.0148507005091349
null:PF3D7_0915700	8.68218597345522	4	0.0695532470228102	0.714892457942828
GLTP:PF3D7_0915800	16.3307701829176	4	0.00260596770364219	0.98420164747401
MFS2:PF3D7_0916000	79.9718817882343	4	2.22044604925031e-16	1.31293227532055
null:PF3D7_0916200	6.20190252109208	4	0.184568926670103	0.394788657481377
null:PF3D7_0916300	21.7383646603855	4	0.000225940919874157	1.6837483451603
null:PF3D7_0916400	29.0056007824866	4	7.79693606800524e-06	1.33235841498872
HoMu:PF3D7_0916700	9.03436069375613	4	0.0602463418992211	2.84590669742175
OGG1:PF3D7_0917100	4.63274368296985	4	0.327096359230291	2.26197078515891
null:PF3D7_0917400	3.85408265856198	4	0.426113642585119	0.431656624064014
BIP:PF3D7_0917900	22.5683819165326	4	0.000154413295933131	2.16404431533619
GAP50:PF3D7_0918000	2.27802558677289	4	0.684772657757904	1.01525331827545
null:PF3D7_0918100	9.9854686857634	4	0.0406731727405297	0.523862243026527
null:PF3D7_0918200	0.0457838278044287	4	0.999741944777698	0.0392857172389137
null:PF3D7_0918400	5.08444522603049	4	0.278742119877487	1.08742438783241
TR:PF3D7_0918500	4.77971599581133	4	0.310655727369657	0.353720099836574
RECQ1:PF3D7_0918600	40.413875147689	4	3.55399222273789e-08	1.06680802859949
null:PF3D7_0918700	11.6132149877187	4	0.0204716625614824	0.589270150825656
gammaGCS:PF3D7_0918900	5.37587518623179	4	0.250857505263532	2.54493143208574
null:PF3D7_0919100	2.40683838514482	4	0.661391810716865	0.340239446260991
WBP1:PF3D7_0919600	27.3980870332813	4	1.65146764289359e-05	1.44719539504086
null:PF3D7_0919800	5.53951197207937	4	0.236278115598943	0.570374099098957
RCC-PIP:PF3D7_0919900	34.1677016384094	4	6.88444247276543e-07	1.80475029906982
ELO3:PF3D7_0920000	9.82225830123869	4	0.0435305503794664	2.98061999198758
null:PF3D7_0920100	5.17508228637696	4	0.269800065163338	2.35796063301325
null:PF3D7_0920300	14.2901742275483	4	0.00642427062266504	0.363000178472243
null:PF3D7_0920600	0.741779608420456	4	0.946078452058236	0.201747282233638
null:PF3D7_0921000	1.35531569733661	4	0.851922971170151	0.4022664181259
null:PF3D7_0921200	5.37527234760392	4	0.250912620908715	2.70759330362132
null:PF3D7_0921600	5.37624995032534	4	0.250823247015956	1.1976291664501
null:PF3D7_0921700	10.6789028021978	4	0.0304198730260343	0.907491755975138
null:PF3D7_0922100	0.526921246527672	4	0.970827827815186	4.35944263742072
null:PF3D7_0922300	49.1601326779396	4	5.40647859814669e-10	0.732020306674841
pBAS:PF3D7_0922400	8.08529569374272	4	0.0885032029319225	1.63048544702541
null:PF3D7_0922600	11.503941649256	4	0.0214477316809306	3.05246049899869
PRP18:PF3D7_0922700	3.85630950416178	4	0.425801371772661	0.79712746606351
null:PF3D7_0922800	10.9851620994111	4	0.0267312789860458	1.12368760855417
FabG:PF3D7_0922900	3.49029160805334	4	0.479356061517029	0.536982702730979
RPB3:PF3D7_0923000	8.68876039257696	4	0.06936765280276	2.26206115248356
PLP3:PF3D7_0923300	50.6089871749645	4	2.69418820586509e-10	9.53841765801944
null:PF3D7_0923400	0.561797065660413	4	0.967212822530678	0.261088430489315
LipL2:PF3D7_0923600	5.35337809520717	4	0.25292142395805	2.15540804593542
TRXR:PF3D7_0923800	33.5971655848088	4	9.01267296682384e-07	4.07537169630616
PABP2:PF3D7_0923900	12.3839226721966	4	0.0147133885366655	1.46795242929094
null:PF3D7_0924000	23.7338635863707	4	9.03092018251783e-05	1.35611334766937
null:PF3D7_0924100	2.51021318427995	4	0.642807902669038	5.8123035892243
null:PF3D7_0924200	6.1059059071211	4	0.191377528313184	3.35510765626993
TPK:PF3D7_0924300	0.126428966645051	4	0.998084204871905	0.0768935934472781
null:PF3D7_0924400	2.46562536391419	4	0.650801499932142	0.410734253740467
null:PF3D7_0924500	0.0184951917942024	4	0.999957503685206	0.0211630690575132
null:PF3D7_0924600	46.78088987981	4	1.69386404902383e-09	1.09483252099351
SF3A3:PF3D7_0924700	7.14133944318892	4	0.128604949542492	0.75402087626654
TRF1:PF3D7_0924800	40.0482085137633	4	4.23018652329077e-08	0.631136403526643
ATAT:PF3D7_0924900	15.5194847610368	4	0.00373661228341771	1.37512995458317
null:PF3D7_0925000	15.2073602558495	4	0.00428990755877257	1.26916082031432
null:PF3D7_0925100	157.506116469785	4	0	1.87700051783991
RRP8:PF3D7_0925200	33.8177995567502	4	8.12132774474783e-07	1.88396464989476
aPRS:PF3D7_0925300	1.180734253366	4	0.881260297499045	0.627391902527947
null:PF3D7_0925400	0.00331279225826943	4	0.999998629689847	0.0120853511607033
HDAC1:PF3D7_0925700	0.0990934315649616	4	0.998812361724438	0.18676080088843
null:PF3D7_0925800	0.552072778577343	4	0.968237678192686	0.224120116063561
null:PF3D7_0926000	13.8167007583787	4	0.00790364551831046	1.32053138473708
null:PF3D7_0926100	17.9876817229537	4	0.001240957683455	1.24633177846007
null:PF3D7_0926200	21.7691326535449	4	0.000222780023346969	0.825641683772081
null:PF3D7_0926300	0.18398296909087	4	0.996019537836287	0.106161889103069
null:PF3D7_0926400	33.9448301562013	4	7.64856967427896e-07	0.404794554610757
null:PF3D7_0926500	56.7336170114318	4	1.40704115025869e-11	4.16140892413977
null:PF3D7_0926600	63.6919493871528	4	4.85278484063656e-13	1.90661029495905
null:PF3D7_0926800	68.6560630415581	4	4.36317648677687e-14	1.2557535125489
null:PF3D7_0927100	11.591757897038	4	0.0206598607160502	3.97131636201575
null:PF3D7_0927200	17.0381091607833	4	0.00190027047951491	1.21568059371503
FH:PF3D7_0927300	0.0408438469158091	4	0.999794289918661	0.0932190327734135
null:PF3D7_0927400	3.12636905244736	4	0.536905012686017	0.632542517799436
null:PF3D7_0927500	2.53891683379783	4	0.637680951500594	0.527623402244035
null:PF3D7_0927600	30.4482904743354	4	3.9664278357332e-06	1.86764571286772
COX5B:PF3D7_0927800	7.6504061295419	4	0.105257005832815	0.691285687932228
null:PF3D7_0928100	0.00834028631936698	4	0.999991329088314	0.0460042884651695
null:PF3D7_0928200	0.42966225175627	4	0.979977124641429	0.189290385646015
null:PF3D7_0928300	7.31141142346383	4	0.120318581343769	2.34229451871209
null:PF3D7_0928500	6.00700193016409	4	0.198625974979686	2.07336457690188
null:PF3D7_0928700	0.902191277277973	4	0.924246235058377	0.499117543198117
null:PF3D7_0929100	71.8608010331435	4	9.2148511043888e-15	1.91871250771548
null:PF3D7_0929200	3.6871976233203	4	0.449990694875126	0.712803276886453
null:PF3D7_0929300	29.0982195514853	4	7.46633440640299e-06	1.2243136022927
RhopH2:PF3D7_0929400	35.4232271762718	4	3.80237716646192e-07	1.14265492041602
null:PF3D7_0929600	18.5519841287805	4	0.000962302452147568	1.25845391382535
null:PF3D7_0929700	2.26800708882161	4	0.686599771602169	0.432041012774943
null:PF3D7_0929900	4.71460601670515	4	0.317853392373869	0.748964123199859
null:PF3D7_0930000	25.4292356870273	4	4.12377860973256e-05	0.664765156246292
LRR8:PF3D7_0930200	3.16687509948232	4	0.530297741359862	0.88903847990824
null:PF3D7_0930400	0.000312355803104667	4	0.999999987805501	0.0038169543303344
DGK1:PF3D7_0930500	2.30730622766181	4	0.679439156581182	0.776996204988518
72 CYP:PF3D7_0930600	0.414155891201706	4	0.981301597716435	0.116246384691139
null:PF3D7_0930800	10.5027094186957	4	0.0327596889258088	1.59925974996638
NFU1:PF3D7_0930900	5.39787894713621	4	0.248852899096591	2.67575574568216
null:PF3D7_0931100	3.49880012227433	4	0.478060811990403	0.537910456538492
Sel2:PF3D7_0931200	4.5839973996531	4	0.332703421503227	2.093859211394
null:PF3D7_0931400	1.35875708538572	4	0.851330607607454	0.165051485086386
null:PF3D7_0931500	0.132599813943494	4	0.997896932378426	0.0918204000644905
null:PF3D7_0931600	13.9704294466752	4	0.00739003320206899	2.5451946645699
null:PF3D7_0931700	27.5538808342463	4	1.53580232783446e-05	2.8085899655296
null:PF3D7_0932000	0.327488219960557	4	0.987971308510187	0.225487490740786
null:PF3D7_0932100	8.17345331943123	4	0.0854270803428711	0.933480226471113
PFN:PF3D7_0932200	1.28509374877033	4	0.863899475301861	0.0959011375051286
M18AAP:PF3D7_0932300	4.04854222525065	4	0.399476234090412	2.62729914572589
DHHC6:PF3D7_0932500	1.19572358327337	4	0.878802198849333	0.361871423493998
RPS6:PF3D7_0932600	12.7225375224414	4	0.0127141916416853	1.09522210773446
null:PF3D7_0932700	4.47628265291816	4	0.345369014634749	0.910370244087148
CSE1:PF3D7_0932800	5.59128118599473	4	0.231821547017815	1.2494534788522
null:PF3D7_0933100	14.7909147505736	4	0.00515511112825673	2.36286712418347
null:PF3D7_0933200	4.27423319967894	4	0.370162751143187	0.789383520717648
null:PF3D7_0933300	4.44735765979669	4	0.348835216002412	1.08941359036892
null:PF3D7_0933400	1.26629978584072	4	0.867066769343968	0.411270672033863
null:PF3D7_0933500	11.1959452323587	4	0.0244479186444051	0.862358411105054
MAS1:PF3D7_0933600	7.49314584345269	4	0.112011912219291	2.72564564874039
null:PF3D7_0933900	0.155334219176468	4	0.997135621669625	0.167474256277879
ApiAP2:PF3D7_0934400	22.008657747538	4	0.000199626677231945	1.01147361936969
null:PF3D7_0934700	66.0370238201817	4	1.55542245749984e-13	1.84100288369146
PKAc:PF3D7_0934800	8.61622001486339	4	0.0714416557179001	0.889004401930777
VPS33:PF3D7_0935200	1.69275022336402	4	0.792034130669788	0.71017233341447
GDV1:PF3D7_0935400	38.0005365042697	4	1.12027376153456e-07	1.55290738836395
CLAG9:PF3D7_0935800	10.2256433174314	4	0.0367935330275733	1.25213713968131
REX4:PF3D7_0936400	6.9786542612531	4	0.137020558872325	1.8852500127995
GEXP5:PF3D7_0936600	3.04922345165301	4	0.549622034565651	3.03947874280039
VAR:PF3D7_0937800	4.44294591617442	4	0.349366325946647	2.75515462365836
TRA2B:PF3D7_1002400	5.83949544328232	4	0.211459787914986	2.09320609986612
null:PF3D7_1002800	43.0497340827483	4	1.01048822642724e-08	2.65149487184135
null:PF3D7_1003000	2.92305001377696	4	0.570784283730781	0.512274935656323
null:PF3D7_1003200	18.833858608953	4	0.000847265033251721	27.5479046615113
null:PF3D7_1003400	13.2748764749143	4	0.0100079450169671	2.75487599984037
IMC1c:PF3D7_1003600	32.2847079992807	4	1.67315121191169e-06	0.592618626427443
null:PF3D7_1003700	8.14108391188914	4	0.0865446987990937	3.8084551144473
null:PF3D7_1004000	25.5054479559272	4	3.98062323595516e-05	2.02594665781649
null:PF3D7_1004200	6.02274499012144	4	0.197456090842348	0.499186782963475
null:PF3D7_1004300	1.22507916590495	4	0.873952488316164	0.200694802593526
null:PF3D7_1004400	1.13278930785464	4	0.889035533472449	0.595631887749142
null:PF3D7_1004600	37.6835323050055	4	1.30228265837751e-07	1.4457733368647
null:PF3D7_1004700	22.4767490563547	4	0.000161049617070197	1.63668169165267
null:PF3D7_1004900	18.3806899713424	4	0.0010396155644915	1.07037926544617
UTP25:PF3D7_1005100	102.328866462104	4	0	1.53482367851058
null:PF3D7_1005200	3.34347100166183	4	0.502074261344358	0.175460282751316
UPF1:PF3D7_1005500	15.5745684425648	4	0.00364653265785209	2.56420092908476
null:PF3D7_1005600	9.50957971335641	4	0.0495507773525692	1.41611021033576
null:PF3D7_1005900	24.9821500500143	4	5.07272829199934e-05	0.899322599180358
IMP4:PF3D7_1006000	6.07137683024806	4	0.193880843570957	0.350297605569506
NOT5:PF3D7_1006100	5.99330787447223	4	0.199648603171873	1.36528639012836
null:PF3D7_1006300	26.646902517602	4	2.34285986662197e-05	0.493753157538787
null:PF3D7_1006400	4.57184591568232	4	0.334113212427387	0.624763069089371
null:PF3D7_1006500	14.114731963175	4	0.00693773948758802	2.12294300350081
PhLP3:PF3D7_1006600	45.6014442326935	4	2.98100244489063e-09	1.18107324909785
null:PF3D7_1006700	7.216779665076	4	0.124866350004282	2.08647426959163
null:PF3D7_1006900	7.967298161094	4	0.092783476431323	1.34009775066187
TMEM147:PF3D7_1007000	34.1554629654625	4	6.92435595084362e-07	1.4834511113058
null:PF3D7_1007100	8.2528227394315	4	0.0827438578058436	0.765175191271089
null:PF3D7_1007200	21.4666577083782	4	0.000255856084368178	1.88591038809774
null:PF3D7_1007300	61.2416700099765	4	1.59039448277554e-12	5.65882801689156
null:PF3D7_1007800	4.42911415550326	4	0.35103564885969	2.70703436207897
HDA2:PF3D7_1008000	15.0340329431073	4	0.00463114856508917	5.98403304953205
null:PF3D7_1008100	1.34964098962802	4	0.85289869429814	0.177860003590886
null:PF3D7_1008200	1.62783926465875	4	0.803780075034302	0.455687757108041
RPT2:PF3D7_1008400	0.0265470327203156	4	0.999912682552181	0.0843455837457297
null:PF3D7_1008500	7.38618428520464	4	0.116834079812395	0.930176239125029
null:PF3D7_1008700	33.2597090719536	4	1.05680453710288e-06	2.25171717877276
NOP5:PF3D7_1008800	0.00539547334381513	4	0.999996367646323	0.011625353703076
null:PF3D7_1009100	7.88224796199633	4	0.0959880908206953	2.01821552525222
null:PF3D7_1009300	16.3240288123241	4	0.00261380480804874	1.50767014812373
null:PF3D7_1009500	37.8171840291432	4	1.22220308096388e-07	0.91746719515384
PPM10:PF3D7_1009600	5.62379718713865	4	0.22906002084092	0.502318991103938
null:PF3D7_1009700	11.2791879269669	4	0.0235991838083007	2.23736706663957
null:PF3D7_1009800	0.0991311910813077	4	0.998811471351256	0.0821863016313428
null:PF3D7_1009900	42.6122566935349	4	1.24534655920883e-08	0.954078142501483
null:PF3D7_1010100	5.26537554688855	4	0.261135730736644	0.367993400366107
SDH4:PF3D7_1010300	10.1806269242893	4	0.0374925170919916	2.90548494346319
null:PF3D7_1010400	9.47342247089593	4	0.0502962305114363	0.470568734052237
null:PF3D7_1010500	8.57481250900405	4	0.0726517035922966	3.51207921881894
null:PF3D7_1010700	4.62361881515567	4	0.328140070111567	1.21183341005414
null:PF3D7_1010900	7.67529176027407	4	0.104223498032699	0.515238848415167
RAD23:PF3D7_1011700	0.605143441252058	4	0.962490422348719	0.285378567534348
PREBP:PF3D7_1011800	16.088250717712	4	0.00290300188811243	0.577355249231713
null:PF3D7_1012000	6.74247294096781	4	0.15013947910973	0.797672833684549
null:PF3D7_1012100	10.4719324582226	4	0.0331858169909396	2.25474277816691
QCR7:PF3D7_1012300	1.93064405467607	4	0.748513593838142	0.890761050291952
HGPRT:PF3D7_1012400	72.6474225310367	4	6.21724893790088e-15	2.51476337464464
null:PF3D7_1012500	13.8474845414051	4	0.00779807268452526	1.05486649490475
GMPS:PF3D7_1012600	0.213554817130708	4	0.994689300560009	0.188752481941543
NIF4:PF3D7_1012700	20.1543464467975	4	0.000465552028293348	2.59329878785431
UTP13:PF3D7_1013100	2.53195779602293	4	0.638922543016295	4.29580584761969
null:PF3D7_1013200	6.82431828906445	4	0.145468607312108	2.14744939002985
null:PF3D7_1013400	9.09655040943363	4	0.0587309696558161	3.30954535589074
PI-PLC:PF3D7_1013500	5.29888536058551	4	0.257981290356675	3.09908112007348
null:PF3D7_1013600	2.71220822076747	4	0.607080027188899	0.704391022333065
null:PF3D7_1013700	11.4014991095459	4	0.022403677470928	0.815100433270019
null:PF3D7_1014300	8.03642855557739	4	0.0902528476891089	4.85224058696107
null:PF3D7_1014500	5.2163940264655	4	0.265805933980634	1.28711303070282
ADA2:PF3D7_1014600	3.82847041986209	4	0.429717274282576	0.594454433857986
PHB2:PF3D7_1014700	7.38235619075684	4	0.117010178596219	2.35441139040464
null:PF3D7_1014900	10.1513888059885	4	0.0379533268375062	3.2599640355816
null:PF3D7_1015100	9.35424380949909	4	0.0528299239491464	1.52387757739776
null:PF3D7_1016000	5.98835509401314	4	0.200019611534451	1.36399950996731
null:PF3D7_1016800	0.163176949700639	4	0.996847276055302	0.130380521260079
null:PF3D7_1017000	5.4840058624684	4	0.24113895857741	3.2474675618969
GRASP:PF3D7_1017300	37.6825541265529	4	1.30288763111608e-07	0.513044394618501
PMM:PF3D7_1017400	0.591007688046456	4	0.964057676472648	0.0787252603936518
ELC:PF3D7_1017500	0.824128006002391	4	0.935184412002511	0.235615096711
null:PF3D7_1017600	0.404350569024315	4	0.982119162105669	0.254950225744767
null:PF3D7_1017700	6.06277866929694	4	0.194508722717989	1.79883925354069
null:PF3D7_1018000	13.1497045316164	4	0.0105670097645116	2.65087873689026
null:PF3D7_1018100	16.5136471888842	4	0.00240197820515731	0.971396116698847
PPP8:PF3D7_1018200	19.9192057866025	4	0.00051807691363781	0.40927473273289
null:PF3D7_1018300	6.18606738653087	4	0.18567689047112	2.92064330288769
null:PF3D7_1018400	0.353953396293796	4	0.986070261558772	0.118942125304686
RDS3:PF3D7_1018500	1.33913998939399	4	0.854700734342026	0.40319199549752
null:PF3D7_1018600	11.5050220189769	4	0.0214378640479056	0.970379940911647
null:PF3D7_1018700	0.440388599109909	4	0.979038617310199	0.120352972796852
null:PF3D7_1018800	0.0850350466594908	4	0.999121346411531	0.0999654368090777
null:PF3D7_1018900	0.783788653036881	4	0.940608114709583	0.282684213403232
null:PF3D7_1019000	6.11078529500067	4	0.191026114688396	0.488099422163615
null:PF3D7_1019100	0.0231087521533741	4	0.999933760159311	0.019270340436481
null:PF3D7_1019200	1.9195048408852	4	0.75056106063401	0.419624209428561
null:PF3D7_1019300	4.48247978041419	4	0.344629982691079	0.79349226169188
null:PF3D7_1019500	12.8964952618878	4	0.0117927676840914	0.800141837357167
null:PF3D7_1019600	0.586007906501324	4	0.964605763798117	0.133100446867676
null:PF3D7_1019700	0.00178767084424249	4	0.99999960076708	0.010875528102224
null:PF3D7_1019800	17.5744079352261	4	0.00149425406069104	1.65044252961682
RBM34:PF3D7_1020000	0.117971030961303	4	0.998327274068924	0.0917358360235953
null:PF3D7_1020200	149.650017451728	4	0	1.27979048165245
null:PF3D7_1020300	7.47798537312032	4	0.112683971944528	2.80060689575458
null:PF3D7_1020600	13.0035218332218	4	0.0112585984596021	1.29802285505407
null:PF3D7_1020700	1.3849221153349	4	0.846811346205148	0.505837997526386
DLAT:PF3D7_1020800	28.1364933957185	4	1.17030971693577e-05	0.979417666187874
ARF1:PF3D7_1020900	0.0511907766279682	4	0.999677974147905	0.0419124941099316
null:PF3D7_1021000	22.6141667599759	4	0.000151199802745139	0.778688596098517
null:PF3D7_1021100	2.24270594615169	4	0.6912187790447	0.826563213578664
null:PF3D7_1021200	11.3230839901128	4	0.0231631874930456	0.795878834924594
ROK1:PF3D7_1021500	19.4364186832749	4	0.000644996776423712	0.638610314059265
DPA:PF3D7_1021600	0.0250574572714387	4	0.99992216795058	0.0537360349705831
null:PF3D7_1021700	8.71548267516747	4	0.0686181059767834	0.521450192575795
SEA1:PF3D7_1021800	36.9576041104218	4	1.83789408247925e-07	1.03347450041339
null:PF3D7_1021900	22.4695877940237	4	0.000161580022022156	1.83096628094607
null:PF3D7_1022000	11.3119002494132	4	0.0232735230460855	0.959251746860436
SRSF4:PF3D7_1022400	57.0064301476313	4	1.23333565582584e-11	1.92777297841188
Kelch10:PF3D7_1022600	6.93817967566188	4	0.13919143465363	6.46681385014628
null:PF3D7_1023000	4.09097362893758	4	0.393833891918074	0.898156267248557
null:PF3D7_1023100	37.9709044225359	4	1.13615307384407e-07	3.60647808258329
OMPDC:PF3D7_1023200	11.7583226564671	4	0.0192419096659169	5.81864265602186
null:PF3D7_1023300	26.6647819309064	4	2.32345796418176e-05	1.03465110021343
null:PF3D7_1023400	14.8650949056362	4	0.00498935549186308	1.08851049254145
null:PF3D7_1023500	13.9026087570751	4	0.00761246388172954	0.925000937695845
null:PF3D7_1023600	16.6149538636074	4	0.00229583450346638	0.537907569727271
CHD1:PF3D7_1023900	0.243177102567603	4	0.993180835223402	0.074880122704429
null:PF3D7_1024000	13.0500268710177	4	0.011033923034875	1.29553338924373
null:PF3D7_1024100	5.21041821410598	4	0.266380555387253	0.766942679938575
null:PF3D7_1024400	0.484317419574239	4	0.975009612769797	0.174176725119889
null:PF3D7_1024500	0.255005968369506	4	0.992530491412495	0.234423169309243
null:PF3D7_1024600	41.4096677743547	4	2.2108606057003e-08	2.02662789013189
null:PF3D7_1024700	14.1357300095256	4	0.0068742267327484	0.988643627758366
EXP3:PF3D7_1024800	62.4660569596971	4	8.78963568595736e-13	1.26326240943364
null:PF3D7_1025000	0.150482433516852	4	0.997307438795316	0.112128576036996
GFPT:PF3D7_1025100	13.5814248435231	4	0.00875806654278044	1.35551991095593
null:PF3D7_1025300	13.6198820367866	4	0.00861247447267222	0.933946256161155
null:PF3D7_1025400	10.8470062013255	4	0.0283383440643132	0.781281747170733
null:PF3D7_1025500	43.8750053711518	4	6.81098255572721e-09	1.27092085960287
null:PF3D7_1025800	0.596359544602907	4	0.963467363897806	0.173364347059541
null:PF3D7_1025900	45.3921746041517	4	3.29527116704753e-09	2.7229867671925
null:PF3D7_1026000	6.89619775454227	4	0.141476438098696	1.01738776449627
null:PF3D7_1026100	83.6586033944894	4	0	1.33261031680665
null:PF3D7_1026200	4.06458421245796	4	0.397335883442798	0.77834888325047
null:PF3D7_1026300	10.8718995923495	4	0.0280420427679551	0.641234313210253
CDC20:PF3D7_1026400	7.41989548194563	4	0.11529388042653	1.31986738266761
null:PF3D7_1026500	2.73384860772423	4	0.60330466950841	0.549198080592449
null:PF3D7_1026600	13.5549769398384	4	0.00885958812361309	0.753738597764682
RPS2:PF3D7_1026800	11.0785520745216	4	0.0256952385265654	1.76106271235578
null:PF3D7_1027000	19.9578273001118	4	0.000509063824238098	2.49935037887997
nPrx:PF3D7_1027300	5.4211889800688	4	0.246744377696997	0.361744089439028
RPB7:PF3D7_1027400	2.47982483127048	4	0.648252076910629	0.629477591948966
SPO11-2:PF3D7_1027600	0.4487856420102	4	0.978291343364655	0.157048162511608
RPL3:PF3D7_1027800	12.2593313447639	4	0.015523483620602	2.38190813507708
DHHC10:PF3D7_1027900	21.1616062169352	4	0.000294140125841169	1.04919140188721
null:PF3D7_1028000	4.81649404753873	4	0.306649789325833	0.656614818877685
PPO:PF3D7_1028100	3.33073034403438	4	0.504078081832577	0.601497992024858
EBP2:PF3D7_1028300	2.84167510246742	4	0.584660480532505	4.54101240520517
null:PF3D7_1028500	0.113048832315704	4	0.998461436871919	0.0705034055721535
null:PF3D7_1028600	24.3089471802502	4	6.92552438438243e-05	0.907684389423634
MTRAP:PF3D7_1028700	2.5961985686889	4	0.627496678526156	0.614974033365166
null:PF3D7_1028800	6.37259597452832	4	0.172996973451637	0.630612550093799
null:PF3D7_1029100	21.149142994379	4	0.000295819550098719	1.43751001581328
null:PF3D7_1029200	0.007123101488999	4	0.999993672717055	0.0382568751467877
null:PF3D7_1029300	20.9266783197812	4	0.000327446748589311	4.69851562409885
CDC50C:PF3D7_1029400	47.8207970642513	4	1.02855268746538e-09	2.0904024746
ADA:PF3D7_1029600	2.14350995619712	4	0.709383557813346	0.721836776069609
null:PF3D7_1029700	0.0274489638943932	4	0.999906676599723	0.0800314496806974
null:PF3D7_1029900	3.4736758086208	4	0.481892268205792	0.686805277619172
PRP22:PF3D7_1030100	0.0289216847803587	4	0.999896444571172	0.0587556032947431
CLAMP:PF3D7_1030200	0.348786025892026	4	0.98645104118729	0.118719170196781
null:PF3D7_1030300	54.7143264736008	4	3.72905040180171e-11	0.993805984535368
KAE1:PF3D7_1030600	0.012343162454959	4	0.999981033966782	0.0702914689195801
null:PF3D7_1030800	11.0167346523296	4	0.0263765823110192	1.11579379829411
P28:PF3D7_1030900	0.644262346830976	4	0.958020393703373	0.251431085568684
P25:PF3D7_1031000	36.092013211531	4	2.77027473516434e-07	1.01845925018349
null:PF3D7_1031100	57.4618173065121	4	9.89763826453327e-12	1.21609712409303
MORN1:PF3D7_1031200	1.06064885997916	4	0.900464379668517	0.206072380237789
null:PF3D7_1031300	9.95461182882609	4	0.0411992196249611	1.83987643986114
OTU:PF3D7_1031400	0.15742413713196	4	0.997060061942729	0.143747840100251
null:PF3D7_1031500	0.0595886680962786	4	0.999564867271861	0.0710892669218266
GEXP15:PF3D7_1031600	12.0778589466754	4	0.0167815807465281	3.74328538404559
null:PF3D7_1031800	4.73726406705019	4	0.315333239445301	0.532062561687905
null:PF3D7_1031900	0.0434732815609859	4	0.999767154867217	0.0815287439275155
RimM:PF3D7_1032000	4.10802617255952	4	0.391583464568095	4.70838513850404
DCP1:PF3D7_1032100	5.42757641532199	4	0.246169299167728	0.972216410460221
null:PF3D7_1032200	14.1028524304378	4	0.00697392580289291	0.544950966046292
null:PF3D7_1032300	28.1391552582417	4	1.1688563835377e-05	0.83833954343514
PIGA:PF3D7_1032400	23.8157066712889	4	8.69639038393322e-05	1.10094409068931
Der1-2:PF3D7_1032500	4.10164843738655	4	0.392423985141986	0.842059201198168
null:PF3D7_1032700	6.50767469073593	4	0.164307457569852	0.493436615609193
null:PF3D7_1032900	6.92827511237655	4	0.139727453145506	1.24189829252847
AdoMetDC/ODC:PF3D7_1033100	14.7207359992402	4	0.00531689626666587	0.864489576974647
ETRAMP10.2:PF3D7_1033200	29.2025221003503	4	7.11070400671865e-06	1.16942789084903
WDR70:PF3D7_1033500	31.3732191226415	4	2.56897650308119e-06	1.05176423947771
CEF1:PF3D7_1033600	0.723818704306762	4	0.948359431347249	0.402129888330738
BDP1:PF3D7_1033700	17.575455279645	4	0.00149355167562282	0.303398077249816
null:PF3D7_1033800	11.5831622908103	4	0.0207357219673359	0.893744265765203
null:PF3D7_1033900	35.8012271696855	4	3.17934897964278e-07	0.744362152395348
null:PF3D7_1034000	18.707308586281	4	0.000897125527752562	3.18777688655014
RPL27:PF3D7_1034200	77.3540007480062	4	6.66133814775094e-16	1.7609234045016
TLAP2:PF3D7_1034300	46.1592938405444	4	2.28184848793944e-09	0.809832886819661
MRScyt:PF3D7_1034900	17.7690746748895	4	0.00136914929245735	1.27044223047873
null:PF3D7_1035000	33.2392255446326	4	1.06706344249474e-06	3.86595013233511
null:PF3D7_1035100	84.094960868822	4	0	2.17838081926021
null:PF3D7_1036600	7.07445273575494	4	0.132005660504559	2.27020972840851
PhLP2:PF3D7_1036700	7.30225660034809	4	0.120751753500739	1.69184195165774
ACT:PF3D7_1036800	15.5583806981594	4	0.00367278091609891	1.82908842118007
null:PF3D7_1036900	16.9811694418299	4	0.00194930087610967	1.02347118577029
REV3:PF3D7_1037000	0.157837061380603	4	0.997045022842492	0.162994910136857
null:PF3D7_1037200	0.408247316789094	4	0.98179611883848	0.362476358717409
XPB:PF3D7_1037600	1.43753445254831	4	0.83764581637629	4.65398213144114
null:PF3D7_1038000	5.97009433264295	4	0.201392806223913	1.2807703718401
null:PF3D7_1038100	4.24676773914563	4	0.373638367227438	0.748844332474014
null:PF3D7_1038300	2.26906394589763	4	0.686406976667731	0.882569606360718
Pf11-1:PF3D7_1038400	95.9737552508599	4	0	2.1001316611917
null:PF3D7_1038500	6.97414468192701	4	0.137260885295177	0.772982375074895
null:PF3D7_1102300	0.000142772051294983	4	0.999999997452139	0.00453546484061574
RPP1:PF3D7_1103100	16.0708141595581	4	0.00292559880123144	1.02218257458473
null:PF3D7_1103500	77.6877263894805	4	5.55111512312578e-16	0.813031156063402
NOT1:PF3D7_1103800	0.294241615946099	4	0.990182855682397	0.173680684194324
null:PF3D7_1103900	7.55059207131352	4	0.109498977611591	5.85184017463522
null:PF3D7_1104000	5.43785508115297	4	0.245246314198832	5.9417123111841
SNF2L:PF3D7_1104200	0.456884152604679	4	0.977560286972856	0.287362983295463
null:PF3D7_1104300	13.1114987435817	4	0.0107436478994266	0.765610796109648
null:PF3D7_1104500	6.55769337106634	4	0.161191339063186	2.81141710709086
null:PF3D7_1104600	0.00512700960219625	4	0.999996719831579	0.024230029193078
RPC25:PF3D7_1104700	19.3869904630223	4	0.000659611457409004	1.49138860948056
null:PF3D7_1104900	1.22112099213681	4	0.874609092870431	0.429024197664681
H4:PF3D7_1105000	1.86691396961516	4	0.760220010337127	0.465162258011307
H2B:PF3D7_1105100	19.5601266920606	4	0.000609808914791454	0.407203888295992
RPS4:PF3D7_1105400	1.65480247484216	4	0.798910488670101	0.663960251169715
CEN4:PF3D7_1105500	0.014775456064812	4	0.999972844769408	0.0510763658338537
null:PF3D7_1105800	8.61075623605922	4	0.0716002242726752	1.14582816919942
null:PF3D7_1106100	19.6791149172119	4	0.000577758100418047	0.829136540513863
null:PF3D7_1106300	18.5908927901223	4	0.000945549143374302	0.949298727629433
null:PF3D7_1106500	18.478200407661	4	0.000994881962197991	1.79308012040876
null:PF3D7_1106600	20.332426023119	4	0.000429314637096279	6.20822042821916
DNA2:PF3D7_1106700	20.7864231431993	4	0.000349085433796525	1.64538176524761
null:PF3D7_1106800	26.8603075240899	4	2.12143284649136e-05	1.41432183547346
null:PF3D7_1106900	12.4694943825592	4	0.0141810065832927	0.58462218010405
4 LSM:PF3D7_1107000	0.78559612158366	4	0.940368608736376	0.342378051455946
null:PF3D7_1107100	0.371573702625356	4	0.984737385034777	0.125997677927321
null:PF3D7_1107200	1.2637445108148	4	0.867496087895326	0.423175698566071
PAIP1:PF3D7_1107300	0.859762501564231	4	0.930261219241608	0.241345994934949
null:PF3D7_1107500	18.4451858139685	4	0.00100981044365833	1.88335440072691
ApiAP2:PF3D7_1107800	10.6406720344016	4	0.0309134583937914	0.686156446651585
MSCS:PF3D7_1107900	11.3976233373673	4	0.0224406435306941	2.6167902203586
null:PF3D7_1108000	11.9291582063067	4	0.0178859117692645	0.663980611965891
null:PF3D7_1108100	15.8011113952037	4	0.00329799033675737	1.01247556092688
PCD:PF3D7_1108300	16.111432276247	4	0.0028732256446824	0.644897528841265
CK2alpha:PF3D7_1108400	3.84824023237983	4	0.426933721941012	1.87577853180633
null:PF3D7_1108500	5.17535302033907	4	0.269773724474221	3.01140572367069
ERC:PF3D7_1108600	34.9130848920523	4	4.840277804119e-07	1.03785861580646
Pfj2:PF3D7_1108700	1.05416138581574	4	0.9014751300763	0.476684564864355
null:PF3D7_1109100	17.4712370530487	4	0.00156506589044991	0.57894455724342
null:PF3D7_1109200	3.05237690268821	4	0.549098835441405	0.973852912265563
ENP1:PF3D7_1109400	1.57744400795718	4	0.812840314888457	0.431449272781169
null:PF3D7_1110100	11.667925761129	4	0.0199992969515455	2.39217025703707
PRPF6:PF3D7_1110200	3.26624853723512	4	0.514297600062024	0.51714126242958
null:PF3D7_1110300	2.98227734743236	4	0.560795611294072	0.428897897343377
null:PF3D7_1110400	10.4837850594562	4	0.0330210809994038	1.13563409994105
VPS35:PF3D7_1110500	0.0299378705022366	4	0.999889077262728	0.0658613591111374
null:PF3D7_1110600	6.72137167149744	4	0.151365704063275	2.8204268733474
ALP1:PF3D7_1110700	8.78802649355902	4	0.0666217907688442	1.09261785724938
null:PF3D7_1110800	3.13802798749639	4	0.534998236433492	0.473353647758934
null:PF3D7_1111000	6.69539691463519	4	0.152887665066942	3.43072869850364
null:PF3D7_1111200	9.62975379120894	4	0.0471483021543234	0.781050337170038
null:PF3D7_1111600	0.383677157709033	4	0.983791357173259	0.108787967174904
null:PF3D7_1111800	0.0588561832936848	4	0.999575395727486	0.0907188526067291
null:PF3D7_1112100	12.8725074263048	4	0.0119158417545433	0.628155971513318
COQ4:PF3D7_1112200	1.03442469676286	4	0.904531925336605	0.130708061378946
null:PF3D7_1112300	10.231151678197	4	0.0367088684453205	2.59886327145775
null:PF3D7_1112700	1.15731048943044	4	0.885075903472255	0.542159390387779
UGT:PF3D7_1113300	7.57329458020761	4	0.108520404563631	2.51490656646192
DSK2:PF3D7_1113400	3.67096183886697	4	0.452363436059576	4.01872560364035
MAPK2:PF3D7_1113900	0.62503606111366	4	0.960241390586591	0.159603233594093
ROM1:PF3D7_1114100	26.6632111636727	4	2.32515606632955e-05	1.88848012549597
null:PF3D7_1114500	36.3971134162655	4	2.39737418250563e-07	0.992486873755031
null:PF3D7_1114600	1.05259633857006	4	0.901718526232778	0.288963087749412
CLK3:PF3D7_1114700	0.194509962194738	4	0.99556646535842	0.206758722632344
null:PF3D7_1114900	16.5123879510968	4	0.00240332753460837	1.11341337430367
null:PF3D7_1115000	20.7217126803962	4	0.000359540925334745	0.997916927818894
null:PF3D7_1115100	20.1331486303807	4	0.000470062415573902	0.683978462374404
SET7:PF3D7_1115200	31.2794731870428	4	2.68469618802669e-06	0.946384328569416
FP3:PF3D7_1115400	6.16734584048841	4	0.186994493097417	4.71321789547883
null:PF3D7_1115800	7.62528263325665	4	0.106310071411669	1.63900572140499
DHHC9:PF3D7_1115900	0.619579060339046	4	0.960863355664404	0.310175497462911
null:PF3D7_1116100	0.474212495674951	4	0.975962352497691	0.222584173162899
PDX2:PF3D7_1116200	1.03715096982907	4	0.904111332762482	0.445537757208159
CYP19C:PF3D7_1116300	16.0117082796163	4	0.00300349306109227	6.92412276993503
SEC12:PF3D7_1116400	22.0302077577371	4	0.000197664508886364	1.49159818463745
FT2:PF3D7_1116500	7.77094486857684	4	0.100338436481367	2.75627043199649
DPAP1:PF3D7_1116700	36.2361844565137	4	2.58736128189163e-07	2.87068453253311
HSP101:PF3D7_1116800	20.3772311325897	4	0.000420646067666675	1.59267410825225
null:PF3D7_1116900	49.8674757859096	4	3.84840159739497e-10	1.32210556367058
null:PF3D7_1117000	12.4049418070459	4	0.0145808427056683	1.93564273515441
UCH54:PF3D7_1117100	5.33674731388504	4	0.254456536295325	0.28766714171654
null:PF3D7_1117200	44.5988253107103	4	4.81762629789273e-09	1.572241297746
null:PF3D7_1117300	0.124711467110366	4	0.998134840434914	0.0927727450358239
TyrRSapi:PF3D7_1117500	13.7809279116721	4	0.00802808693056056	1.42782801744273
ICT1:PF3D7_1117600	2.43242957999271	4	0.656774793766756	0.629546768605939
RAN:PF3D7_1117700	0.000625441712094065	4	0.999999951113026	0.00275301439483598
MLH:PF3D7_1117800	0.984424979803782	4	0.912148403731764	0.330838049599445
null:PF3D7_1117900	0.886255100642499	4	0.926524414784306	0.297539352453478
null:PF3D7_1118200	28.9496024370462	4	8.00384709209734e-06	2.08496059862777
null:PF3D7_1118300	5.08746296578782	4	0.278440407353108	1.23924963854558
MYST:PF3D7_1118600	5.94677416231242	4	0.203158629062076	0.845249255600043
MLC-B:PF3D7_1118700	1.8386188752683	4	0.765409737328564	0.246760071603617
ARC40:PF3D7_1118800	44.8669179333823	4	4.23749269007345e-09	2.01618489381177
null:PF3D7_1118900	12.1982434692277	4	0.0159363812027906	2.19352547728156
null:PF3D7_1119000	1.6864354985517	4	0.793180133866413	0.668490909577218
null:PF3D7_1119100	16.1848087232209	4	0.00278094360623404	0.955743438707347
null:PF3D7_1119200	0.024619513926634	4	0.99992485384728	0.0191579748534413
U2AF1:PF3D7_1119300	2.20000494426285	4	0.699028370574896	0.412519530280357
null:PF3D7_1119400	8.54434737387325	4	0.0735543312535534	1.03791502003048
null:PF3D7_1119500	11.369430840048	4	0.02271132045591	2.16076443114868
null:PF3D7_1119700	3.11239521486493	4	0.539195663059603	0.755555267106588
null:PF3D7_1120000	11.3803510382228	4	0.022606101997117	1.74724931993144
null:PF3D7_1120500	0.613643017873551	4	0.961535638530413	0.283088837882282
null:PF3D7_1120600	0.263122254410017	4	0.992068700644581	0.120451453828353
null:PF3D7_1120700	148.578756914893	4	0	1.70057901237082
DHHC3:PF3D7_1121000	20.9879744434139	4	0.000318412395755807	0.498190640626916
null:PF3D7_1121100	9.05677181065667	4	0.059696014948872	12.6301711573331
null:PF3D7_1121400	7.7257050103633	4	0.102158749879004	2.71225427600431
EXP1:PF3D7_1121600	0.0607481990605894	4	0.99954794240516	0.14911891461636
GCN20:PF3D7_1121700	8.39102454829383	4	0.0782601265322814	0.970319569768006
null:PF3D7_1121800	16.3297404942153	4	0.0026071632572231	1.4364911327361
null:PF3D7_1121900	2.24898683754219	4	0.690071519039065	0.705064724974923
GPI16:PF3D7_1122100	6.21009768615356	4	0.183997850812557	2.27338163139454
null:PF3D7_1122200	48.1681840706961	4	8.70582828049749e-10	1.0965373599456
null:PF3D7_1122600	27.6430371686406	4	1.47327374766526e-05	1.30078498423558
CDPK6:PF3D7_1122800	5.29825766202177	4	0.258040077148419	0.767823198292066
null:PF3D7_1122900	12.9193252369592	4	0.0116767869340257	1.37751892673662
null:PF3D7_1123000	0.438320010067605	4	0.979221017120507	0.193025317904498
CDPK7:PF3D7_1123100	0.0640662353548796	4	0.999497765801585	0.0570536303240874
null:PF3D7_1123300	1.79414448371817	4	0.773553481250923	0.821107695373647
null:PF3D7_1123400	54.3004281366884	4	4.55295801060629e-11	2.19818610340161
GP2:PF3D7_1123500	22.1303428005411	4	0.000188795055272473	3.42316450748883
SMC5:PF3D7_1123800	21.1990903193728	4	0.00028914586537121	1.18157276717518
ERO1:PF3D7_1124000	11.9786242886012	4	0.0175109304029465	0.632753804288563
BDCP:PF3D7_1124100	28.9394432768981	4	8.04196607750995e-06	1.72480475218117
null:PF3D7_1124300	8.89202049984745	4	0.0638558567777388	0.961327745322792
1 LSM:PF3D7_1124400	34.4321240617441	4	6.07594391466293e-07	1.53871459576632
pdhA:PF3D7_1124500	4.1547092954891	4	0.38547293328671	0.585391872613788
MGE1:PF3D7_1124700	68.4155284505445	4	4.90718576884319e-14	1.75267908437364
RRS1:PF3D7_1124800	0.0716630475318941	4	0.999373181532263	0.0316063145050098
RPL35:PF3D7_1124900	125.850034345841	4	0	1.42869375931862
null:PF3D7_1125000	6.84338710489269	4	0.1443996071521	3.04607406752893
ICAP2:PF3D7_1125100	16.5563850329569	4	0.00235662266141723	1.85511289516036
null:PF3D7_1125200	9.72790718958554	4	0.0452691477422795	4.15349293225104
mtRNAP:PF3D7_1125300	148.025321421655	4	0	1.57537080079361
TIM44:PF3D7_1125400	41.6032225487743	4	2.01587501136302e-08	1.92580532026567
null:PF3D7_1125600	0.0052038436770899	4	0.999996620867316	0.0221842017772689
null:PF3D7_1125700	1.26850947785494	4	0.86669525671782	0.323910886414125
null:PF3D7_1125800	74.2866157133901	4	2.77555756156289e-15	2.10962070699339
null:PF3D7_1125900	8.08866238729108	4	0.0883838412987101	2.0410577918115
null:PF3D7_1126300	65.5898622849153	4	1.9328982858724e-13	0.832779566848336
MED21:PF3D7_1126400	0.800516002887458	4	0.938378873651205	0.323535062185813
null:PF3D7_1126500	11.9774393366347	4	0.0175198230214437	0.840965807885583
ATG23:PF3D7_1126700	21.7470355655817	4	0.000225045656413458	1.59369213793901
null:PF3D7_1126800	17.0022083319788	4	0.00193104080129813	1.47327789072752
null:PF3D7_1127200	37.5729403713246	4	1.37248620801778e-07	2.10423421408501
null:PF3D7_1127400	0.0040795263241362	4	0.999997922509861	0.0193468329999802
null:PF3D7_1127500	2.12118397092956	4	0.713481570321467	0.584498522711187
null:PF3D7_1127600	3.52293486909526	4	0.474399627298543	3.94245456386925
null:PF3D7_1127800	2.82530915769099	4	0.587471847926865	0.394313708062017
null:PF3D7_1127900	0.112204588359504	4	0.998483906334098	0.130554397148154
null:PF3D7_1128000	3.21215360601741	4	0.522970169863881	0.719311354645464
null:PF3D7_1128100	2.212786166039e-05	4	0.999999999938795	0.000211228266412894
PFK11:PF3D7_1128300	0.570803803621776	4	0.966252136160309	0.132052287527226
FPPS/GGPPS:PF3D7_1128400	18.8745146161351	4	0.000831835818555726	2.47622731422052
null:PF3D7_1128500	1.13165397136784	4	0.889217980686025	0.261187597849649
null:PF3D7_1128900	20.0211959826594	4	0.000494610621292524	1.78897017923959
PV1:PF3D7_1129100	0.292362447295102	4	0.990301851284231	0.172736372397944
RPN7:PF3D7_1129200	0.177704587959608	4	0.996278846939892	0.121782758415683
null:PF3D7_1129300	1.21863257132488	4	0.875021462675656	0.270326248615793
null:PF3D7_1129500	1.96572537593871	4	0.74206303586767	0.174720897736663
null:PF3D7_1129600	91.031961158192	4	0	1.44989287844314
MFR5:PF3D7_1129900	0.77219497345614	4	0.942136366928486	0.415354942551199
PAGM:PF3D7_1130000	3.59964369664421	4	0.462889896012639	0.89423033327288
PfP0:PF3D7_1130200	6.00903363938358	4	0.198474650813251	1.50886923283638
COG2:PF3D7_1130500	9.87896134140872	4	0.0425166731604977	1.529444124376
SMC1:PF3D7_1130700	6.75515075741561	4	0.149407116417833	0.826078498826499
null:PF3D7_1130900	44.7404725447218	4	4.50186976586053e-09	3.54819689931801
SR1:PF3D7_1131100	62.0158896671065	4	1.09312559004593e-12	0.88081631025725
null:PF3D7_1131200	7.44557139472544	4	0.114133452219575	0.696734724818951
null:PF3D7_1131300	0.0612847771665835	4	0.999540003318943	0.127396110502125
null:PF3D7_1131400	1.73076690408714	4	0.785121484562819	0.440018736746236
null:PF3D7_1131500	94.5134908734536	4	0	1.28238711525513
null:PF3D7_1131700	39.6795769520972	4	5.04176558280278e-08	1.20910261355445
null:PF3D7_1131800	20.2840398561568	4	0.000438874796164224	2.93420932451269
null:PF3D7_1131900	1.76476744840243	4	0.778921652900554	0.480007669662508
null:PF3D7_1132000	38.277864286393	4	9.81982660741565e-08	1.9336772903453
TCP1:PF3D7_1132200	6.12022517858853	4	0.190347889304643	1.50925629270005
null:PF3D7_1132400	1.76025328239032	4	0.779745648391166	0.235764822024566
GCVH:PF3D7_1132900	1.29254375713346	4	0.862639318316658	0.68575723120231
null:PF3D7_1133000	1.56755990981167	4	0.814610436518163	0.188345095969464
null:PF3D7_1133200	1.03218999311554	4	0.904876282846787	0.191640239041717
null:PF3D7_1133600	36.2069489981583	4	2.62345298041033e-07	3.2894336105073
null:PF3D7_1133700	41.8712934519488	4	1.77384061883501e-08	1.45041293518914
null:PF3D7_1133800	4.1543441448866	4	0.385520443783546	0.371702586915053
null:PF3D7_1133900	15.8229059292297	4	0.0032662404492626	2.42737512750039
HSP70-3:PF3D7_1134000	3.02092179088163	4	0.554330313879593	3.88893398934178
null:PF3D7_1134300	6.14677779229916	4	0.188451690164303	2.47330874150271
null:PF3D7_1134400	9.25044431057922	4	0.0551354875094753	2.51984455717199
null:PF3D7_1134600	2.31667884458982	4	0.677734078729668	0.28724539922043
PPM8:PF3D7_1135100	15.4551294083159	4	0.00384462838202682	1.95359575945807
NA:PF3D7_1135200	4.36614939595855	4	0.358714998378528	0.813948278274747
null:PF3D7_1135600	8.2393539520835	4	0.0831935357407186	0.999237754232589
null:PF3D7_1135900	0.886503466870209	4	0.926489082043283	0.20719849407805
null:PF3D7_1136000	4.04708576030903	4	0.399670989240516	0.691437263402496
null:PF3D7_1136100	7.11016374636552	4	0.1301798441173	0.671434092928858
null:PF3D7_1136200	24.2327797243097	4	7.17353231644013e-05	1.07786104871523
SRP72:PF3D7_1136400	6.95079778653963	4	0.138511294581512	3.17813215712514
CK1:PF3D7_1136500	7.9226454245385	4	0.0944532447732077	0.538991640879222
null:PF3D7_1136700	24.5964354175424	4	6.06380672670825e-05	1.38211691605909
SUB2:PF3D7_1136900	27.6685235742684	4	1.45586928472774e-05	0.89887408733029
AEP:PF3D7_1137200	39.8463027108832	4	4.65706608832051e-08	1.48795239951026
null:PF3D7_1137500	6.30101047695734	4	0.17776813904458	1.61835993555461
null:PF3D7_1137600	4.0665968388831	4	0.39706796966417	3.80037915425956
null:PF3D7_1137700	9.44322052331649	4	0.0509271050416691	2.49353875458262
null:PF3D7_1138000	0.397009226305476	4	0.982721034379349	0.206299489529436
null:PF3D7_1138300	20.5347534209954	4	0.000391523438049712	1.75704108639037
GCalpha:PF3D7_1138400	2.69518045808108	4	0.610058233600197	0.675389612671374
PPM2:PF3D7_1138500	5.56059313531902	4	0.234454414592918	0.480133513855973
null:PF3D7_1138700	2.27628883953099	4	0.685089316312555	0.5606418683024
null:PF3D7_1138800	0.0123500589290553	4	0.999981012810768	0.0451248619176641
null:PF3D7_1138900	7.44259878755405	4	0.114267243046557	0.215016933866694
null:PF3D7_1139100	39.1401217454982	4	6.5172762409027e-08	4.11700198818671
ApiAP2:PF3D7_1139300	16.222625243208	4	0.0027345296428577	1.17970015525763
null:PF3D7_1139500	16.1658916874924	4	0.00280445158744724	1.84204917581737
null:PF3D7_1139600	0.719180420595176	4	0.948942690159216	0.341856861540075
null:PF3D7_1139700	40.4870577238063	4	3.43220944998279e-08	1.82442870532155
null:PF3D7_1139800	5.95530146474002	4	0.202511347777285	0.929323136494612
CA:PF3D7_1140000	3.02925540400277	4	0.552941571469532	0.615126669736756
null:PF3D7_1140100	0.910762142838657	4	0.923011762923467	0.326295717227558
null:PF3D7_1140300	10.8051480325069	4	0.0288434047589361	1.41686073581353
null:PF3D7_1140400	0.728296412694027	4	0.947794097404257	0.415962994668872
MyoK:PF3D7_1140500	5.46706218939897	4	0.242639946844089	0.714642760254394
null:PF3D7_1140600	6.38532054074412	4	0.172161062832641	0.644867563571512
null:PF3D7_1140700	6.67469108086697	4	0.154110869146724	2.33052615944887
null:PF3D7_1140800	10.5806551696904	4	0.0317039362073862	3.15413508967261
null:PF3D7_1140900	0.127708719161241	4	0.998046053320621	0.115723346174202
null:PF3D7_1141000	13.0974831145102	4	0.0108091672111489	1.66605389140616
null:PF3D7_1141100	74.7563556825595	4	2.22044604925031e-15	2.75903423559704
null:PF3D7_1141300	36.1023011081193	4	2.75680553163404e-07	1.0554223653903
PIGH:PF3D7_1141400	15.6813383354981	4	0.00347796962604485	1.43951056026945
IMC1b:PF3D7_1141900	73.1038944012147	4	4.9960036108132e-15	1.10270104465498
null:PF3D7_1142100	2.60854015803802	4	0.625311019852815	1.09957431949601
null:PF3D7_1142300	14.870529908506	4	0.00497741884038438	0.48932921171863
CPO:PF3D7_1142400	10.7158864832909	4	0.0299496300642917	1.46827291210861
RPL28:PF3D7_1142500	7.76154053752086	4	0.100714326587493	1.06828424218776
null:PF3D7_1142600	5.82835606601841	4	0.212338691253376	0.993422146291448
null:PF3D7_1142800	32.1838660949053	4	1.75450034223257e-06	1.32634889288549
null:PF3D7_1142900	47.6009285168746	4	1.14300868769845e-09	2.15712181044846
null:PF3D7_1143000	7.172627929481	4	0.127042027625509	2.80800417326269
ApiAP2:PF3D7_1143100	2.44159508702171	4	0.655123731384849	0.21962909999092
RPC40:PF3D7_1143300	4.18656402745605	4	0.381345555104343	0.65042859421457
null:PF3D7_1143400	9.66770154625681	4	0.0464131023751677	0.6228179821047
null:PF3D7_1143500	1.0398759115012	4	0.903690413387596	0.227369092911468
null:PF3D7_1143600	0.0595990295425858	4	0.999564717434131	0.0568048903153366
null:PF3D7_1143700	8.93621388033714	4	0.0627137558385079	1.00949442439673
null:PF3D7_1143900	1.68065283243308	4	0.794228988887406	0.301740164080772
null:PF3D7_1144100	3.89457421268456	4	0.420461658663909	0.840201620523807
null:PF3D7_1144400	0.416605617206908	4	0.981094914661227	0.126739887344298
TIC20:PF3D7_1144700	2.42645100585604	4	0.657852492808291	0.4817593077738
null:PF3D7_1144800	39.1331905132687	4	6.53879996814766e-08	1.50930261732082
RAB6:PF3D7_1144900	5.41264411364387	4	0.247515510247202	0.73647443682607
null:PF3D7_1145000	17.6159135760964	4	0.00146666697771103	1.12049226196777
null:PF3D7_1145200	4.58045856589638	4	0.333113492171968	0.237614743246987
CRIPT:PF3D7_1145300	14.9590408799826	4	0.00478692735733477	0.996963646320452
DYN1:PF3D7_1145400	12.9765016187907	4	0.0113911837739413	1.68950567145696
null:PF3D7_1145600	9.93906515280475	4	0.0414667263734048	3.49734449334569
null:PF3D7_1145800	7.08763420643889	4	0.131328997509751	2.49971730097341
null:PF3D7_1145900	4.73136786187687	4	0.31598746305072	0.849017684053262
null:PF3D7_1146100	0.162134964927856	4	0.996886337737909	0.0681454886904114
null:PF3D7_1146200	23.3022951444253	4	0.000110179506608077	0.650670145647805
null:PF3D7_1146300	6.98308971514711	4	0.136784559581257	3.12229047467864
ORP1:PF3D7_1146600	0.548473820905854	4	0.968613692605437	0.226101212725708
null:PF3D7_1146700	10.156044837685	4	0.0378795823689579	1.11777383152454
null:PF3D7_1146800	21.7946903285085	4	0.000220187768055435	3.21738048215032
null:PF3D7_1147100	3.51815129078295	4	0.475123773620819	0.450768576115335
null:PF3D7_1147200	59.3788375386013	4	3.91775500929725e-12	1.13726144893461
null:PF3D7_1147300	0.946012859021681	4	0.91786869980051	0.326588372025906
null:PF3D7_1147600	3.16413125967206	4	0.530743768437702	0.818894076182914
MAEBL:PF3D7_1147800	2.18798328271527	4	0.701229875477708	0.445048586545548
null:PF3D7_1148000	4.6137830649076	4	0.329268122414687	2.30388371925736
null:PF3D7_1148100	16.0565918231393	4	0.00294415839750828	1.52209736725113
null:PF3D7_1148500	51.9363309860672	4	1.42239553468926e-10	1.40836299389529
null:PF3D7_1148640	24.9838303768397	4	5.06878380250875e-05	0.802858432959091
null:PF3D7_1149100	0.0276967698818042	4	0.999904991807627	0.0911214124059566
VAR:PF3D7_1150400	1.92294593179168	4	0.749928611472168	2.79040563000203
VAR:PF3D7_1200100	17.1408569609659	4	0.00181485355091815	3.23149135161256
VAR:PF3D7_1200400	7.9405929727142	4	0.0937787501549538	1.12949478338002
NEK3:PF3D7_1201600	47.4612530403592	4	1.22223575704794e-09	1.06207785222718
null:PF3D7_1201700	0.636722406393938	4	0.958896868409212	0.328219021675714
COX19:PF3D7_1201800	14.9139841489274	4	0.00488298526840969	4.40203338041476
PSH2:PF3D7_1202000	5.77627554664259	4	0.21649075125557	1.30709303732487
null:PF3D7_1202100	96.0663729163011	4	0	1.42463074607655
null:PF3D7_1202300	27.2624305382654	4	1.75921462620687e-05	1.88414524201857
TGS1:PF3D7_1202500	0.228305071207606	4	0.993959838131112	0.206113122335284
null:PF3D7_1202600	6.35591129178069	4	0.174098578180755	0.241156100167227
ORC1:PF3D7_1203000	7.99436061154886	4	0.0917849910179903	0.506276451314995
null:PF3D7_1203100	0.155104434502628	4	0.997143872571241	0.0516860531552926
SRP14:PF3D7_1203200	0.132804118788534	4	0.997890589590928	0.0635080479372584
null:PF3D7_1203300	0.510396204771156	4	0.972481047848965	0.331092315514119
MFS4:PF3D7_1203400	20.2293286751126	4	0.00044993879766142	1.66484747964593
SUA5:PF3D7_1203500	3.35773962446519	4	0.499836207859303	3.64764095642707
NAPL:PF3D7_1203700	4.28869145064056	4	0.36834330072429	0.843197936413536
null:PF3D7_1203800	6.92638154547246	4	0.139830145049973	0.464235279692615
null:PF3D7_1204000	7.95053285351253	4	0.0934071387679791	2.39251147406268
null:PF3D7_1204100	7.95132633610285	4	0.0933775332341932	0.932199625505833
null:PF3D7_1204200	31.1149067369337	4	2.90053019036396e-06	0.801612373459622
EIF5A:PF3D7_1204300	6.06101497256039	4	0.194637740120833	2.55592224101732
G37:PF3D7_1204400	11.1061778598032	4	0.0253962844013946	3.16503839383434
null:PF3D7_1204600	13.7653165028071	4	0.00808299293027559	1.95340396177129
null:PF3D7_1204700	4.3203478794606	4	0.364384055723804	0.36411777758185
null:PF3D7_1205000	0.608804577160702	4	0.962080291077448	0.0966361473133018
SEPSECS:PF3D7_1205100	5.30081183620979	4	0.257800938966755	0.701513850407704
HADO:PF3D7_1205200	0.693900037384295	4	0.952079035074648	0.388773819262867
null:PF3D7_1205400	21.3891416180191	4	0.000265088690107329	1.48196218763604
null:PF3D7_1205500	13.6509338043245	4	0.00849664839676356	1.45533324142061
null:PF3D7_1205600	0.831135862477731	4	0.934225798362327	0.327819435519691
HMGB3:PF3D7_1205800	0.558163496616254	4	0.967597279395414	0.124900767186876
null:PF3D7_1205900	0.966808068425858	4	0.914786509094791	0.206024231241266
null:PF3D7_1206100	1.66908085856322	4	0.796326161527291	4.95737199653155
EIF3C:PF3D7_1206200	13.3881102822617	4	0.00952717373787482	1.47112647950482
null:PF3D7_1206300	11.9448586693245	4	0.0177660556356796	0.744803956026993
null:PF3D7_1206500	22.3294521153629	4	0.000172315130988809	0.718979046583714
RPC2:PF3D7_1206600	2.81860271376721	4	0.588625839144909	0.52220192636991
null:PF3D7_1206900	19.4351701114268	4	0.00064536197301901	5.48752045713395
null:PF3D7_1207000	7.90510622576885	4	0.0951167790732714	0.603350843837652
null:PF3D7_1207100	10.7439226922309	4	0.0295978362408543	3.47299746033095
null:PF3D7_1207200	1.00233411342854	4	0.909441855443516	0.468968221014842
LIMP:PF3D7_1207300	8.84344596608104	4	0.065133952329935	2.53077591677071
null:PF3D7_1207400	8.34898701904326	4	0.0795991354225744	1.07385457227675
null:PF3D7_1207700	9.15618441406026	4	0.0573119922986807	0.268160496179269
null:PF3D7_1207800	11.6818054439521	4	0.0198811541788509	1.69812588471712
null:PF3D7_1207900	0.00504816576801722	4	0.999996819858033	0.0238513621922779
null:PF3D7_1208100	8.65283264948619	4	0.0703876348883339	1.01339394752404
CRMP3:PF3D7_1208200	12.7662284581855	4	0.0124763715783491	3.59570878968647
null:PF3D7_1208400	10.6691570688382	4	0.0305449700760567	1.77052725791834
null:PF3D7_1208700	2.40097962767657	4	0.662450238526134	0.253973109833652
null:PF3D7_1208800	2.007824822547	4	0.734319590334657	0.439175077232537
PPM11:PF3D7_1208900	0.482242939181822	4	0.975206449085582	0.321597981944227
null:PF3D7_1209000	0.969201476671469	4	0.914429536691322	0.332330722815554
null:PF3D7_1209100	4.68159680543336	4	0.321554387527135	0.280485259529673
TRZ:PF3D7_1209300	2.0274874571153	4	0.730703005244646	0.707979988424785
null:PF3D7_1209700	7.84004089213598	4	0.097616595918713	4.74451724400242
ABCB7:PF3D7_1209900	0.191487197671306	4	0.99569889600949	0.151515681570434
SYN2:PF3D7_1210100	13.0866155627032	4	0.0108602385613826	2.90793067668145
null:PF3D7_1210200	28.0479350578515	4	1.21969971991209e-05	0.848947984399097
null:PF3D7_1210600	4.03803505667242	4	0.400882836921408	0.344568903465615
PIGM:PF3D7_1210900	3.81011912081154	4	0.43231289125626	0.541625864588041
null:PF3D7_1211000	38.0771615442241	4	1.08023037959093e-07	0.89708331446262
null:PF3D7_1211100	26.5927012169612	4	2.40266649209619e-05	1.66473728794662
null:PF3D7_1211200	5.63856688525577	4	0.227815174240668	0.553755096110703
MCM8:PF3D7_1211300	16.4349144590803	4	0.00248779620517992	1.78137670594512
PfJ4:PF3D7_1211400	2.97166985576255	4	0.562577521899753	1.06462251308887
null:PF3D7_1211500	0.652270020579407	4	0.95708190503352	0.253549569794647
LSD1:PF3D7_1211600	25.9979076959501	4	3.1675366971573e-05	0.910711731573697
PfpUB:PF3D7_1211800	5.17593042007372	4	0.269717554467702	0.196743427248227
null:PF3D7_1212600	1.61227942150159	4	0.806583462461437	0.268813136703742
EIF3A:PF3D7_1212700	1.48663592008542	4	0.829006080607008	0.25125274758808
SDHB:PF3D7_1212800	13.4020152817467	4	0.00946971508664407	2.7147088513652
BDP2:PF3D7_1212900	0.0345274207990394	4	0.999852686166712	0.0664560828614221
null:PF3D7_1213400	5.75556410589537	4	0.218161710784271	0.512136432066051
null:PF3D7_1213500	2.28358425525927	4	0.683759380436111	0.823521152877004
DLC8:PF3D7_1213600	1.69089115244591	4	0.792371585835948	0.341089687052274
RPB8:PF3D7_1213700	0.151180987672546	4	0.997283011240327	0.168227753194894
null:PF3D7_1213900	13.1371098472834	4	0.0106249234428677	0.762304784195909
PIGO:PF3D7_1214100	2.11409184159313	4	0.714783923958278	6.90317045988405
null:PF3D7_1214300	10.1107183722963	4	0.0386033781185329	2.43961956753191
null:PF3D7_1214500	14.0894799490859	4	0.00701488109277593	0.472505680684902
OBC13:PF3D7_1214800	31.106160258918	4	2.91247321870802e-06	1.02074488203633
null:PF3D7_1215100	51.8108637211534	4	1.51096357647873e-10	1.97707717252604
CPN10:PF3D7_1215300	0.623049025254112	4	0.96046829905187	0.332962067985068
null:PF3D7_1215400	7.35428811112292	4	0.118308888396587	1.39193417692
null:PF3D7_1215500	2.58953587153263	4	0.628677913473857	0.853420116063018
null:PF3D7_1215700	5.19776759978965	4	0.267600506469166	0.599414914652321
null:PF3D7_1216000	40.4290660758213	4	3.528363523575e-08	1.27277223245803
null:PF3D7_1216100	4.1366710991579	4	0.387825298922322	2.56599431419041
null:PF3D7_1216200	4.49745392254805	4	0.342849485505917	1.35482220236155
null:PF3D7_1216400	0.997440497351388	4	0.910183845120032	0.195558768388951
[truncated: 1,087 more rows]

## Sheet: Supp Figure 4 B-C-D _GO_terms
Table S4
			pt0
ID	Term	Bgd_count	Result_count	Result_gene_list	Pct_of_bgd	Fold_enrichment	Odds_ratio	P-value	Benjamini	Bonferroni
GO:0040011	locomotion	44	10	PF3D7_0503400,PF3D7_0616500,PF3D7_0719500,PF3D7_0806300,PF3D7_0932200,PF3D7_1207300,PF3D7_1247800,PF3D7_1250100,PF3D7_1360500,PF3D7_1465700,	22.7	2.88	3.5	0.00181983465561	0.416931474916	1.0
GO:0048870	cell motility	24	7	PF3D7_0503400,PF3D7_0616500,PF3D7_0719500,PF3D7_0932200,PF3D7_1207300,PF3D7_1360500,PF3D7_1465700,	29.2	3.69	4.87	0.0019302383098	0.416931474916	1.0
GO:0051674	localization of cell	24	7	PF3D7_0503400,PF3D7_0616500,PF3D7_0719500,PF3D7_0932200,PF3D7_1207300,PF3D7_1360500,PF3D7_1465700,	29.2	3.69	4.87	0.0019302383098	0.416931474916	1.0
GO:0009187	cyclic nucleotide metabolic process	9	4	PF3D7_0515500,PF3D7_1360500,PF3D7_1404600,PF3D7_1470500,	44.4	5.62	9.42	0.00350993273229	0.504590952745	1.0
GO:0009190	cyclic nucleotide biosynthetic process	5	3	PF3D7_0515500,PF3D7_1360500,PF3D7_1404600,	60.0	7.59	17.62	0.00433991494386	0.504590952745	1.0
GO:0071976	cell gliding	10	4	PF3D7_0719500,PF3D7_1207300,PF3D7_1360500,PF3D7_1465700,	40.0	5.06	7.84	0.00548871165528	0.504590952745	1.0
GO:0006928	movement of cell or subcellular component	51	10	PF3D7_0503400,PF3D7_0616500,PF3D7_0719500,PF3D7_0729900,PF3D7_0932200,PF3D7_1023100,PF3D7_1207300,PF3D7_1360500,PF3D7_1465700,PF3D7_1465800,	19.6	2.48	2.89	0.00570209482419	0.504590952745	1.0
GO:0000338	protein deneddylation	2	2	PF3D7_1117100,PF3D7_1460400,	100.0	12.65	inf	0.00622951793512	0.504590952745	1.0
GO:0006644	phospholipid metabolic process	45	9	PF3D7_0509800,PF3D7_0511800,PF3D7_0515300,PF3D7_0530750,PF3D7_0618900,PF3D7_0628300,PF3D7_1111600,PF3D7_1366800,PF3D7_1412400,	20.0	2.53	2.96	0.00750105029721	0.540075621399	1.0
GO:0046488	phosphatidylinositol metabolic process	25	6	PF3D7_0509800,PF3D7_0515300,PF3D7_0530750,PF3D7_0618900,PF3D7_1111600,PF3D7_1412400,	24.0	3.04	3.73	0.011381683275	0.581928709588	1.0
GO:0006650	glycerophospholipid metabolic process	33	7	PF3D7_0509800,PF3D7_0515300,PF3D7_0530750,PF3D7_0618900,PF3D7_1111600,PF3D7_1366800,PF3D7_1412400,	21.2	2.68	3.18	0.0128499757525	0.581928709588	1.0
GO:0051179	localization	395	43	PF3D7_0103100,PF3D7_0108800,PF3D7_0210700,PF3D7_0217100,PF3D7_0320700,PF3D7_0503400,PF3D7_0504800,PF3D7_0515300,PF3D7_0515500,PF3D7_0515600,PF3D7_0519200,PF3D7_0523000,PF3D7_0531100,PF3D7_0606700,PF3D7_0616500,PF3D7_0706000,PF3D7_0710800,PF3D7_0719500,PF3D7_0806800,PF3D7_0904100,PF3D7_0906100,PF3D7_0916000,PF3D7_0932100,PF3D7_0932200,PF3D7_1038100,PF3D7_1116400,PF3D7_1117700,PF3D7_1121700,PF3D7_1…	10.9	1.38	1.48	0.0167153634626	0.581928709588	1.0
GO:0046486	glycerolipid metabolic process	35	7	PF3D7_0509800,PF3D7_0515300,PF3D7_0530750,PF3D7_0618900,PF3D7_1111600,PF3D7_1366800,PF3D7_1412400,	20.0	2.53	2.95	0.0176529464945	0.581928709588	1.0
GO:0044262	cellular carbohydrate metabolic process	3	2	PF3D7_0511800,PF3D7_1351600,	66.7	8.44	23.43	0.0177089336955	0.581928709588	1.0
GO:0052652	cyclic purine nucleotide metabolic process	3	2	PF3D7_0515500,PF3D7_1404600,	66.7	8.44	23.43	0.0177089336955	0.581928709588	1.0
GO:0015672	monovalent inorganic cation transport	31	6	PF3D7_0217100,PF3D7_0519200,PF3D7_0806800,PF3D7_1125100,PF3D7_1142800,PF3D7_1227200,	19.4	2.45	2.83	0.0317159556336	0.581928709588	1.0
GO:0000003	reproduction	4	2	PF3D7_0816800,PF3D7_1038400,	50.0	6.33	11.71	0.0335738703369	0.581928709588	1.0
GO:0022414	reproductive process	4	2	PF3D7_0816800,PF3D7_1038400,	50.0	6.33	11.71	0.0335738703369	0.581928709588	1.0
GO:0051716	cellular response to stimulus	126	16	PF3D7_0305600,PF3D7_0416400,PF3D7_0513600,PF3D7_0530500,PF3D7_0816800,PF3D7_1038100,PF3D7_1303800,PF3D7_1338400,PF3D7_1360500,PF3D7_1368800,PF3D7_1404600,PF3D7_1422500,PF3D7_1448400,PF3D7_1455300,PF3D7_1470500,PF3D7_1471400,	12.7	1.61	1.73	0.03823082171	0.581928709588	1.0
GO:0051168	nuclear export	10	3	PF3D7_1117700,PF3D7_1202600,PF3D7_1223200,	30.0	3.8	5.03	0.0386589036525	0.581928709588	1.0
GO:1902600	proton transmembrane transport	25	5	PF3D7_0217100,PF3D7_0519200,PF3D7_0806800,PF3D7_1125100,PF3D7_1142800,	20.0	2.53	2.94	0.0427171362258	0.581928709588	1.0
			pt1
ID	Term	Bgd_count	Result_count	Result_gene_list	Pct_of_bgd	Fold_enrichment	Odds_ratio	P-value	Benjamini	Bonferroni
GO:0044260	cellular macromolecule metabolic process	796	127	PF3D7_0102900,PF3D7_0104300,PF3D7_0108600,PF3D7_0110400,PF3D7_0203100,PF3D7_0203300,PF3D7_0211800,PF3D7_0212300,PF3D7_0217500,PF3D7_0217800,PF3D7_0305600,PF3D7_0305700,PF3D7_0312400,PF3D7_0405000,PF3D7_0408500,PF3D7_0413600,PF3D7_0415300,PF3D7_0415900,PF3D7_0422400,PF3D7_0510500,PF3D7_0514300,PF3D7_0516900,PF3D7_0517700,PF3D7_0522200,PF3D7_0524800,PF3D7_0527000,PF3D7_0602100,PF3D7_0602400,PF3D7_0…	16.0	1.31	1.48	0.000309007519249	0.208790013056	0.247206015399
GO:0034645	cellular macromolecule biosynthetic process	412	72	PF3D7_0102900,PF3D7_0108600,PF3D7_0110400,PF3D7_0211800,PF3D7_0212300,PF3D7_0217800,PF3D7_0415900,PF3D7_0422400,PF3D7_0514300,PF3D7_0516900,PF3D7_0517700,PF3D7_0522200,PF3D7_0527000,PF3D7_0602400,PF3D7_0607000,PF3D7_0610900,PF3D7_0613400,PF3D7_0615300,PF3D7_0618900,PF3D7_0619200,PF3D7_0622800,PF3D7_0705300,PF3D7_0710600,PF3D7_0714300,PF3D7_0716400,PF3D7_0717700,PF3D7_0721600,PF3D7_0814000,PF3D7_0…	17.5	1.43	1.6	0.000631563053206	0.208790013056	0.505250442564
GO:0009059	macromolecule biosynthetic process	415	72	PF3D7_0102900,PF3D7_0108600,PF3D7_0110400,PF3D7_0211800,PF3D7_0212300,PF3D7_0217800,PF3D7_0415900,PF3D7_0422400,PF3D7_0514300,PF3D7_0516900,PF3D7_0517700,PF3D7_0522200,PF3D7_0527000,PF3D7_0602400,PF3D7_0607000,PF3D7_0610900,PF3D7_0613400,PF3D7_0615300,PF3D7_0618900,PF3D7_0619200,PF3D7_0622800,PF3D7_0705300,PF3D7_0710600,PF3D7_0714300,PF3D7_0716400,PF3D7_0717700,PF3D7_0721600,PF3D7_0814000,PF3D7_0…	17.3	1.42	1.59	0.000782962548962	0.208790013056	0.626370039169
GO:0006260	DNA replication	55	15	PF3D7_0108600,PF3D7_0527000,PF3D7_0705300,PF3D7_0910500,PF3D7_1029900,PF3D7_1106700,PF3D7_1203000,PF3D7_1211300,PF3D7_1217100,PF3D7_1234300,PF3D7_1343300,PF3D7_1347100,PF3D7_1359200,PF3D7_1429900,PF3D7_1437200,	27.3	2.24	2.75	0.00178273414348	0.287735730862	1.0
GO:0043628	ncRNA 3'-end processing	3	3	PF3D7_0723700,PF3D7_1344500,PF3D7_1465300,	100.0	8.21	inf	0.00179834831789	0.287735730862	1.0
GO:0006259	DNA metabolic process	121	26	PF3D7_0108600,PF3D7_0203300,PF3D7_0305600,PF3D7_0408500,PF3D7_0510500,PF3D7_0527000,PF3D7_0605800,PF3D7_0705300,PF3D7_0816800,PF3D7_0910500,PF3D7_1029900,PF3D7_1031300,PF3D7_1037600,PF3D7_1106700,PF3D7_1117800,PF3D7_1203000,PF3D7_1211300,PF3D7_1215700,PF3D7_1217100,PF3D7_1223300,PF3D7_1234300,PF3D7_1343300,PF3D7_1347100,PF3D7_1359200,PF3D7_1429900,PF3D7_1437200,	21.5	1.76	2.02	0.00237316724442	0.30499408538	1.0
GO:0006265	DNA topological change	6	4	PF3D7_0510500,PF3D7_1217100,PF3D7_1223300,PF3D7_1347100,	66.7	5.47	14.52	0.00266869824707	0.30499408538	1.0
GO:0032392	DNA geometric change	11	5	PF3D7_1037600,PF3D7_1217100,PF3D7_1347100,PF3D7_1359200,PF3D7_1429900,	45.5	3.73	6.05	0.0064819888398	0.471269564851	1.0
GO:0032508	DNA duplex unwinding	11	5	PF3D7_1037600,PF3D7_1217100,PF3D7_1347100,PF3D7_1359200,PF3D7_1429900,	45.5	3.73	6.05	0.0064819888398	0.471269564851	1.0
GO:0006268	DNA unwinding involved in DNA replication	4	3	PF3D7_1217100,PF3D7_1347100,PF3D7_1359200,	75.0	6.16	21.74	0.00653937739408	0.471269564851	1.0
GO:0043170	macromolecule metabolic process	1084	156	PF3D7_0102900,PF3D7_0104300,PF3D7_0108600,PF3D7_0110400,PF3D7_0203100,PF3D7_0203300,PF3D7_0211800,PF3D7_0212300,PF3D7_0217500,PF3D7_0217800,PF3D7_0305600,PF3D7_0305700,PF3D7_0308900,PF3D7_0311700,PF3D7_0312400,PF3D7_0405000,PF3D7_0408500,PF3D7_0413600,PF3D7_0415300,PF3D7_0415900,PF3D7_0416100,PF3D7_0418700,PF3D7_0422400,PF3D7_0510500,PF3D7_0514300,PF3D7_0516900,PF3D7_0517700,PF3D7_0522200,PF3D7_0…	14.4	1.18	1.29	0.00696360149912	0.471269564851	1.0
GO:0071103	DNA conformation change	25	8	PF3D7_0510500,PF3D7_1037600,PF3D7_1135600,PF3D7_1217100,PF3D7_1223300,PF3D7_1347100,PF3D7_1359200,PF3D7_1429900,	32.0	2.63	3.43	0.00750959653559	0.471269564851	1.0
GO:0051716	cellular response to stimulus	126	25	PF3D7_0203300,PF3D7_0305600,PF3D7_0408500,PF3D7_0517800,PF3D7_0605800,PF3D7_0628200,PF3D7_0711000,PF3D7_0719200,PF3D7_0807300,PF3D7_0816800,PF3D7_0910500,PF3D7_1031300,PF3D7_1037600,PF3D7_1113900,PF3D7_1117800,PF3D7_1208200,PF3D7_1211800,PF3D7_1213500,PF3D7_1215700,PF3D7_1242800,PF3D7_1321600,PF3D7_1348100,PF3D7_1360500,PF3D7_1429900,PF3D7_1475400,	19.8	1.63	1.82	0.00844163112592	0.471269564851	1.0
GO:0006261	DNA-dependent DNA replication	31	9	PF3D7_0527000,PF3D7_0705300,PF3D7_0910500,PF3D7_1106700,PF3D7_1203000,PF3D7_1211300,PF3D7_1217100,PF3D7_1347100,PF3D7_1359200,	29.0	2.38	2.98	0.00938523857342	0.471269564851	1.0
GO:0023052	signaling	42	11	PF3D7_0517800,PF3D7_0719200,PF3D7_0807300,PF3D7_1113900,PF3D7_1208200,PF3D7_1213500,PF3D7_1242800,PF3D7_1321600,PF3D7_1348100,PF3D7_1360500,PF3D7_1475400,	26.2	2.15	2.59	0.00981108911559	0.471269564851	1.0
GO:0007165	signal transduction	42	11	PF3D7_0517800,PF3D7_0719200,PF3D7_0807300,PF3D7_1113900,PF3D7_1208200,PF3D7_1213500,PF3D7_1242800,PF3D7_1321600,PF3D7_1348100,PF3D7_1360500,PF3D7_1475400,	26.2	2.15	2.59	0.00981108911559	0.471269564851	1.0
GO:0006817	phosphate ion transport	12	5	PF3D7_0404600,PF3D7_0607700,PF3D7_0619000,PF3D7_0827200,PF3D7_1340900,	41.7	3.42	5.19	0.0100144782531	0.471269564851	1.0
GO:0009987	cellular process	1652	226	PF3D7_0102900,PF3D7_0104300,PF3D7_0108600,PF3D7_0110400,PF3D7_0203100,PF3D7_0203300,PF3D7_0208600,PF3D7_0211800,PF3D7_0212300,PF3D7_0217500,PF3D7_0217800,PF3D7_0305600,PF3D7_0305700,PF3D7_0306800,PF3D7_0308900,PF3D7_0309100,PF3D7_0312400,PF3D7_0316300,PF3D7_0317500,PF3D7_0319400,PF3D7_0323400,PF3D7_0405000,PF3D7_0406100,PF3D7_0407800,PF3D7_0408500,PF3D7_0409300,PF3D7_0413600,PF3D7_0414000,PF3D7_0…	13.7	1.12	1.24	0.0116321720841	0.473966119819	1.0
GO:0006996	organelle organization	149	28	PF3D7_0208600,PF3D7_0319400,PF3D7_0414000,PF3D7_0510500,PF3D7_0530900,PF3D7_0624600,PF3D7_0816800,PF3D7_0933500,PF3D7_1017300,PF3D7_1037600,PF3D7_1114900,PF3D7_1115200,PF3D7_1118800,PF3D7_1135600,PF3D7_1140500,PF3D7_1217100,PF3D7_1217200,PF3D7_1223300,PF3D7_1239900,PF3D7_1242900,PF3D7_1248700,PF3D7_1322100,PF3D7_1329100,PF3D7_1333700,PF3D7_1347100,PF3D7_1359200,PF3D7_1429900,PF3D7_1431300,	18.8	1.54	1.7	0.0116421456779	0.473966119819	1.0
GO:0044267	cellular protein metabolic process	587	89	PF3D7_0102900,PF3D7_0104300,PF3D7_0203100,PF3D7_0211800,PF3D7_0212300,PF3D7_0217500,PF3D7_0217800,PF3D7_0305700,PF3D7_0312400,PF3D7_0413600,PF3D7_0415300,PF3D7_0415900,PF3D7_0422400,PF3D7_0514300,PF3D7_0516900,PF3D7_0517700,PF3D7_0524800,PF3D7_0602400,PF3D7_0607000,PF3D7_0610900,PF3D7_0613400,PF3D7_0615300,PF3D7_0615500,PF3D7_0618900,PF3D7_0619200,PF3D7_0622800,PF3D7_0628200,PF3D7_0710600,PF3D7_0…	15.2	1.24	1.34	0.0122596592015	0.473966119819	1.0
GO:0051276	chromosome organization	61	14	PF3D7_0414000,PF3D7_0510500,PF3D7_0624600,PF3D7_1037600,PF3D7_1115200,PF3D7_1135600,PF3D7_1217100,PF3D7_1223300,PF3D7_1248700,PF3D7_1322100,PF3D7_1333700,PF3D7_1347100,PF3D7_1359200,PF3D7_1429900,	23.0	1.88	2.18	0.012971589607	0.473966119819	1.0
GO:0015698	inorganic anion transport	13	5	PF3D7_0404600,PF3D7_0607700,PF3D7_0619000,PF3D7_0827200,PF3D7_1340900,	38.5	3.16	4.54	0.0146719202156	0.473966119819	1.0
GO:0042779	tRNA 3'-trailer cleavage	2	2	PF3D7_0723700,PF3D7_1465300,	100.0	8.21	inf	0.0148114412444	0.473966119819	1.0
GO:0042780	tRNA 3'-end processing	2	2	PF3D7_0723700,PF3D7_1465300,	100.0	8.21	inf	0.0148114412444	0.473966119819	1.0
GO:0006422	aspartyl-tRNA aminoacylation	2	2	PF3D7_0102900,PF3D7_0514300,	100.0	8.21	inf	0.0148114412444	0.473966119819	1.0
GO:0006412	translation	260	43	PF3D7_0102900,PF3D7_0211800,PF3D7_0212300,PF3D7_0217800,PF3D7_0415900,PF3D7_0422400,PF3D7_0514300,PF3D7_0516900,PF3D7_0517700,PF3D7_0602400,PF3D7_0607000,PF3D7_0610900,PF3D7_0613400,PF3D7_0619200,PF3D7_0622800,PF3D7_0710600,PF3D7_0717700,PF3D7_0721600,PF3D7_0814000,PF3D7_0827500,PF3D7_0911100,PF3D7_1004000,PF3D7_1027800,PF3D7_1034200,PF3D7_1034900,PF3D7_1103100,PF3D7_1106100,PF3D7_1124900,PF3D7_1…	16.5	1.36	1.46	0.0201863829196	0.547405192057	1.0
GO:0007154	cell communication	47	11	PF3D7_0517800,PF3D7_0719200,PF3D7_0807300,PF3D7_1113900,PF3D7_1208200,PF3D7_1213500,PF3D7_1242800,PF3D7_1321600,PF3D7_1348100,PF3D7_1360500,PF3D7_1475400,	23.4	1.92	2.23	0.0227624267061	0.547405192057	1.0
GO:0043043	peptide biosynthetic process	262	43	PF3D7_0102900,PF3D7_0211800,PF3D7_0212300,PF3D7_0217800,PF3D7_0415900,PF3D7_0422400,PF3D7_0514300,PF3D7_0516900,PF3D7_0517700,PF3D7_0602400,PF3D7_0607000,PF3D7_0610900,PF3D7_0613400,PF3D7_0619200,PF3D7_0622800,PF3D7_0710600,PF3D7_0717700,PF3D7_0721600,PF3D7_0814000,PF3D7_0827500,PF3D7_0911100,PF3D7_1004000,PF3D7_1027800,PF3D7_1034200,PF3D7_1034900,PF3D7_1103100,PF3D7_1106100,PF3D7_1124900,PF3D7_1…	16.4	1.35	1.45	0.0227872354873	0.547405192057	1.0
GO:0032984	protein-containing complex disassembly	10	4	PF3D7_0208600,PF3D7_0212300,PF3D7_0319400,PF3D7_1428600,	40.0	3.28	4.83	0.0250265493061	0.547405192057	1.0
GO:0030029	actin filament-based process	10	4	PF3D7_0530900,PF3D7_1118800,PF3D7_1140500,PF3D7_1329100,	40.0	3.28	4.83	0.0250265493061	0.547405192057	1.0
GO:0022411	cellular component disassembly	10	4	PF3D7_0208600,PF3D7_0212300,PF3D7_0319400,PF3D7_1428600,	40.0	3.28	4.83	0.0250265493061	0.547405192057	1.0
GO:0090304	nucleic acid metabolic process	462	70	PF3D7_0102900,PF3D7_0108600,PF3D7_0110400,PF3D7_0203300,PF3D7_0211800,PF3D7_0305600,PF3D7_0308900,PF3D7_0405000,PF3D7_0408500,PF3D7_0416100,PF3D7_0418700,PF3D7_0510500,PF3D7_0514300,PF3D7_0522200,PF3D7_0526500,PF3D7_0527000,PF3D7_0602100,PF3D7_0605800,PF3D7_0610900,PF3D7_0622200,PF3D7_0622800,PF3D7_0705300,PF3D7_0716400,PF3D7_0717700,PF3D7_0723700,PF3D7_0816800,PF3D7_0818000,PF3D7_0821600,PF3D7_0…	15.2	1.24	1.33	0.0259176934041	0.547405192057	1.0
GO:0043038	amino acid activation	42	10	PF3D7_0102900,PF3D7_0211800,PF3D7_0416100,PF3D7_0514300,PF3D7_0622800,PF3D7_0717700,PF3D7_1034900,PF3D7_1216000,PF3D7_1416800,PF3D7_1420400,	23.8	1.95	2.28	0.0261100655243	0.547405192057	1.0
GO:0043039	tRNA aminoacylation	42	10	PF3D7_0102900,PF3D7_0211800,PF3D7_0416100,PF3D7_0514300,PF3D7_0622800,PF3D7_0717700,PF3D7_1034900,PF3D7_1216000,PF3D7_1416800,PF3D7_1420400,	23.8	1.95	2.28	0.0261100655243	0.547405192057	1.0
GO:0009408	response to heat	20	6	PF3D7_0108600,PF3D7_0708800,PF3D7_0818900,PF3D7_1118200,PF3D7_1222300,PF3D7_1443900,	30.0	2.46	3.11	0.0275013319648	0.547405192057	1.0
GO:0006518	peptide metabolic process	275	44	PF3D7_0102900,PF3D7_0211800,PF3D7_0212300,PF3D7_0217800,PF3D7_0415900,PF3D7_0422400,PF3D7_0514300,PF3D7_0516900,PF3D7_0517700,PF3D7_0602400,PF3D7_0607000,PF3D7_0610900,PF3D7_0613400,PF3D7_0619200,PF3D7_0622800,PF3D7_0710600,PF3D7_0717700,PF3D7_0721600,PF3D7_0814000,PF3D7_0827500,PF3D7_0911100,PF3D7_1004000,PF3D7_1027800,PF3D7_1034200,PF3D7_1034900,PF3D7_1103100,PF3D7_1106100,PF3D7_1124900,PF3D7_1…	16.0	1.31	1.41	0.0318215756875	0.547405192057	1.0
GO:0009266	response to temperature stimulus	21	6	PF3D7_0108600,PF3D7_0708800,PF3D7_0818900,PF3D7_1118200,PF3D7_1222300,PF3D7_1443900,	28.6	2.35	2.9	0.0346642359062	0.547405192057	1.0
GO:0035556	intracellular signal transduction	21	6	PF3D7_0517800,PF3D7_0807300,PF3D7_1113900,PF3D7_1242800,PF3D7_1348100,PF3D7_1360500,	28.6	2.35	2.9	0.0346642359062	0.547405192057	1.0
GO:0090305	nucleic acid phosphodiester bond hydrolysis	11	4	PF3D7_0418700,PF3D7_0723700,PF3D7_1217100,PF3D7_1465300,	36.4	2.99	4.14	0.0356234410011	0.547405192057	1.0
GO:0006928	movement of cell or subcellular component	51	11	PF3D7_0309100,PF3D7_0317500,PF3D7_0319400,PF3D7_0718000,PF3D7_1140500,PF3D7_1245100,PF3D7_1321600,PF3D7_1329100,PF3D7_1335900,PF3D7_1360500,PF3D7_1449500,	21.6	1.77	2.0	0.0398314050214	0.547405192057	1.0
GO:0044089	positive regulation of cellular component biogenesis	3	2	PF3D7_0530900,PF3D7_1118800,	66.7	5.47	14.47	0.0408376270974	0.547405192057	1.0
GO:0045010	actin nucleation	3	2	PF3D7_0530900,PF3D7_1118800,	66.7	5.47	14.47	0.0408376270974	0.547405192057	1.0
GO:0051495	positive regulation of cytoskeleton organization	3	2	PF3D7_0530900,PF3D7_1118800,	66.7	5.47	14.47	0.0408376270974	0.547405192057	1.0
GO:0000288	nuclear-transcribed mRNA catabolic process, deadenylation-dependent decay	3	2	PF3D7_1032100,PF3D7_1124400,	66.7	5.47	14.47	0.0408376270974	0.547405192057	1.0
GO:0032273	positive regulation of protein polymerization	3	2	PF3D7_0530900,PF3D7_1118800,	66.7	5.47	14.47	0.0408376270974	0.547405192057	1.0
GO:0031334	positive regulation of protein complex assembly	3	2	PF3D7_0530900,PF3D7_1118800,	66.7	5.47	14.47	0.0408376270974	0.547405192057	1.0
GO:0030838	positive regulation of actin filament polymerization	3	2	PF3D7_0530900,PF3D7_1118800,	66.7	5.47	14.47	0.0408376270974	0.547405192057	1.0
GO:0006434	seryl-tRNA aminoacylation	3	2	PF3D7_0717700,PF3D7_1216000,	66.7	5.47	14.47	0.0408376270974	0.547405192057	1.0
GO:0000290	deadenylation-dependent decapping of nuclear-transcribed mRNA	3	2	PF3D7_1032100,PF3D7_1124400,	66.7	5.47	14.47	0.0408376270974	0.547405192057	1.0
GO:1902905	positive regulation of supramolecular fiber organization	3	2	PF3D7_0530900,PF3D7_1118800,	66.7	5.47	14.47	0.0408376270974	0.547405192057	1.0
GO:0019538	protein metabolic process	671	96	PF3D7_0102900,PF3D7_0104300,PF3D7_0203100,PF3D7_0211800,PF3D7_0212300,PF3D7_0217500,PF3D7_0217800,PF3D7_0305700,PF3D7_0311700,PF3D7_0312400,PF3D7_0413600,PF3D7_0415300,PF3D7_0415900,PF3D7_0422400,PF3D7_0514300,PF3D7_0516900,PF3D7_0517700,PF3D7_0522700,PF3D7_0524800,PF3D7_0602400,PF3D7_0607000,PF3D7_0610900,PF3D7_0613400,PF3D7_0615300,PF3D7_0615500,PF3D7_0618900,PF3D7_0619200,PF3D7_0622800,PF3D7_0…	14.3	1.17	1.25	0.0411799525165	0.547405192057	1.0
GO:0043604	amide biosynthetic process	273	43	PF3D7_0102900,PF3D7_0211800,PF3D7_0212300,PF3D7_0217800,PF3D7_0415900,PF3D7_0422400,PF3D7_0514300,PF3D7_0516900,PF3D7_0517700,PF3D7_0602400,PF3D7_0607000,PF3D7_0610900,PF3D7_0613400,PF3D7_0619200,PF3D7_0622800,PF3D7_0710600,PF3D7_0717700,PF3D7_0721600,PF3D7_0814000,PF3D7_0827500,PF3D7_0911100,PF3D7_1004000,PF3D7_1027800,PF3D7_1034200,PF3D7_1034900,PF3D7_1103100,PF3D7_1106100,PF3D7_1124900,PF3D7_1…	15.8	1.29	1.38	0.0421938948533	0.547405192057	1.0
GO:0009628	response to abiotic stimulus	22	6	PF3D7_0108600,PF3D7_0708800,PF3D7_0818900,PF3D7_1118200,PF3D7_1222300,PF3D7_1443900,	27.3	2.24	2.72	0.0429275478007	0.547405192057	1.0
GO:0043624	cellular protein complex disassembly	7	3	PF3D7_0212300,PF3D7_0319400,PF3D7_1428600,	42.9	3.52	5.43	0.043158856789	0.547405192057	1.0
GO:0044238	primary metabolic process	1325	179	PF3D7_0102900,PF3D7_0104300,PF3D7_0108600,PF3D7_0110400,PF3D7_0203100,PF3D7_0203300,PF3D7_0211800,PF3D7_0212300,PF3D7_0217500,PF3D7_0217800,PF3D7_0305600,PF3D7_0305700,PF3D7_0308900,PF3D7_0311700,PF3D7_0312400,PF3D7_0405000,PF3D7_0406100,PF3D7_0408500,PF3D7_0413600,PF3D7_0415300,PF3D7_0415900,PF3D7_0416100,PF3D7_0418700,PF3D7_0422400,PF3D7_0510500,PF3D7_0514300,PF3D7_0516900,PF3D7_0517700,PF3D7_0…	13.5	1.11	1.19	0.0451097474365	0.547405192057	1.0
GO:0006950	response to stress	118	21	PF3D7_0108600,PF3D7_0203300,PF3D7_0305600,PF3D7_0308500,PF3D7_0408500,PF3D7_0605800,PF3D7_0708400,PF3D7_0708800,PF3D7_0711000,PF3D7_0816800,PF3D7_0818900,PF3D7_0910500,PF3D7_1031300,PF3D7_1037600,PF3D7_1117800,PF3D7_1118200,PF3D7_1211800,PF3D7_1215700,PF3D7_1222300,PF3D7_1429900,PF3D7_1443900,	17.8	1.46	1.58	0.0454564461563	0.547405192057	1.0
GO:0006418	tRNA aminoacylation for protein translation	40	9	PF3D7_0102900,PF3D7_0211800,PF3D7_0514300,PF3D7_0622800,PF3D7_0717700,PF3D7_1034900,PF3D7_1216000,PF3D7_1416800,PF3D7_1420400,	22.5	1.85	2.11	0.0472776920599	0.547405192057	1.0
GO:0006270	DNA replication initiation	12	4	PF3D7_0527000,PF3D7_0705300,PF3D7_1203000,PF3D7_1211300,	33.3	2.74	3.62	0.048427922375	0.547405192057	1.0
			pt2
ID	Term	Bgd_count	Result_count	Result_gene_list	Pct_of_bgd	Fold_enrichment	Odds_ratio	P-value	Benjamini	Bonferroni
GO:0044409	entry into host	77	17	PF3D7_0309600,PF3D7_0315200,PF3D7_0423800,PF3D7_0424100,PF3D7_0507300,PF3D7_0620000,PF3D7_0704600,PF3D7_0819200,PF3D7_0819400,PF3D7_0923300,PF3D7_0929400,PF3D7_0934800,PF3D7_1136700,PF3D7_1147800,PF3D7_1252200,PF3D7_1340000,PF3D7_1342600,	22.1	1.97	2.28	0.00429959446278	0.478819468934	1.0
GO:0051828	entry into other organism involved in symbiotic interaction	77	17	PF3D7_0309600,PF3D7_0315200,PF3D7_0423800,PF3D7_0424100,PF3D7_0507300,PF3D7_0620000,PF3D7_0704600,PF3D7_0819200,PF3D7_0819400,PF3D7_0923300,PF3D7_0929400,PF3D7_0934800,PF3D7_1136700,PF3D7_1147800,PF3D7_1252200,PF3D7_1340000,PF3D7_1342600,	22.1	1.97	2.28	0.00429959446278	0.478819468934	1.0
GO:0051235	maintenance of location	5	3	PF3D7_0102800,PF3D7_1013500,PF3D7_1330400,	60.0	5.35	11.93	0.0118174008407	0.478819468934	1.0
GO:0034033	purine nucleoside bisphosphate biosynthetic process	9	4	PF3D7_0704700,PF3D7_1020800,PF3D7_1124500,PF3D7_1437400,	44.4	3.96	6.37	0.0124569814634	0.478819468934	1.0
GO:0034030	ribonucleoside bisphosphate biosynthetic process	9	4	PF3D7_0704700,PF3D7_1020800,PF3D7_1124500,PF3D7_1437400,	44.4	3.96	6.37	0.0124569814634	0.478819468934	1.0
GO:0033866	nucleoside bisphosphate biosynthetic process	9	4	PF3D7_0704700,PF3D7_1020800,PF3D7_1124500,PF3D7_1437400,	44.4	3.96	6.37	0.0124569814634	0.478819468934	1.0
GO:0006437	tyrosyl-tRNA aminoacylation	2	2	PF3D7_0807900,PF3D7_1117500,	100.0	8.91	inf	0.0125772784684	0.478819468934	1.0
GO:0072348	sulfur compound transport	2	2	PF3D7_0709000,PF3D7_1471200,	100.0	8.91	inf	0.0125772784684	0.478819468934	1.0
GO:0072337	modified amino acid transport	2	2	PF3D7_0206200,PF3D7_0709000,	100.0	8.91	inf	0.0125772784684	0.478819468934	1.0
GO:0009219	pyrimidine deoxyribonucleotide metabolic process	2	2	PF3D7_0417200,PF3D7_1251300,	100.0	8.91	inf	0.0125772784684	0.478819468934	1.0
GO:0009221	pyrimidine deoxyribonucleotide biosynthetic process	2	2	PF3D7_0417200,PF3D7_1251300,	100.0	8.91	inf	0.0125772784684	0.478819468934	1.0
GO:0009265	2'-deoxyribonucleotide biosynthetic process	2	2	PF3D7_0417200,PF3D7_1251300,	100.0	8.91	inf	0.0125772784684	0.478819468934	1.0
GO:0046385	deoxyribose phosphate biosynthetic process	2	2	PF3D7_0417200,PF3D7_1251300,	100.0	8.91	inf	0.0125772784684	0.478819468934	1.0
GO:0009628	response to abiotic stimulus	22	6	PF3D7_0802600,PF3D7_0807700,PF3D7_0816500,PF3D7_1116800,PF3D7_1215300,PF3D7_1330300,	27.3	2.43	2.99	0.0301626306829	0.478819468934	1.0
GO:0010605	negative regulation of macromolecule metabolic process	22	6	PF3D7_0417100,PF3D7_0506800,PF3D7_0925800,PF3D7_1031400,PF3D7_1236800,PF3D7_1308900,	27.3	2.43	2.99	0.0301626306829	0.478819468934	1.0
GO:0010629	negative regulation of gene expression	17	5	PF3D7_0417100,PF3D7_0506800,PF3D7_0925800,PF3D7_1236800,PF3D7_1308900,	29.4	2.62	3.32	0.0343832663832	0.478819468934	1.0
GO:0006220	pyrimidine nucleotide metabolic process	7	3	PF3D7_0417200,PF3D7_0605600,PF3D7_1251300,	42.9	3.82	5.96	0.0348187238663	0.478819468934	1.0
GO:0006221	pyrimidine nucleotide biosynthetic process	7	3	PF3D7_0417200,PF3D7_0605600,PF3D7_1251300,	42.9	3.82	5.96	0.0348187238663	0.478819468934	1.0
GO:0019692	deoxyribose phosphate metabolic process	3	2	PF3D7_0417200,PF3D7_1251300,	66.7	5.94	15.88	0.0349180654608	0.478819468934	1.0
GO:0009394	2'-deoxyribonucleotide metabolic process	3	2	PF3D7_0417200,PF3D7_1251300,	66.7	5.94	15.88	0.0349180654608	0.478819468934	1.0
GO:0051181	cofactor transport	3	2	PF3D7_0206200,PF3D7_0709000,	66.7	5.94	15.88	0.0349180654608	0.478819468934	1.0
GO:1901071	glucosamine-containing compound metabolic process	3	2	PF3D7_1025100,PF3D7_1252200,	66.7	5.94	15.88	0.0349180654608	0.478819468934	1.0
GO:0009892	negative regulation of metabolic process	23	6	PF3D7_0417100,PF3D7_0506800,PF3D7_0925800,PF3D7_1031400,PF3D7_1236800,PF3D7_1308900,	26.1	2.32	2.81	0.0370695612131	0.478819468934	1.0
GO:0033865	nucleoside bisphosphate metabolic process	12	4	PF3D7_0704700,PF3D7_1020800,PF3D7_1124500,PF3D7_1437400,	33.3	2.97	3.98	0.0372478861649	0.478819468934	1.0
GO:0034032	purine nucleoside bisphosphate metabolic process	12	4	PF3D7_0704700,PF3D7_1020800,PF3D7_1124500,PF3D7_1437400,	33.3	2.97	3.98	0.0372478861649	0.478819468934	1.0
GO:0033875	ribonucleoside bisphosphate metabolic process	12	4	PF3D7_0704700,PF3D7_1020800,PF3D7_1124500,PF3D7_1437400,	33.3	2.97	3.98	0.0372478861649	0.478819468934	1.0
GO:0006986	response to unfolded protein	12	4	PF3D7_0816500,PF3D7_1116800,PF3D7_1215300,PF3D7_1330300,	33.3	2.97	3.98	0.0372478861649	0.478819468934	1.0
GO:0035966	response to topologically incorrect protein	12	4	PF3D7_0816500,PF3D7_1116800,PF3D7_1215300,PF3D7_1330300,	33.3	2.97	3.98	0.0372478861649	0.478819468934	1.0
GO:0009247	glycolipid biosynthetic process	18	5	PF3D7_0526600,PF3D7_1032400,PF3D7_1210900,PF3D7_1248600,PF3D7_1330700,	27.8	2.47	3.06	0.0433564835456	0.478819468934	1.0
GO:0006664	glycolipid metabolic process	18	5	PF3D7_0526600,PF3D7_1032400,PF3D7_1210900,PF3D7_1248600,PF3D7_1330700,	27.8	2.47	3.06	0.0433564835456	0.478819468934	1.0
GO:1903509	liposaccharide metabolic process	18	5	PF3D7_0526600,PF3D7_1032400,PF3D7_1210900,PF3D7_1248600,PF3D7_1330700,	27.8	2.47	3.06	0.0433564835456	0.478819468934	1.0

## Sheet: Sheet 1 -deg_heatmap_pseudotime
Table S4
deg_heatmap_pseuodtime_average expression
Genes	pt0	pt1	pt2
CTRP:PF3D7-0315200	-0.571829161633635	-0.582853833335672	1.15468299496931
SOAP:PF3D7-1404300	-0.583797110096984	-0.570879342606407	1.15467645270339
Cap380:PF3D7-0320400	-0.525005830020508	-0.62815788396619	1.1531637139867
WARP:PF3D7-0801300	-0.543847052886965	-0.610217498166314	1.15406455105328
null:PF3D7-0702600	-0.583713936187904	-0.570963135128625	1.15467707131653
6 ARP:PF3D7-0719300	-0.570971732945145	-0.583705401392685	1.15467713433783
EVP1:PF3D7-0410000	-0.579629398730017	-0.575068136686158	1.15469753541618
PSOP26:PF3D7-1244500	-0.584756193333692	-0.56991254213681	1.1546687354705
DHFS-FPGS:PF3D7-1324800	-0.503704357130135	-0.647987496297121	1.15169185342726
null:PF3D7-1136200	-0.615174719375058	-0.538680947932084	1.15385566730714
ROM1:PF3D7-1114100	-0.558947892426139	-0.595559161825869	1.15450705425201
CDPK3:PF3D7-0310100	-0.570165273965489	-0.58450558181561	1.1546708557811
null:PF3D7-1211100	-0.58441353616511	-0.570258079931696	1.15467161609681
eEF2:PF3D7-1451100	0.890524227929908	0.191310701667618	-1.08183492959753
null:PF3D7-1116900	-0.456385355139204	-0.690384649448024	1.14677000458723
PAT:PF3D7-0206200	-0.46701037412308	-0.681058087319225	1.1480684614423
MQO:PF3D7-0616800	0.0767344857954388	-1.03615673172654	0.959422245931103
null:PF3D7-0814600	-0.572117628300813	-0.582567149392355	1.15468477769317
null:PF3D7-0605600	-0.528111001105471	-0.62522740037561	1.15333840148108
RPB1:PF3D7-0318200	-0.410561083665682	-0.729374312877948	1.13993539654363
null:PF3D7-1319200	-0.58485420286777	-0.569813683405784	1.15466788627355
CCT4:PF3D7-1357800	0.882972510659762	0.202927943042871	-1.08590045370263
TCP1:PF3D7-1132200	1.02238606000584	-0.975999503956653	-0.0463865560491864
null:PF3D7-0411300	-0.576316842320701	-0.578383079832604	1.1546999221533
GEXP04:PF3D7-1372100	-0.12650414577888	-0.930728573715697	1.05723271949458
ROP14:PF3D7-0613300	-0.619226015222468	-0.534436372788857	1.15366238801133
null:PF3D7-0408800	-0.5494812546949	-0.604777856286743	1.15425911098164
Pf11-1:PF3D7-1038400	0.454275066693075	0.692223996649008	-1.14649906334208
null:PF3D7-1004600	-0.584611450728693	-0.570058518303995	1.15466996903269
null:PF3D7-0403600	-0.524041017492525	-0.629066332694599	1.15310735018712
PSOP25:PF3D7-0620000	-0.591035450637901	-0.563556091106006	1.15459154174391
null:PF3D7-0508900	-0.423453810914706	1.14205757383089	-0.718603762916188
SNF2L:PF3D7-1104200	1.07387178622188	-0.904494786442977	-0.169376999778903
null:PF3D7-0519800	-0.607373458624713	-0.546797315992839	1.15417077461755
null:PF3D7-0806500	-0.490722278967954	-0.659842557864511	1.15056483683247
null:PF3D7-0112700	-0.393933211790322	-0.74304002625507	1.13697323804539
EIF4A3:PF3D7-0422700	-0.578906000094528	-0.575793139667278	1.15469913976181
VPS9:PF3D7-0815800	-0.582972002966131	-0.571710229288503	1.15468223225463
HSP90:PF3D7-0708400	-1.05897255301928	0.928150106025029	0.130822446994248
VAR:PF3D7-1240400	0.403776961105845	0.734980306556615	-1.13875726766246
BCKDHB:PF3D7-0504600	1.09912260295132	-0.856069258568354	-0.243053344382966
ARP4a:PF3D7-1422800	-0.382821392320468	-0.752032909036369	1.13485430135684
null:PF3D7-0806600	-0.569198209177277	-0.5854641396655	1.15466234884278
NA:PF3D7-0402500	0.631182361350045	0.521789628778141	-1.15297199012819
null:PF3D7-1007200	0.243870774953855	-1.09937862564606	0.855507850692203
SRCAP:PF3D7-0820000	-0.661133369639247	-0.489297328698528	1.15043069833777
SulP:PF3D7-1471200	-0.500229722489919	-0.651177360264382	1.1514070827543
null:PF3D7-1131800	0.747382906628568	0.388584148525087	-1.13596705515365
PfG:PF3D7-0313500	-0.622858812527576	-0.530612857962036	1.15347167048961
null:PF3D7-1004900	-0.565931799107317	-0.588693953295701	1.15462575240302
null:PF3D7-0722800	-0.0420850176307234	1.02037810733483	-0.978293089704108
NNT:PF3D7-1453500	-0.499239139500627	1.15132362940237	-0.652084489901746
IMC1i:PF3D7-0823500	-0.600211787901753	-0.554182908063897	1.15439469596565
NUP221:PF3D7-0905100	-0.800575198399121	1.12091892920205	-0.320343730802929
RPB2:PF3D7-0215700	-0.0195751548543049	1.0096438720937	-0.990068717239397
null:PF3D7-0608100	-0.598762216480274	-0.555670268044775	1.15443248452505
null:PF3D7-0926600	-0.579179566290583	-0.575519038040569	1.15469860433115
ADA2:PF3D7-1014600	-0.399885537632454	-0.73817698238524	1.13806252001769
VAR:PF3D7-0712600	0.533818021943913	0.619814587217421	-1.15363260916133
null:PF3D7-1026600	-0.657914621193935	-0.492846354163923	1.15076097535786
XAB2:PF3D7-1235900	0.0484959816613752	-1.02336565398254	0.974869672321168
SET10:PF3D7-1221000	-1.0647949178645	0.145539814355539	0.919255103508965
TRXR:PF3D7-0923800	-0.571554053978285	-0.583127152155912	1.1546812061342
PRP38B:PF3D7-1407300	-0.126992942800505	-0.930437426984922	1.05743036978543
null:PF3D7-1024600	-0.470638299215402	-0.677848246592867	1.14848654580827
null:PF3D7-1415400	0.360514331723652	-1.13026877761528	0.769754445891623
SEC23:PF3D7-0822600	0.306677628806326	0.810747086329908	-1.11742471513623
null:PF3D7-0508400	-0.587619466523464	-0.567019821250664	1.15463928777413
MAS1:PF3D7-0933600	0.0309606748369716	-1.01512081151916	0.984160136682193
UCHL3:PF3D7-1460400	1.14767658564905	-0.46370727510154	-0.683969310547512
null:PF3D7-1437700	1.0049623659319	-0.0099997292081347	-0.994962636723769
null:PF3D7-0523800	-0.391328667122137	-0.74515786309264	1.13648653021478
null:PF3D7-1457400	1.1434174987923	-0.432255109817751	-0.711162388974554
null:PF3D7-1018600	-0.649579492428828	-0.501971925769677	1.1515514181985
null:PF3D7-1134300	-0.11011559488576	1.05050037078512	-0.940384775899358
null:PF3D7-1228700	-0.627249596393635	-0.525969423953393	1.15321902034703
CRK4:PF3D7-0317200	-0.878259970020409	-0.21009614569836	1.08835611571877
IMC1f:PF3D7-1351700	-0.578583441344933	-0.57611621842394	1.15469965976887
CCT:PF3D7-1316600	-0.865975572163429	-0.228498972147176	1.0944745443106
ATP6:PF3D7-0106300	0.0137179648288882	-1.00678841146467	0.993070446635784
CELF1:PF3D7-1359400	-0.392876249463751	1.13677646248881	-0.743900213025058
ABCG2:PF3D7-1426500	1.12853764349423	-0.352603778784512	-0.775933864709722
VAR:PF3D7-0412400	1.04517972790738	-0.0975022232505254	-0.947677504656859
null:PF3D7-0405700	-0.394463478366492	-0.742608099925661	1.13707157829215
null:PF3D7-1303800	-0.106720720135787	-0.942359488042143	1.04908020817793
null:PF3D7-1250800	-0.438875177518882	-0.705517239282625	1.14439241680151
ACS:PF3D7-0627800	-0.455959612961679	-0.690756076954045	1.14671568991572
TRZ:PF3D7-1209300	0.497634661247822	0.653551667039226	-1.15118632828705
EIF3A:PF3D7-1212700	-1.03974548022637	0.954840557614229	0.0849049226121451
null:PF3D7-0924400	-0.326684745529155	-0.795801937430146	1.1224866829593
RACK1:PF3D7-0826700	-0.676547598620232	1.14865180376291	-0.472104205142681
null:PF3D7-0926500	-0.754787315337009	-0.379390381179279	1.13417769651629
null:PF3D7-0824000	-0.590010527467561	-0.564596785535583	1.15460731300314
ApiAP2:PF3D7-1317200	0.761268759752687	0.37126481986286	-1.13253357961555
HSP70:PF3D7-0818900	-0.941777659814486	1.0495002103741	-0.107722550559615
null:PF3D7-0212100	-0.604323704646035	-0.549950021201914	1.15427372584795
null:PF3D7-0724800	-0.635723717629618	-0.516938426362661	1.15266214399228
HSP70-3:PF3D7-1134000	0.717350704065737	0.424941885866026	-1.14229258993176
CTR2:PF3D7-1421900	-0.609310471262618	-0.54478903105562	1.15409950231824
null:PF3D7-0216000	-1.07767826218261	0.179733057048675	0.897945205133931
U2AF1:PF3D7-1119300	-0.926443289652102	-0.133667895452503	1.0601111851046
TMEM147:PF3D7-1007000	-0.615147717625633	-0.538709169567749	1.15385688719338
GMPS:PF3D7-1012600	0.605855504590137	-1.15422342987623	0.548367925286095
null:PF3D7-1029100	-0.581507062243385	-0.573183476084737	1.15469053832812
null:PF3D7-1235500	0.499670942838674	0.651689188067043	-1.15136013090572
PKG:PF3D7-1436600	1.11885192024804	-0.312185620741566	-0.806666299506476
CelTOS:PF3D7-1216600	-0.329278198038553	-0.793839852873963	1.12311805091252
null:PF3D7-1407700	-0.634164853119274	-0.518606633020036	1.15277148613931
null:PF3D7-1429800	-0.176449558928943	1.07648039663309	-0.900030837704151
CLAG9:PF3D7-0935800	-0.506881384512029	-0.645059973590359	1.15194135810239
null:PF3D7-1362800	-0.528663739253505	-0.62470468085859	1.15336842011209
null:PF3D7-1229900	-0.615842011133974	-0.537983222458767	1.15382523359274
null:PF3D7-0403800	-0.932578903357738	-0.123390496902613	1.05596940026035
null:PF3D7-1340400	-0.64554106800873	-0.506360063148828	1.15190113115756
PDI8:PF3D7-0827900	-0.832266682245471	-0.277047102353628	1.1093137845991
null:PF3D7-1328200	-0.834279783547454	-0.274223205356146	1.1085029889036
null:PF3D7-1440400	-0.579619448834476	1.15469756159592	-0.575078112761441
VAR:PF3D7-0711700	0.222265131707727	0.870166908527026	-1.09243204023475
D13:PF3D7-1468400	1.11090638913444	-0.282661614903887	-0.828244774230549
null:PF3D7-0529000	-0.495503957949112	-0.655495977426439	1.15099993537555
null:PF3D7-1029300	0.050593158029802	-1.02433624252703	0.973743084497228
null:PF3D7-0619400	-0.193535773989058	1.0826217951066	-0.889086021117541
null:PF3D7-0319400	-0.393306794253886	1.13685673906702	-0.743549944813139
CCR4-1:PF3D7-0519500	1.10956992168372	-0.277943956525147	-0.831625965158574
PTH2:PF3D7-0407200	-0.802622349631704	-0.317610255455747	1.12023260508745
null:PF3D7-0525000	-0.975952261419613	1.02242714583884	-0.046474884419229
VAR:PF3D7-1200400	-0.73588633664395	1.13856205899074	-0.402675722346792
RPA1:PF3D7-0409600	-0.893120580626092	1.08039916680027	-0.187278586174176
null:PF3D7-1420100	-0.59063559185195	-0.563962250524699	1.15459784237665
null:PF3D7-0314200	1.09362442010533	-0.867731546977012	-0.225892873128316
null:PF3D7-0317400	0.114714450496096	-1.05241021184501	0.937695761348914
null:PF3D7-1135600	0.3361227168246	0.788634068265301	-1.1247567850899
null:PF3D7-0406100	-0.484478293292484	1.14996189478925	-0.66548360149677
null:PF3D7-1478900	0.632100187570624	-1.15291150086231	0.520811313291682
SEPSECS:PF3D7-1205100	-0.823086860601149	-0.289809558521251	1.1128964191224
null:PF3D7-0906600	-0.837643170623568	-0.269484624910653	1.10712779553422
null:PF3D7-0911700	-0.395319540309422	-0.741910262246898	1.13722980255632
SPATR:PF3D7-0212600	-0.571311284501553	-0.583368271200913	1.15467955570247
SET7:PF3D7-1115200	0.143798828876498	0.920315996957034	-1.06411482583353
null:PF3D7-1136000	-0.75631018038617	-0.377487803827086	1.13379798421326
null:PF3D7-1211000	-0.628725754086325	-0.52440284985049	1.15312860393681
null:PF3D7-1243700	-0.571496406023018	-0.583184414299569	1.15468082032259
VAR:PF3D7-1240300	-0.857353174896214	1.09853414702442	-0.241180972128208
SF1:PF3D7-1321700	0.903749917002824	0.170561436351942	-1.07431135335477
PfP0:PF3D7-1130200	0.96526150412756	-1.03145009527888	0.0661885911513176
null:PF3D7-0528100	-0.041228279744767	1.01997652245038	-0.978748242705611
PTEX150:PF3D7-1436300	-0.93331442104908	-0.122149331215925	1.055463752265
null:PF3D7-0210500	-0.586030293586198	-0.568626525394044	1.15465681898024
null:PF3D7-0807600	1.15464100919117	-0.567166445284646	-0.587474563906528
null:PF3D7-0113200	1.07098636294329	-0.909312867673595	-0.161673495269697
null:PF3D7-0522900	-0.255844587080227	-0.847222649761297	1.10306723684152
AdoMetDC/ODC:PF3D7-1033100	-0.969755714645523	-0.0579668630478638	1.02772257769339
CS:PF3D7-0623000	-0.103387951693636	-0.944289557442486	1.04767750913612
null:PF3D7-1137600	1.1539899993663	-0.541919209999642	-0.61207078936666
IMC1m:PF3D7-1028900	-0.74065789870493	-0.396853824055866	1.1375117227608
PPT:PF3D7-0530200	-0.660606097942422	-0.489879666965285	1.15048576490771
null:PF3D7-1310400	-0.595120732391301	-0.559395575150538	1.15451630754184
null:PF3D7-1213500	-1.00746439768667	0.99236459190112	0.0150998057855483
eIF4A:PF3D7-1468700	-1.14467204558374	0.440827730109043	0.703844315474697
P92:PF3D7-1364100	-0.980514000472591	-0.0378947025517647	1.01840870302436
PRP2:PF3D7-1231600	1.14166153730485	-0.420975169227383	-0.72068636807747
null:PF3D7-0406800	0.912077225738144	0.157220183005359	-1.0692974087435
FTSH1:PF3D7-1239700	-0.602917008064045	-0.551400400500447	1.15431740856449
ThzK:PF3D7-1239600	-0.831173297076695	-0.278577030049054	1.10975032712575
RFC5:PF3D7-1111100	-1.11458949261428	0.296013868293882	0.818575624320399
CAF1:PF3D7-0811300	0.227414877578434	0.866706685492961	-1.09412156307139
OMPDC:PF3D7-1023200	0.968586765981694	-1.02870109562343	0.0601143296417381
NCR1:PF3D7-0107500	-0.362515481127094	-0.768182565331138	1.13069804645823
RPS4:PF3D7-1105400	-0.349395904384776	-0.778424220721115	1.12782012510589
PPKL:PF3D7-1466100	0.719045801716382	0.422928280542626	-1.14197408225901
PPM8:PF3D7-1135100	-0.244734407257299	1.09964853591138	-0.854914128654084
null:PF3D7-0308700	-0.492938308753651	-0.657831054526345	1.15076936328
null:PF3D7-1248700	-0.886682591513401	-0.197240850755602	1.083923442269
TIM:PF3D7-1439900	-1.06266464198562	0.922558462764017	0.1401061792216
CBF5:PF3D7-1417500	0.0376634566866371	0.980636179106846	-1.01829963579348
null:PF3D7-1216200	-1.15466410063915	0.569387805774286	0.585276294864859
Uba2:PF3D7-1365400	0.666262497922443	-1.14987521918482	0.48361272126238
SNRNP40:PF3D7-0822800	-0.0709212313199166	1.03357265055937	-0.962651419239456
null:PF3D7-0710000	-0.517070717998535	-0.635600203676415	1.15267092167495
NA:PF3D7-1230200	0.0139542712877836	-1.006904112345	0.992949841057217
SEC61A:PF3D7-1346100	0.347158002597549	-1.12731428476288	0.780156282165332
null:PF3D7-1325900	0.927087039620394	0.132595906604397	-1.05968294622479
null:PF3D7-0307700	-0.204928677324375	1.08658992917773	-0.881661251853353
ApiAP2:PF3D7-1139300	-0.911535887703882	-0.158094210113362	1.06963009781724
MSH6:PF3D7-0505500	-0.142498993546215	-0.921106552046437	1.06360554559265
null:PF3D7-0418300	0.0716769129942232	-1.03391000458758	0.962233091593362
null:PF3D7-1333100	0.0740515348660895	-1.03496728758239	0.960915752716299
HT:PF3D7-0204700	0.832950322176411	-1.10903946899734	0.27608914682093
NAPL:PF3D7-1203700	-0.291737291598037	-0.821688595152793	1.11342588675083
VAR:PF3D7-1240900	1.04081044900269	-0.953458577952291	-0.0873518710504026
UBA1:PF3D7-1333200	-0.58520928401376	-0.569455431554166	1.15466471556793
MFR1:PF3D7-0614300	-0.619449846153974	-0.53420126805282	1.15365111420679
ApiAP2:PF3D7-0420300	-0.773702641008048	-0.355468130590233	1.12917077159828
MaTrA:PF3D7-0102700	-0.486545647078419	-0.663620224169164	1.15016587124758
null:PF3D7-0414500	0.00138480615631815	0.999306877788548	-1.00069168394487
null:PF3D7-0318600	-0.970863901952671	1.02678900774564	-0.0559251057929707
SET2:PF3D7-1322100	-0.979709727818526	1.01912477323088	-0.0394150454123543
null:PF3D7-0411400	-0.0256905883024307	-0.986907172839743	1.01259776114217
null:PF3D7-1311200	0.905294737666257	-1.07339778443133	0.168103046765071
AARP2:PF3D7-0106700	1.05905796307819	-0.928022611513917	-0.13103535156427
null:PF3D7-1365700	-0.582872233791346	-0.571810643484182	1.15468287727553
null:PF3D7-1124300	-0.639464770157838	-0.512922168619815	1.15238693877765
PIAS:PF3D7-1360700	-0.781772814611047	-0.34506430419039	1.12683711880144
RAD5:PF3D7-1343400	0.12105975854915	-1.05501889436977	0.933959135820622
SORTLR:PF3D7-1451800	0.441705866941037	0.703090758175461	-1.1447966251165
SUB3:PF3D7-0507200	-0.60766260800574	-0.546497818233777	1.15416042623952
VAR:PF3D7-0115700	-0.524735937452802	1.15314804650045	-0.628412109047652
null:PF3D7-1473200	-0.988145938883306	-0.023300882430783	1.01144682131409
null:PF3D7-0913300	0.655720068378513	0.495258058154885	-1.1509781265334
HSP110c:PF3D7-0708800	-1.12320021780364	0.329617452126811	0.793582765676829
VAR:PF3D7-0808600	-1.03491710198871	0.960978498695099	0.0739386032936077
null:PF3D7-0522600	-0.0580490620724616	1.02776009653612	-0.969711034463657
null:PF3D7-0815300	-0.709153940582459	-0.434615982298489	1.14376992288095
null:PF3D7-1327300	-0.799935540218697	-0.32119611460845	1.12113165482715
ERCC4:PF3D7-1368800	1.08330316931611	-0.887831714810338	-0.195471454505774
null:PF3D7-0932700	-0.593233791602045	-0.561319728534421	1.15455352013647
null:PF3D7-0403200	-0.449969014482166	-0.695963870522004	1.14593288500417
NEK1:PF3D7-1228300	-1.10113746221233	0.249533489009096	0.851603973203234
eIK2:PF3D7-0107600	0.992336123180264	-1.00749160297433	0.0151554797940614
null:PF3D7-1411500	1.15032953152288	-0.488236768661784	-0.662092762861099
CWF7:PF3D7-0614400	-0.673489329230654	-0.475541671942991	1.14903100117364
null:PF3D7-1365800	0.645701107776286	0.506186574087654	-1.15188768186394
NT1:PF3D7-1347200	0.558532718720124	-1.15449827239188	0.595965553671753
PIP5K:PF3D7-0110600	-1.08566315523352	0.202241450005422	0.883421705228093
SEC24A:PF3D7-1361100	1.09919850969105	-0.855902988449494	-0.243295521241557
PSOP7:PF3D7-1340000	-0.543996265569287	-0.610073886545412	1.1540701521147
null:PF3D7-1324100	-0.660381885634742	-0.490127180744535	1.15050906637928
LytB:PF3D7-0104400	-0.3827765570063	-0.752068970424857	1.13484552743116
UTP7:PF3D7-0722600	1.13644868857036	-0.745321164372479	-0.39112752419788
PFK9:PF3D7-0915400	0.945752885485518	-1.04660426122192	0.100851375736406
null:PF3D7-0709100	0.757447230874743	-1.13351184357169	0.376064612696943
RPL2:PF3D7-0516900	0.35324365644928	0.775436042591918	-1.1286796990412
null:PF3D7-1244400	-1.0902196127953	0.874603200728027	0.21561641206727
null:PF3D7-1333300	-1.04355830951726	0.949844034161407	0.0937142753558495
null:PF3D7-1409600	1.14695669195969	-0.45785931607274	-0.689097375886952
null:PF3D7-0605100	-0.316615568974026	-0.803365723577153	1.11998129255118
null:PF3D7-1121400	1.10977170484785	-0.278652124687212	-0.831119580160639
PHB1:PF3D7-0829200	-0.0471890684326958	1.02275913220075	-0.975570063768059
null:PF3D7-1474400	0.879665621957689	0.207964452954358	-1.08763007491205
RRS:PF3D7-1218600	-0.973843331590342	-0.050406794401912	1.02425012599225
null:PF3D7-1471400	1.15463086609135	-0.588300527576553	-0.566330338514799
ApiAP2:PF3D7-1239200	0.402740701854175	-1.13857360812507	0.735832906270893
RPS2:PF3D7-1026800	0.990901682046284	0.0179548391055287	-1.00885652115181
null:PF3D7-0927200	-0.30702448136625	-0.810490858835408	1.11751534020166
HSP20:PF3D7-0816500	-0.863715846890572	-0.231840955469373	1.09555680235995
DHX57:PF3D7-0310500	0.981005577401496	-1.0179694159203	0.0369638385188022
null:PF3D7-1316900	0.736003146392431	0.402533647527232	-1.13853679391966
null:PF3D7-0310200	1.11965589631993	-0.315332538434117	-0.804323357885813
null:PF3D7-0418400	-0.584485722889963	-0.570185297767917	1.15467102065788
CYC4:PF3D7-1304700	1.15447569722862	-0.596971028321791	-0.55750466890683
null:PF3D7-1016700	-0.999032274657039	1.00096492399091	-0.00193264933387424
AEP:PF3D7-1137200	-0.582095590688405	-0.572591911058785	1.15468750174719
cpsSII:PF3D7-1308200	0.828225897681353	-1.11091377892589	0.282687881244534
PHIL1:PF3D7-0109000	-0.0660578886700482	1.03139123654579	-0.965333347875745
PDEbeta:PF3D7-1321500	0.949591433904282	-1.04374833491932	0.0941569010150377
AspAT:PF3D7-0204500	-0.69852033821547	-0.447013654915452	1.14553399313092
null:PF3D7-0406000	-0.475691660206748	-0.67335562034944	1.14904728055619
null:PF3D7-0312100	-0.927784870459129	1.05921707406988	-0.131432203610752
CLAMP:PF3D7-1030200	-0.942931175651407	1.04866624486664	-0.105735069215235
null:PF3D7-1230000	-0.650909779755959	-0.50052171025276	1.15143149000872
null:PF3D7-1473100	0.379921909869782	-1.13428320226399	0.754361292394204
UBA3:PF3D7-0817000	-0.498680636433947	-0.652595498310109	1.15127613474406
null:mal-mito-2	-0.189377776717456	-0.891770458631388	1.08114823534884
null:PF3D7-1445600	0.8700716754095	-1.09247896052039	0.222407285110889
GP2:PF3D7-1123500	0.253638883877225	-1.10239644425014	0.84875756037291
GAPM2:PF3D7-0423500	-1.02532281979614	0.972590574448404	0.0527322453477378
CPSF3:PF3D7-1438500	-0.727423639756768	1.1403334370397	-0.412909797282934
SMC5:PF3D7-1123800	-0.515371228568269	-0.637185534302647	1.15255676287092
null:PF3D7-0909400	-0.11032220476328	1.05058651814724	-0.940264313383965
g-tub:PF3D7-0803700	-0.579014893797003	-0.575684043218532	1.15469893701554
null:PF3D7-1027000	0.118042284440667	0.935739891552613	-1.05378217599328
null:PF3D7-1423700	-0.836727781688406	-0.270776852772874	1.10750463446128
SHMT:PF3D7-1235600	-1.01571571727432	0.0322096837626628	0.983506033511655
VAR:PF3D7-0800200	-1.15451017923554	0.59541230667183	0.559097872563706
PSOP24:PF3D7-0108700	-0.431899916574099	1.1433640225256	-0.7114641059515
RAD54:PF3D7-0803400	-1.07396489505181	0.169627641994172	0.904337253057643
null:PF3D7-1345800	1.10961398277386	-0.278098467982718	-0.831515514791147
null:PF3D7-1009200	-0.982175831225472	-0.0347428341703233	1.0169186653958
null:PF3D7-1415300	-0.229185717148575	1.0946976643432	-0.865511947194626
null:PF3D7-0718800	0.162447085583532	-1.07127819193446	0.908831106350928
CEPT:PF3D7-0628300	0.48796262449155	0.662340571978858	-1.15030319647041
null:PF3D7-0807500	0.81125597017419	0.305988353358384	-1.11724432353257
null:PF3D7-1227700	-0.610246126206295	-0.543817305290097	1.15406343149639
null:PF3D7-1369400	-0.256769056332377	-0.846578157674986	1.10334721400736
CPbeta:PF3D7-0517600	-0.052144714207021	1.02505218502057	-0.972907470813551
P230:PF3D7-0209000	0.156701210751024	0.912398377925441	-1.06909958867647
PK2:PF3D7-1238900	-0.0338739431537608	-0.982632644298578	1.01650658745234
VPS29:PF3D7-1406700	-0.0765172751346407	-0.959543361806542	1.03606063694118
null:PF3D7-1468600	1.15015314649747	-0.663737752473203	-0.48641539402427
null:PF3D7-0407600	-1.14697509102359	0.688969602250344	0.458005488773249
null:PF3D7-1131900	0.345770226375073	-1.12699842559566	0.781228199220585
VPS53:PF3D7-0727000	1.14405729531767	-0.436567661493751	-0.707489633823916
null:PF3D7-0412000	-0.498971492134733	1.15130090868531	-0.652329416550577
CWC2:PF3D7-0515000	-1.14620510961415	0.694182631701696	0.452022477912456
IMC1l:PF3D7-1417000	-0.561236129028231	-0.593315860679921	1.15455198970815
MCM3:PF3D7-0527000	-1.13427124711882	0.754409629950163	0.379861617168653
cGLO2:PF3D7-0406400	1.05052586298344	-0.940349137480516	-0.110176725502925
null:PF3D7-0824100	-0.5874063605479	-0.567235450344344	1.15464181089224
null:PF3D7-1004700	1.15321016658855	-0.525814003786085	-0.627396162802465
null:PF3D7-0717800	-0.916622602815297	-0.149843492214899	1.0664660950302
null:PF3D7-1416600	1.14074500622101	-0.415370493167485	-0.725374513053522
null:PF3D7-1347900	-0.0957896039349079	-0.948658389705472	1.04444799364038
NSE2:PF3D7-1451300	0.240704974149579	0.857679126199924	-1.0983841003495
1-CysPxn:PF3D7-0802200	-0.93555071248447	-0.118363405722328	1.0539141182068
NOP56:PF3D7-1118500	-0.770118008333904	-0.360050846747573	1.13016885508148
ClpQ:PF3D7-1230400	-0.86109077471638	-0.235706823350156	1.09679759806654
SMC2:PF3D7-1318400	-0.731821060504518	-0.407606406570415	1.13942746707493
SEC7:PF3D7-1442900	0.946264613467867	0.0999623285348691	-1.04622694200274
null:PF3D7-1438700	-1.08821910539524	0.878526035529406	0.209693069865838
null:PF3D7-0304900	1.15462772734656	-0.566084062611555	-0.588543664735007
EPF1:PF3D7-0114000	-0.331736470681561	1.12371122117656	-0.791974750495002
null:PF3D7-0623900	-0.591202549000332	-0.563386303722961	1.15458885272329
RAMA:PF3D7-0707300	1.03927948712794	-0.0838374825254155	-0.955442004602524
RIF:PF3D7-0808900	-0.610734803505745	1.15404416580389	-0.543309362298141
null:PF3D7-0729700	1.15218565813017	-0.642056128704799	-0.510129529425372
null:PF3D7-1474000	-1.04223360029214	0.951595419611155	0.0906381806809835
null:PF3D7-1117400	-0.24711012677871	-0.853277797919353	1.10038792469806
null:PF3D7-1341200	1.09573455854909	-0.863342053069413	-0.232392505479677
CCT3:PF3D7-1229500	-0.769640917460773	-0.360659013574254	1.13029993103503
CND1:PF3D7-1403100	-0.503022332404842	-0.64861460269129	1.15163693509613
null:PF3D7-1144400	1.06346852608421	-0.92131868331737	-0.142149842766835
null:PF3D7-0707400	-1.10989948324042	0.830798165264409	0.279101317976009
null:PF3D7-1331700	-1.09568075232133	0.232225473558747	0.863455278762586
CCp2:PF3D7-1455800	1.1351017334563	-0.384089587357354	-0.75101214609895
null:PF3D7-1019500	-0.404824580443072	-0.73411736456886	1.13894194501193
BCKDHA:PF3D7-1312600	-0.465517526230776	-0.682375147620622	1.1478926738514
CCR4-4:PF3D7-0319200	-0.576380410065354	1.15469999561191	-0.578319585546559
null:PF3D7-1229000	-0.355922267241833	-0.773348229710001	1.12927049695183
CLK1:PF3D7-1445400	-0.74234665529771	-0.394784296848889	1.1371309521466
VAR:PF3D7-0937800	-0.900895477528096	1.07597991533618	-0.175084437808084
null:PF3D7-0505400	-0.693929642002373	-0.452313753065981	1.14624339506835
null:PF3D7-1142100	1.15331866675118	-0.62556781620273	-0.527750850548455
null:PF3D7-0312900	-0.859237783424343	-0.23842513651652	1.09766291994086
null:PF3D7-0411000	-1.1429688395944	0.429299069682743	0.713669769911658
null:PF3D7-0303800	0.924312368695137	-1.06151833180759	0.137205963112454
ApiAP2:PF3D7-1456000	0.0110924780501075	-1.00550009680952	0.99440761875941
null:PF3D7-1249000	-1.04889022609005	0.94262207344525	0.106268152644802
null:PF3D7-1303900	-0.548646703824142	1.15423249255511	-0.605585788730972
CCp1:PF3D7-1475500	-1.11610800694659	0.301680862090893	0.814427144855698
RNAPI:PF3D7-0509400	-0.843723187628047	-0.260852392415991	1.10457558004404
MRD1:PF3D7-1217200	-1.01356034344824	0.027696074052524	0.985864269395719
GEXP02:PF3D7-1102500	1.15470053615702	-0.577288227632769	-0.577412308524251
KRS2:PF3D7-1416800	-0.956522379310399	1.03843857531869	-0.081916196008289
null:PF3D7-1334000	-0.660098526479158	-0.490439890561392	1.15053841704055
TOP6B:PF3D7-1365600	-1.04025205373095	0.0860675647530446	0.954184488977904
null:PF3D7-1020300	-0.949944576189479	-0.0935380254670663	1.04348260165655
null:PF3D7-1008500	-0.0821660634039149	1.03854809551047	-0.956382032106559
null:PF3D7-1464000	0.597253877883032	0.557215250959905	-1.15446912884294
null:PF3D7-0621700	0.647316356110894	0.504433695672032	-1.15175005178293
GAP50:PF3D7-0918000	-0.236924827207275	-0.860261229561072	1.09718605676835
DBP8:PF3D7-1332700	0.889898123018034	-1.08217821808202	0.192280095063982
KRS1:PF3D7-1350100	0.548751589923504	0.605484290175265	-1.15423588009877
ARP:PF3D7-0108300	-0.0239980821073172	1.01178305224877	-0.987784970141449
IPK2:PF3D7-1316100	-0.446843326263107	-0.698667422223323	1.14551074848643
VPS26:PF3D7-1250300	-0.766017472585905	-0.365264558546458	1.13128203113236
FKBP35:PF3D7-1247400	-0.0456811995955764	-0.976376554279658	1.02205775387523
RSA4:PF3D7-1146000	0.198989675921265	0.885544415905711	-1.08453409182698
HDA2:PF3D7-1008000	0.378355837786432	0.755615786107879	-1.13397162389431
QCR7:PF3D7-1012300	-0.140452826209959	-0.9223483965226	1.06280122273256
CDPK1:PF3D7-0217500	-0.381552500557435	1.1346052957042	-0.753052795146765
null:PF3D7-0622800	-0.95029082372988	1.04322156235103	-0.0929307386211453
null:PF3D7-1364600	-0.985217382298217	1.01415450142188	-0.028937119123667
null:PF3D7-1023100	0.495242529092218	-1.15097674719608	0.65573421810386
M18AAP:PF3D7-0932300	-0.700670344861472	1.14519100896575	-0.44452066410428
null:PF3D7-0313800	-0.528926152871622	-0.624456404510759	1.15338255738238
IRP:PF3D7-1342100	-0.9897551665642	1.00993926181643	-0.0201840952522323
null:PF3D7-0708500	-0.965216636742552	-0.0662702047251808	1.03148684146773
null:PF3D7-1104000	-1.06400827521796	0.143526605825241	0.920481669392714
null:PF3D7-1354300	1.13537373186415	-0.385492281093052	-0.749881450771093
null:PF3D7-0110700	-0.489527230553945	-0.660925248466885	1.15045247902083
ATX3:PF3D7-1226800	-0.465337058556023	1.14787127536809	-0.682534216812067
NUP313:PF3D7-1446500	1.05922572196379	-0.927771940305363	-0.131453781658431
null:PF3D7-0924200	-0.139107445631948	-0.923163174857938	1.06227062048989
MDR1:PF3D7-0523000	0.857056251717075	0.241614348578435	-1.09867060029551
null:PF3D7-1022900	0.189906375361894	-1.08133631631185	0.891429940949952
null:PF3D7-1140400	-0.948194815556959	-0.0965994853383298	1.04479430089529
null:PF3D7-1232900	-0.626037443922134	-0.527253757122701	1.15329120104483
null:PF3D7-1031300	-0.201926853415315	1.0855542855939	-0.883627432178582
null:PF3D7-0723200	-1.03457389039805	0.961407029162788	0.0731668612352639
null:PF3D7-1237200	-0.679117558647995	1.14832296383762	-0.469205405189629
DBP7:PF3D7-0721300	-0.909485543951931	1.07088158264029	-0.161396038688356
32 CYP:PF3D7-1215200	-0.317058254522644	-0.803034987828925	1.12009324235157
null:PF3D7-0308000	0.612469950870585	0.541503439089163	-1.15397338995975
null:PF3D7-1447800	0.400669696695711	0.737533930113356	-1.13820362680907
null:PF3D7-1467900	0.242370902290178	-1.09890844836479	0.856537546074616
NAB2:PF3D7-0623100	-0.670144689381218	-0.479286035551538	1.14943072493276
RAD2:PF3D7-0206000	-0.833066768256245	-0.275925870788961	1.10899263904521
null:PF3D7-0513200	0.0658766710426286	-1.03130960822464	0.96543293718201
null:PF3D7-0704300	-0.577133311780599	-0.57756719942588	1.15470051120648
ALAS:PF3D7-1246100	1.13123028679592	-0.365019708064253	-0.766210578731665
ADT:PF3D7-1037300	1.04950301850912	-0.107729254926101	-0.941773763583016
null:PF3D7-1357500	0.779302589913365	0.348261711444303	-1.12756430135767
null:PF3D7-0531100	0.987256702985952	0.0250171457466898	-1.01227384873264
RAB5b:PF3D7-1310600	-0.599717989186586	-0.554689863041247	1.15440785222783
null:PF3D7-1330800	-0.809469940128198	-0.308405136802454	1.11787507693065
null:PF3D7-1010700	-0.311289393544519	1.11862142811109	-0.807332034566569
CRK3:PF3D7-0415300	-0.718090521343219	1.14215413073232	-0.424063609389104
LSG1:PF3D7-1431300	-0.482043024007443	1.14971612090944	-0.667673096901999
null:PF3D7-1408700	-0.946760655936044	-0.0990995365500798	1.04586019248612
VAR:PF3D7-0400100	0.87415766830006	0.216286514038984	-1.09044418233904
UTP11:PF3D7-1247900	-0.612314654493153	-0.541665220766685	1.15397987525984
PI-PLC:PF3D7-1013500	-0.111281954623729	-0.939704311987955	1.05098626661168
null:PF3D7-0926800	-0.782303888335207	-0.344375397079281	1.12667928541449
NT3:PF3D7-1469400	-1.06922528658058	0.912194376035016	0.157030910545562
null:PF3D7-0914300	-0.247336997558334	-0.853121298070248	1.10045829562858
RAD23:PF3D7-1011700	0.337587174545933	-1.12510220622742	0.787515031681485
NUP138:PF3D7-0903500	-0.416540486577675	1.14093873599202	-0.724398249414345
GEXP08:PF3D7-0731800	1.0217597200945	-0.0450415771697027	-0.9767181429248
FLP:PF3D7-0806300	0.888936480603129	0.193766787011801	-1.08270326761493
ACS11:PF3D7-1238800	-1.12544238858469	0.339037103479911	0.786405285104782
LRR9:PF3D7-0906700	1.1056216494191	-0.841255925641835	-0.264365723777269
null:PF3D7-1468100	0.835925559768097	0.271907747022845	-1.10783330679094
null:PF3D7-1319000	0.619594416088953	0.53404938326436	-1.15364379935331
null:PF3D7-1128000	-1.14415035628419	0.706945381156194	0.437204975128001
null:PF3D7-1011400	-0.586541042043144	-0.56811046582409	1.15465150786723
TERT:PF3D7-1314200	1.1448478590646	-0.442068512704326	-0.702779346360277
GluPho:PF3D7-1453800	-1.08589049267616	0.20289910470926	0.882991387966899
RPN7:PF3D7-1129200	-1.07691975959853	0.177651241405327	0.899268518193201
MLH:PF3D7-1117800	-0.79373452247719	1.12315173089971	-0.329417208422522
null:PF3D7-0105200	-0.667159696355719	-0.48261464743511	1.14977434379083
null:PF3D7-1130600	0.0157216798554445	-1.00776814642513	0.992046466569681
null:PF3D7-1145900	-0.451410018337826	-0.694714322716388	1.14612434105421
PEPCK:PF3D7-1342800	-0.442134612723299	1.14485718407953	-0.702722571356229
null:PF3D7-1414900	1.13579063608686	-0.387660129378581	-0.748130506708279
null:PF3D7-0307800	-0.0511774124879191	-0.973428638119131	1.02460605060705
null:PF3D7-1430500	1.07448085211272	-0.903461907993638	-0.171018944119087
null:PF3D7-1138800	-1.07555077467497	0.901633736591778	0.173917038083187
null:PF3D7-1328100	0.466742629239325	0.681294465071516	-1.14803709431084
null:PF3D7-1237500	0.899944025136174	-1.07653052038382	0.176586495247645
MFS1:PF3D7-0516500	-0.894986918503224	-0.184367927273216	1.07935484577644
PLP3:PF3D7-0923300	-0.699097782088953	-0.446344769131762	1.14544255122072
rabGDI:PF3D7-1242800	-0.461339426514763	1.14738910879632	-0.686049682281555
ApiAP2:PF3D7-0802100	-0.949335974069573	-0.0946042731826164	1.04394024725219
null:PF3D7-0614000	-0.720357252259247	-0.421367323791512	1.14172457605076
null:PF3D7-0606000	-0.271882337967841	-0.835943595649138	1.10782593361698
null:PF3D7-0621100	-0.256456783868801	1.10325271906976	-0.846795935200955
ECT:PF3D7-1347700	-0.588051146376737	-0.566582866773589	1.15463401315033
null:PF3D7-1462400	-0.278829446765678	1.10982216601313	-0.830992719247451
null:PF3D7-1311600	-0.366705712830468	-0.764879810251088	1.13158552308156
null:PF3D7-0707800	-0.492689602718071	-0.658057054305874	1.15074665702395
null:PF3D7-1208800	-0.681884750111686	1.14795841620611	-0.46607366609442
null:PF3D7-0611800	0.970114835274332	-1.0274206767039	0.05730584142957
null:PF3D7-1462300	-0.654015005148849	-0.497127364895769	1.15114237004462
SPELD:PF3D7-1137800	0.141243379647176	0.921868980550387	-1.06311236019756
NUP116:PF3D7-1473700	-0.443779743865068	1.1450879298818	-0.701308186016729
PIP1:PF3D7-1355600	-0.722468673043964	-0.41884851955971	1.14131719260367
null:PF3D7-1207800	-0.261764670880594	1.10484816790522	-0.843083497024621
null:PF3D7-0311200	-0.563389754020609	-0.591199153670653	1.15458890769126
null:PF3D7-0607900	-0.520997410654599	-0.631925674420588	1.15292308507519
SMC4:PF3D7-0509100	-0.544220307972658	-0.609858208423916	1.15407851639657
null:PF3D7-0630800	-1.01002770549377	0.0203665319029135	0.989661173590858
null:PF3D7-0607000	0.296161614507533	0.818467806924134	-1.11462942143167
PEPC:PF3D7-1426700	1.14554662168414	-0.447106277929543	-0.698440343754598
null:PF3D7-0920700	0.779849377347791	0.347554945951832	-1.12740432329962
null:PF3D7-1207200	1.0205452963409	-0.978103251687733	-0.0424420446531696
null:PF3D7-0514800	-0.418799896627084	-0.722509373959209	1.14130927058629
null:PF3D7-0818500	-0.313544792454798	-0.805655391891459	1.11920018434626
LipA:PF3D7-1344600	-1.14548992745266	0.446690929366587	0.698798998086077
null:PF3D7-1250500	-0.986478224854141	-0.026516151054183	1.01299437590832
PDEdelta:PF3D7-1470500	0.818911508770433	0.295553433925475	-1.11446494269591
null:PF3D7-0920200	0.957089498774038	0.080905667095394	-1.03799516586943
null:PF3D7-0812500	1.15416356897632	-0.546588473157966	-0.607575095818355
5 RON:PF3D7-0817700	0.577971992430308	0.576728322699928	-1.15470031513024
ELO3:PF3D7-0920000	0.919651756340336	0.144889331904047	-1.06454108824438
KRI1:PF3D7-0825500	1.15346233562801	-0.623028902269117	-0.530433433358896
null:PF3D7-1105800	-0.73113439953433	-0.408436590509847	1.13957099004418
null:PF3D7-1455500	-0.436160726206627	1.14399767349673	-0.707836947290105
null:PF3D7-0717000	-0.569976365079379	-0.584692912711997	1.15466927779138
PPM11:PF3D7-1208900	-1.08530297638693	0.201201510767401	0.884101465619526
XPD:PF3D7-0934100	0.00555953001711637	-1.00276817430113	0.997208644284015
null:PF3D7-0505000	-1.08283562384867	0.194142332235373	0.888693291613295
Pfj2:PF3D7-1108700	-1.09237493645002	0.222092191089003	0.870282745361015
KASIII:PF3D7-0211400	0.998179521941483	0.00363106760363239	-1.00181058954512
ALP3:PF3D7-0728200	-1.06414373308828	0.143872708254597	0.920271024833681
null:PF3D7-0420600	-1.15314625820129	0.628441042084248	0.524705216117041
GEXP5:PF3D7-0936600	1.14921229587732	-0.477223786839322	-0.671988509037999
null:PF3D7-0305200	-0.561456752571512	1.15455601160286	-0.593099259031352
null:PF3D7-0112100	-0.583200615003882	-0.571480095470065	1.15468071047395
null:PF3D7-1248500	1.08903471444288	-0.8769365850855	-0.212098129357378
null:PF3D7-1351000	0.390827420329643	0.745564741043737	-1.13639216137338
null:PF3D7-1230800	-1.10050354336204	0.853020599808512	0.247482943553529
EIF4G:PF3D7-1312900	-0.881378389352363	-0.205359643328327	1.08673803268069
null:PF3D7-1433400	0.743030923019838	0.393944390851533	-1.13697531387137
null:PF3D7-0310300	-0.692714861106354	-0.453711060828532	1.14642592193489
Pf34:PF3D7-0419700	-0.536074344705442	-0.617664934854591	1.15373927956003
null:PF3D7-1313700	-0.932687556150445	-0.123207273108289	1.05589482925873
null:PF3D7-1448300	-0.947452412951813	1.04534709823358	-0.097894685281769
null:PF3D7-0525500	-0.879748900527059	-0.207837989030384	1.08758688955744
null:PF3D7-0102900	-0.563340033223768	1.15458811427373	-0.591248081049966
GEXP20:PF3D7-0219700	-0.873078120064434	1.09098611457411	-0.217907994509681
OLA1:PF3D7-0722400	-0.99016470436609	-0.0193886321015013	1.00955333646759
ApiAP2:PF3D7-1466400	-1.08674343824537	0.205375381016832	0.881368057228542
DPM1:PF3D7-1141600	1.15102527336995	-0.49579052527463	-0.655234748095321
TRAP:PF3D7-1335900	-0.577080495545078	1.1547004963675	-0.577620000822423
JmjC1:PF3D7-0809900	-0.572500858826122	1.15468699876198	-0.582186139935855
null:PF3D7-1125000	-0.982509019817753	1.01661821200731	-0.0341091921895536
SF3B2:PF3D7-1461600	-0.963890245710045	-0.0686787920531225	1.03256903776317
null:PF3D7-1228800	0.218585730580652	-1.09121201104006	0.87262628045941
CARP:PF3D7-1236100	-0.540470105971583	-0.613461189177374	1.15393129514896
null:PF3D7-1010200	-0.0895932498017011	1.04178197443838	-0.952188724636683
null:PF3D7-0303500	1.14519327100293	-0.700656305332403	-0.444536965670526
VAR:PF3D7-0500100	-0.919783973411348	1.06445636019432	-0.144672386782976
MYST:PF3D7-1118600	-0.458971518084397	-0.688124648042681	1.14709616612708
WDTC1:PF3D7-1428400	0.79840666616994	0.323230121678547	-1.12163678784849
null:PF3D7-0517200	-0.601402050304352	-0.552959727382044	1.1543617776864
null:PF3D7-1354600	-0.502337271497292	1.15158129072885	-0.649244019231554
null:PF3D7-0929600	-0.700617124904562	-0.444582457259131	1.14519958216369
ABCB6:PF3D7-1352100	-0.384760108973215	1.13523197494241	-0.750471865969192
null:PF3D7-0104100	-0.607612235460138	1.15416223635882	-0.54655000089868
TCF25:PF3D7-0506800	-0.332013571442218	-0.791764189660604	1.12377776110282
null:PF3D7-1458300	-0.974394558740006	-0.0493811705545173	1.02377572929452
MiaA:PF3D7-1207600	0.998124361923227	-1.00186514296712	0.00374078104389493
TFG2:PF3D7-1144600	-0.500932816139515	-0.650532890090847	1.15146570623036
NOG1:PF3D7-0612900	-0.422844695510357	1.1419607793146	-0.719116083804242
null:PF3D7-0627100	0.926689136592553	0.133258677664564	-1.05994781425712
null:PF3D7-1465300	-0.128710995969083	1.05812363474356	-0.929412638774474
null:PF3D7-1238200	-0.634970833457278	-0.517744509994493	1.15271534345177
null:PF3D7-0417900	-0.0730342484947583	-0.961480620695015	1.03451486918977
null:PF3D7-0613500	0.732506375188597	-1.13928346367089	0.40677708848229
GAPM3:PF3D7-1406800	-0.633936189605551	-0.518851072619997	1.15278726222555
null:PF3D7-0916400	-0.786244255303457	-0.339247299790279	1.12549155509374
null:PF3D7-1302500	0.175139907760717	0.900860372208525	-1.07600027996924
null:PF3D7-0904100	0.254133413077922	-1.10254718110933	0.848413768031404
DPH1:PF3D7-1413800	-0.998770941884399	-0.00245360110730977	1.00122454299171
null:PF3D7-1331000	-0.600089606232203	-0.554308372314914	1.15439797854712
null:PF3D7-1234500	-1.08060175479371	0.1878453686407	0.892756386153013
null:PF3D7-1425600	0.419740504216075	0.721721628406347	-1.14146213262242
null:PF3D7-1021300	1.13943222327268	-0.731798363674958	-0.407633859597721
null:PF3D7-0713700	-1.04435217421871	0.0955657237173086	0.948786450501399
ACT1:PF3D7-1246200	-0.397880550193345	1.13769919027851	-0.739818640085166
null:PF3D7-1331800	1.11600710245329	-0.814705928417343	-0.301301174035949
null:PF3D7-0207100	-0.468918367603884	-0.679371584662757	1.14828995226664
null:PF3D7-0804300	-1.06270561767057	0.922495465200651	0.140210152469923
null:PF3D7-1366200	-0.028480429930972	-0.985455563175649	1.01393599310662
null:PF3D7-1422400	1.15369125046891	-0.53504402306891	-0.618647227400003
Pfs16:PF3D7-0406200	1.13662264179189	-0.392053760421195	-0.744568881370699
null:PF3D7-1451200	0.199154298967063	0.885437151885846	-1.08459145085291
null:PF3D7-0717100	-1.12528458964719	0.338363574863548	0.786921014783642
14-3-3I:PF3D7-0818200	-0.139948209380995	-0.922654161085916	1.06260237046691
PANK1:PF3D7-1420600	-0.686602284077549	-0.460709416116166	1.14731170019372
null:PF3D7-1449600	-0.454962477478098	-0.691625315510916	1.14658779298901
EXP1:PF3D7-1121600	-0.739066082761375	-0.398800215730976	1.13786629849235
RRF1:PF3D7-0208600	-0.915833490494014	1.0669625261758	-0.151129035681785
null:PF3D7-1445800	-0.562420358407833	1.15457293621632	-0.592152577808486
HDA1:PF3D7-1472200	-0.811370510506534	-0.305833135942824	1.11720364644936
WDR79:PF3D7-1467200	0.155949932042386	-1.06881285085502	0.912862918812638
FACT-L:PF3D7-0517400	-0.569831597139067	-0.584836443840025	1.15466804097909
SF3B4:PF3D7-1420000	-1.12528861439956	0.786907881431171	0.338380732968389
DER1-1:PF3D7-1468500	0.178521748529298	0.89871558748762	-1.07723733601692
null:PF3D7-0215500	-0.863247847288016	1.09577930125866	-0.232531453970639
PP7:PF3D7-1423300	-0.485010379313204	-0.665004424049416	1.15001480336262
null:PF3D7-1223500	1.07430967945072	-0.17055692036565	-0.90375275908507
PV1:PF3D7-1129100	-0.307295431373382	-0.81029063213063	1.11758606350401
APH:PF3D7-0414600	1.07051849171097	-0.160435795176844	-0.910082696534131
null:PF3D7-0112300	0.801719024742177	-1.12053649131709	0.318817466574911
null:PF3D7-0914000	0.998713147296748	0.00256875651784565	-1.00128190381459
FLN:PF3D7-1360800	1.05130199773678	-0.939260817617883	-0.1120411801189
null:PF3D7-1430600	-0.47980943365412	-0.669676055030164	1.14948548868428
SUV3:PF3D7-0623700	-0.755603798538187	-0.378370815608928	1.13397461414711
null:PF3D7-0204000	0.37809037828749	-1.133918593037	0.755828214749505
null:PF3D7-1477500	-1.05751190185565	0.127194706439223	0.930317195416427
ACalpha:PF3D7-1404600	1.1526647009028	-0.516976933937939	-0.635687766964866
ENP1:PF3D7-1109400	-0.0643743909403758	-0.966257571827078	1.03063196276745
null:PF3D7-1328000	-0.706030725044216	-0.43827501494381	1.14430573998803
null:PF3D7-0929300	-0.538102203913557	-0.615728256757884	1.15383046067144
NUP637:PF3D7-0609000	-0.100239759286454	1.04634475033942	-0.946104991052966
null:PF3D7-0606700	0.188402498457585	0.892398149682035	-1.08080064813962
PRP38A:PF3D7-1132600	-0.928758035545248	-0.129806461314167	1.05856449685941
null:PF3D7-0907500	0.490884640950356	-1.15057999064435	0.659695349693996
RPT2:PF3D7-1008400	-0.760842341250482	1.1326440091647	-0.37180166791422
null:PF3D7-1332100	-0.755638856241276	-0.378327012196172	1.13396586843745
null:PF3D7-1466900	1.11770274853221	-0.809959766086572	-0.307742982445635
EMC7:PF3D7-1310500	-1.06123856359136	0.136500602512511	0.92473796107885
VAR2CSA:PF3D7-1200600	-0.84250599923866	1.10509342759588	-0.262587428357219
null:PF3D7-1003700	1.04080832553689	-0.0873469816481892	-0.953461343888701
null:PF3D7-0111300	-0.492894011495168	-0.657871312143938	1.15076532363911
LAP:PF3D7-1446200	-0.576329555090149	1.15469993721674	-0.578370382126588
SEC31:PF3D7-0214100	-0.926882957158779	1.05981886563934	-0.132935908480556
null:PF3D7-0309800	-0.558569857414459	-0.595929208399224	1.15449906581368
ROM4:PF3D7-0506900	-0.363082529342692	-0.767736517468626	1.13081904681132
null:PF3D7-0214700	-0.491803312436081	-0.658861918649822	1.1506652310859
null:PF3D7-1453200	1.15040122402909	-0.488987110668867	-0.661414113360222
3 HRD:PF3D7-0313100	-0.507526280725198	-0.644464450941484	1.15199073166668
null:PF3D7-1401600	-0.145646566740857	1.06483654346197	-0.919189976721114
ApiAP2:PF3D7-1429200	-0.565486186903146	-0.589133634828466	1.15461982173161
null:PF3D7-1035100	-0.0705758436228008	1.03341831796348	-0.962842474340674
null:PF3D7-0824900	-0.556881570279302	-0.597579869589702	1.154461439869
RAB5a:PF3D7-0211200	1.08743569195594	-0.207395512649925	-0.88004017930602
RIPR:PF3D7-0323400	-0.970946069056205	1.02671955713885	-0.0557734880826457
null:PF3D7-0212000	1.09756050896238	-0.238102452128516	-0.859458056833861
null:PF3D7-1459700	0.105188910588127	0.943247635509977	-1.0484365460981
SURF1.3:PF3D7-0115000	0.986501173554774	0.0264720083936233	-1.0129731819484
GAT:PF3D7-1212500	-0.866764195286108	-0.227329543186378	1.09409373847249
null:PF3D7-1435700	-0.399375638245588	1.13797046560089	-0.738594827355306
null:PF3D7-0512400	-0.565125425673299	-0.589489430067191	1.15461485574049
null:PF3D7-0926000	-0.67839062754368	1.14841692578283	-0.470026298239152
null:PF3D7-0728700	0.56028971050962	0.594244406014326	-1.15453411652395
CELF2:PF3D7-1409800	-1.0556804155255	0.932999614918656	0.122680800606848
DRN1:PF3D7-1220400	0.874258671216294	0.216134647672992	-1.09039331888929
PDX1:PF3D7-0621200	0.882611696232775	0.203478957268191	-1.08609065350097
null:PF3D7-0913400	-1.03956951613828	0.0845016136251924	0.955067902513091
null:PF3D7-1225000	0.756046918915174	-1.1338639137197	0.377816994804524
null:PF3D7-1246500	-0.578625959060745	-0.576073639054509	1.15469959811525
null:PF3D7-0108400	-0.262791827596306	-0.842362445093541	1.10515427268985
TLP:PF3D7-0616500	0.915724310887925	0.151306737258732	-1.06703104814666
UTP14:PF3D7-0803100	0.136774465219616	-1.06134723142543	0.924572766205812
null:PF3D7-1232700	0.792032988443297	-1.12369280200773	0.331659813564433
null:PF3D7-1018300	-0.974653780810966	-0.0488983474033766	1.02355212821434
MRScyt:PF3D7-1034900	-0.913509423430937	1.06841262262414	-0.154903199193202
RPA1:PF3D7-0904800	-0.577103895902418	1.15470050333919	-0.577596607436773
null:PF3D7-1238700	0.247008429843	-1.10035636683082	0.853347936987822
null:PF3D7-1473000	-0.602491371355535	-0.551838782931054	1.15433015428659
null:PF3D7-0602100	-0.619754780500497	1.15363565482316	-0.533880874322659
null:PF3D7-1323300	-0.757192441593138	-0.376383715887623	1.13357615748076
null:PF3D7-1327500	-0.053754260461256	-0.972038711876052	1.02579297233731
null:PF3D7-1444100	1.03856843599067	-0.0822124815230267	-0.956355954467644
WDR66:PF3D7-0905600	0.856020360276439	0.243124573167066	-1.09914493344351
LPD1:PF3D7-1232200	-0.887413516062306	-0.196115825684405	1.08352934174671
GEXP22:PF3D7-0935500	-0.359591173675242	1.130069568835	-0.770478395159754
RPB3:PF3D7-0923000	-0.311156571220436	1.11858721139427	-0.807430640173836
ERO1:PF3D7-1124000	0.734813178215197	0.403979951377106	-1.1387931295923
null:PF3D7-1004400	1.01460521944771	-0.0298801694237684	-0.984725050023946
null:PF3D7-1452700	-0.438690530579946	-0.705675255447061	1.14436578602701
null:PF3D7-1435300	-1.12312647881765	0.329312976903063	0.793813501914589
null:PF3D7-0610000	1.14788261932212	-0.682449923114761	-0.465432696207357
null:PF3D7-0721000	-0.883226732648053	-0.202539491351762	1.08576622399981
POLQ:PF3D7-1331100	-0.475945730650598	-0.673129075242606	1.1490748058932
CEP76:PF3D7-0603800	-0.970512009648165	1.02708607906001	-0.0565740694118454
PSD:PF3D7-0927900	-1.02216254377465	0.045906250440453	0.976256293334199
GAC:PF3D7-1361800	-0.993322578201419	-0.0132236898175412	1.00654626801896
null:PF3D7-1444000	-0.0540687205712845	-0.971868753180243	1.02593747375153
null:PF3D7-1117000	-0.921875942341737	-0.141231905357883	1.06310784769962
null:PF3D7-1432800	-1.07841370167684	0.896653232868984	0.181760468807857
CRMP4:PF3D7-1475400	-0.483753743672708	1.14988939191082	-0.666135648238111
null:PF3D7-0514700	-0.746934299329534	-0.389138163956784	1.13607246328632
null:PF3D7-1450600	1.15294145059678	-0.521293659212562	-0.631647791384221
PIP2:PF3D7-1431100	-1.02627933006991	0.0548133047812055	0.971466025288701
vapA:PF3D7-1311900	1.14368282235996	-0.434029215133837	-0.709653607226127
null:PF3D7-1314700	-0.366679531824508	1.13158002592325	-0.764900494098741
DRS1:PF3D7-1251500	0.0899513831716588	-1.04193685507171	0.951985471900055
null:PF3D7-1304000	1.1488068131548	-0.675310192953915	-0.473496620200884
CDF:PF3D7-0715900	-0.00134526063140523	1.00067195166816	-0.999326691036755
aTrpRS:PF3D7-1251700	-1.08039161423524	0.187257469843765	0.893134144391473
VAR:PF3D7-1200100	1.07992957787188	-0.185967500629811	-0.893962077242072
null:PF3D7-0411200	-0.723254918149735	-0.417908776471092	1.14116369462083
DHS:PF3D7-1412600	-0.270258543384904	1.10735364898177	-0.837095105596867
null:PF3D7-0204100	-0.87346423543959	-0.217328408574179	1.09079264401377
null:PF3D7-0502500	-0.584123489385246	1.15467394716909	-0.570550457783845
NA:PF3D7-0421500	0.176193914916247	0.900192867572907	-1.07638678248915
null:PF3D7-0604000	1.15461771260485	-0.565331656949034	-0.589286055655821
CysRS:PF3D7-1015200	0.992092102947754	0.0156325043123973	-1.00772460726015
DDI1:PF3D7-1409300	-0.739904253223062	-0.397775866916657	1.13768012013972
NSM:PF3D7-1238600	-0.445980075425832	-0.699412439106382	1.14539251453221
null:PF3D7-1228500	-0.474336791562062	1.14889941758952	-0.674562626027461
null:PF3D7-1213400	-0.940814984983583	-0.109377271901648	1.05019225688523
MIT2:PF3D7-1304200	-0.537339877171279	-0.61645682764684	1.15379670481812
null:PF3D7-1236300	-0.967980459063276	-0.0612256663790886	1.02920612544237
RRP6:PF3D7-1449700	1.07992231612854	-0.893975060821881	-0.18594725530666
DBR1:PF3D7-1340600	-0.398685425037919	1.13784548230536	-0.739160057267443
SART1:PF3D7-0323700	-1.06801236089827	0.153858580527228	0.914153780371038
RNF5:PF3D7-0627300	-0.125830455738339	-0.931129550954457	1.0569600066928
null:PF3D7-0111000	0.0427086309066492	-1.02067007117549	0.977961440268839
TREP:PF3D7-1442600	1.15466662803386	-0.569669530442295	-0.58499709759157
null:PF3D7-0817300	0.242898628100832	0.856175456682226	-1.09907408478306
null:PF3D7-0730100	0.950943635944263	-1.04272806601426	0.0917844300699932
null:PF3D7-1434500	1.1194311470267	-0.804981613355518	-0.314449533671186
DBP5:PF3D7-1459000	1.15318502570796	-0.627809915777164	-0.525375109930797
YIF1:PF3D7-0820500	0.229051567680021	-1.09465410937065	0.865602541690628
DBP1:PF3D7-0810600	0.432860298909154	-1.14350833991168	0.710648041002522
null:PF3D7-1110600	1.11623312302206	-0.814080838904019	-0.30215228411804
FCP:PF3D7-1460100	-0.58205932298074	1.15468770053036	-0.57262837754962
null:PF3D7-1005400	-0.00299093841191517	-0.998501176146197	1.00149211455811
null:PF3D7-0622000	-1.08391009804884	0.886707386958207	0.197202711090635
2 BRR:PF3D7-0422500	-1.12836922782171	0.351847230770751	0.776521997050954
null:PF3D7-0530500	1.01943984106263	-0.979354680574324	-0.0400851604883015
null:PF3D7-0802500	-0.580461488907296	-0.574233450826668	1.15469493973396
DYN1:PF3D7-1145400	-0.493416059572449	1.1508128047526	-0.65739674518015
EH2:PF3D7-1401300	1.12560351042027	-0.785876973459902	-0.339726536960363
null:PF3D7-1428300	-0.85468004039034	1.09975471472435	-0.245074674334014
DegP:PF3D7-0807700	-0.550402036194213	1.15428758887097	-0.603885552676756
null:PF3D7-1142000	-0.477586084342602	-0.671664891525652	1.14925097586825
PPM1:PF3D7-0410300	-1.12990822494522	0.771062221000292	0.358846003944927
G377:PF3D7-1250100	0.648488938381651	0.50315904336969	-1.15164798175134
VAR:PF3D7-0421300	-0.54383685015589	1.15406416718034	-0.610227317024453
null:PF3D7-1325100	-0.848415135117002	1.10254658226892	-0.254131447151917
null:PF3D7-1251200	0.998717521367859	-1.00127756326521	0.00256004189735424
CK:PF3D7-1401800	1.1475910825879	-0.462998292349981	-0.684592790237917
null:PF3D7-0214300	-0.447545625791265	1.14560641210231	-0.698060786311041
null:PF3D7-1345400	1.04214397735723	-0.0904306671086357	-0.951713310248595
null:PF3D7-0303200	0.428245349068852	0.714561577916682	-1.14280692698553
null:PF3D7-0609900	1.00680605540272	-0.0137539951246512	-0.993052060278071
null:PF3D7-0904000	-0.17585093168992	1.07626110588221	-0.90041017419229
null:PF3D7-0626100	-0.379718266998508	1.13424280991511	-0.754524542916607
null:PF3D7-0921600	0.336751007905982	-1.12490520501079	0.788154197104812
SET1:PF3D7-0629700	0.0206636612725445	-1.01017169772855	0.989508036456009
null:PF3D7-0726700	-0.992849704213129	-0.0141504103503291	1.00700011456346
null:PF3D7-1126600	-0.582853558221008	1.15468299672601	-0.571829438505003
null:PF3D7-1137400	-0.604972595277971	-0.549280172246967	1.15425276752494
null:PF3D7-1012500	1.0383774333639	-0.0817767490696768	-0.956600684294228
null:PF3D7-1225600	-0.832138074709435	-0.277227196923356	1.10936527163279
FH:PF3D7-0927300	-0.023136585183905	-0.988230949165872	1.01136753434978
null:PF3D7-0419100	-0.965929345560225	-0.0649727091707784	1.030902054731
COX10:PF3D7-0519300	-0.126680649754188	-0.930623462055505	1.05730411180969
api-IRS:PF3D7-1225100	1.11593632030249	-0.30103510121894	-0.814901219083546
null:PF3D7-0905300	-0.697687995653068	-0.447976932835559	1.14566492848863
null:PF3D7-0105800	-1.14501843391552	0.701736108490575	0.443282325424947
eIK1:PF3D7-1444500	-0.754463633856285	-0.379794251903888	1.13425788576017
null:PF3D7-1366800	1.15441711194884	-0.599363662152652	-0.555053449796192
DLC1:PF3D7-0822500	-0.176671523493926	-0.899890113035595	1.07656163652952
null:PF3D7-1431600	-0.758851147925441	1.13315543370637	-0.374304285780929
DOA1:PF3D7-1363400	-0.727981472699359	-0.412238760355293	1.14022023305465
81 CYP:PF3D7-0803000	-0.44741165453488	-0.698176545131431	1.14558819966631
null:PF3D7-1333400	-1.10155746599177	0.250898153700825	0.850659312290946
MED21:PF3D7-1126400	1.13367276572609	-0.756808868208218	-0.37686389751787
null:PF3D7-1237900	-0.332911036014497	1.12399281836417	-0.79108178234967
null:PF3D7-1133700	-0.744452979466564	-0.392196378202076	1.13664935766864
ZIPCO:PF3D7-1022300	-0.301135213278473	-0.814827746308351	1.11596295958682
null:PF3D7-1005300	-0.66809423034004	-0.481573859633695	1.14966808997374
null:PF3D7-1145000	-0.484966434392021	-0.665044010018037	1.15001044441006
null:PF3D7-1462700	-0.995550447805278	1.00439093566653	-0.00884048786125027
null:PF3D7-0713500	-0.608275017444833	1.15413817187767	-0.545863154432835
SYN16:PF3D7-1243000	1.15259832861998	-0.515984824001719	-0.636613504618261
SPO11-2:PF3D7-1027600	0.358851993115396	-1.12990952365211	0.771057530536712
RFC1:PF3D7-0219600	-0.590204992343599	1.15460441604139	-0.564399423697796
null:PF3D7-1326200	0.743875333878444	-1.13678217122452	0.392906837346078
null:PF3D7-1318300	-1.0985465173284	0.241220240582532	0.857326276745872
null:PF3D7-0611500	0.492915485890295	0.657851796331726	-1.15076728222202
null:PF3D7-0617200	0.638669061603239	0.513777929982114	-1.15244699158535
null:PF3D7-1223600	1.14788178372694	-0.465425648966943	-0.682456134759998
JmjC2:PF3D7-0602800	-0.794877778383651	1.12278500524533	-0.327907226861678
null:PF3D7-0322200	-0.802453652889391	1.12028948103284	-0.317835828143452
SNRPE:PF3D7-1350200	0.82246632184747	0.290665593933417	-1.11313191578089
null:PF3D7-1119400	-0.4753277316844	-0.673680010320263	1.14900774200466
null:PF3D7-1225900	0.932704038908893	0.123179474065857	-1.05588351297475
NA:PF3D7-0617500	-0.654827503722917	1.15106459128069	-0.496237087557777
null:PF3D7-1010500	-1.01110465917881	0.0225921592438781	0.98851249993493
null:PF3D7-0506300	-0.75724135138364	-0.376322469065458	1.1335638204491
SURF8.2:PF3D7-0830800	-0.468854595310171	1.1482826069587	-0.679428011648528
MAK16:PF3D7-0203700	-0.701102342261306	1.14512126197021	-0.444018919708905
PTP2:PF3D7-0731100	-0.750366623937582	1.13525728682939	-0.384890662891806
null:PF3D7-1366300	1.12224613234909	-0.32570277431204	-0.796543358037052
null:PF3D7-1205500	-1.05254919776954	0.937498552109798	0.115050645659746
MSP4:PF3D7-0207000	-0.0710764401023863	1.03364197455108	-0.962565534448698
null:PF3D7-0317800	0.918522533308863	0.146739778602837	-1.0652623119117
null:PF3D7-0816300	-0.160386787975983	1.07049994182157	-0.910113153845588
DOC2:PF3D7-1243900	-1.14546015217622	0.446473274955202	0.698986877221023
null:PF3D7-1248600	-0.838951451545063	1.10658586720753	-0.267634415662467
SENP2:PF3D7-0801700	0.963405009707076	0.0695579512409316	-1.03296296094801
ATG18:PF3D7-1012900	1.13053629561444	-0.361759515990816	-0.768776779623624
SYN2:PF3D7-1210100	1.12470097271861	-0.335886821559925	-0.788814151158681
PKRP:PF3D7-0311400	-0.46724497885827	-0.68085090947255	1.14809588833082
null:PF3D7-0720300	-0.577529891539731	-0.577170628209851	1.15470051974958
null:PF3D7-1104900	-0.668509221368856	-0.48111129840707	1.14962051977593
null:PF3D7-0822000	-0.988467811760928	-0.022678600095569	1.0111464118565
PGM1:PF3D7-1120100	-0.576990113096775	1.15470046350532	-0.577710350408546
null:PF3D7-0829700	1.03181052676932	-0.0669895946494108	-0.964820932119908
null:PF3D7-1245600	-0.586384554621905	1.1546531676453	-0.568268613023398
PIGL:PF3D7-0624700	0.793263532205954	0.330038534896108	-1.12330206710206
MPP10:PF3D7-1027100	-0.945148958197495	-0.101899267136573	1.04704822533407
NA:PF3D7-1371600	-1.03756127519209	0.95764274596987	0.0799185292222233
Ap4AH:PF3D7-0520600	-0.824628339449088	1.11230779564772	-0.287679456198635
BCS1:PF3D7-0603200	1.15469544503143	-0.580317893848032	-0.574377551183402
DPH5:PF3D7-1009000	-0.293414572696536	-0.82046948983951	1.11388406253605
ROM7:PF3D7-1358300	1.15469909104622	-0.575766241136795	-0.578932849909422
null:PF3D7-0604500	-0.135015491704788	1.0606482760644	-0.925632784359612
NEK4:PF3D7-0719200	-0.93591143523471	1.05366241814901	-0.117750982914301
null:PF3D7-0706100	-0.719792729876958	1.14183230829459	-0.42203957841763
YVH1:PF3D7-0309000	0.115312634361309	0.937344812098851	-1.05265744646016
null:PF3D7-1363000	-0.344575140841582	-0.782149949396773	1.12672509023836
null:PF3D7-1139800	1.11455466703653	-0.295885060028177	-0.818669607008353
null:PF3D7-1358100	1.13943742099525	-0.407663865686453	-0.731773555308795
NA:PF3D7-0115500	-0.575234343624585	1.15469795665076	-0.579463613026176
null:PF3D7-1110400	0.133892984366795	0.926308007707248	-1.06020099207404
SIP2:PF3D7-0604100	1.15470038772997	-0.577861009086333	-0.576839378643639
null:PF3D7-1456400	-0.286638371764462	-0.825380371707306	1.11201874347177
null:PF3D7-0806100	-0.66959314394478	-0.479902001849001	1.14949514579378
NAR1:PF3D7-0614200	-0.621921422970016	-0.531601041586073	1.15352246455609
null:PF3D7-1239100	-0.901667202380572	1.07553128176337	-0.173864079382801
MB2:PF3D7-0516600	-0.33902675785584	1.1254399676853	-0.786413209829458
null:PF3D7-1410900	-0.572012880722265	1.15468414136183	-0.582671260639567
VAR:PF3D7-0808700	1.15428047595171	-0.550169195587257	-0.604111280364449
null:PF3D7-1137300	-0.8881143348939	-0.195035702265249	1.08315003715915
null:PF3D7-0216800	1.11404502427203	-0.820039171154126	-0.294005853117905
null:PF3D7-1236700	-0.316678642896242	-0.803318610381095	1.11999725327734
null:PF3D7-1432600	1.11763690893315	-0.307490372385084	-0.810146536548069
null:PF3D7-0506700	-1.09285118307474	0.869314455915043	0.223536727159699
UIS2:PF3D7-1464600	1.09149253760827	-0.219428892222534	-0.872063645385734
DBP4:PF3D7-1418900	-0.847738038425584	-0.255104591213089	1.10284262963867
null:PF3D7-1440000	1.1165615885864	-0.813168346304019	-0.303393242282376
null:PF3D7-1143000	-0.165853195081272	-0.906704413625142	1.07255760870641
null:PF3D7-1146700	-0.622479699201127	1.15349234622011	-0.531012647018981
null:mal-mito-3	-0.984148522801602	-0.0309828710432252	1.01513139384483
null:PF3D7-0302900	-0.666490151543697	-0.483359576689455	1.14984972823315
RAB5c:PF3D7-0106800	1.13797837954081	-0.738558956454387	-0.399419423086419
MFR3:PF3D7-0312500	1.12093994021103	-0.320427811662943	-0.800512128548087
null:PF3D7-0530400	-0.207030395478691	1.08731081244341	-0.880280416964722
null:PF3D7-1354900	-0.437310823728935	1.14416577517065	-0.706854951441714
null:PF3D7-1250600	-0.967485261810581	-0.0621320810337071	1.02961734284429
null:PF3D7-1007400	-0.275196255666254	-0.833586852307348	1.1087831079736
null:PF3D7-0819000	-0.8886096507121	-0.194271455518826	1.08288110623093
null:PF3D7-0105100	-0.591133359572954	-0.563456610584626	1.15458997015758
TKL2:PF3D7-1121300	1.12697132571487	-0.781319827446805	-0.345651498268067
null:PF3D7-1241400	-0.238113421596339	-0.859450570136297	1.09756399173264
null:PF3D7-0912500	-0.646860001735345	1.15178928500482	-0.504929283269478
null:PF3D7-1142300	-0.76508121356484	-0.36645074996852	1.13153196353336
null:PF3D7-1214000	-0.573319469976865	1.1546911797006	-0.581371709723731
ROM9:PF3D7-0515100	1.02035753874319	-0.0420411081570234	-0.978316430586169
null:PF3D7-0513400	-1.13777464812586	0.739479344865646	0.398295303260215
NADSYN:PF3D7-0926700	-0.63516382617963	-0.517537949824868	1.1527017760045
RIF:PF3D7-0400500	1.15364831241521	-0.534143031033168	-0.619505281382041
null:PF3D7-0307600	0.966928263064539	0.0631502668924754	-1.03007852995701
null:PF3D7-0604800	0.735541100616702	0.403095499649537	-1.13863660026624
null:PF3D7-0105700	-0.0219767258198935	-0.988830504506386	1.01080723032628
DCP1:PF3D7-1032100	-0.407514959048143	1.13941161894418	-0.731896659896042
1 BOP:PF3D7-1405800	1.15466688052323	-0.584968639477304	-0.569698241045927
null:PF3D7-0824200	-0.904389467057682	-0.169544575913904	1.07393404297159
null:PF3D7-0605500	-0.741828469821928	1.1372482945881	-0.395419824766173
GK:PF3D7-1351600	0.227664951355022	0.86653811876287	-1.09420307011789
ATPase7:PF3D7-0319000	-0.993954651683153	-0.0119829995258004	1.00593765120895
null:PF3D7-1412400	-0.34529567679635	1.1268900360028	-0.781594359206455
null:PF3D7-1452400	0.42525430591372	0.71708736315891	-1.14234166907263
DH60:PF3D7-1227100	-0.360681327526739	1.13030473412612	-0.76962340659938
CPO:PF3D7-1142400	-0.379292780402529	-0.754865515520886	1.13415829592342
null:PF3D7-0422300	1.14387257619203	-0.708562226617403	-0.435310349574631
NOT5:PF3D7-1006100	-0.490612178540307	-0.659942367067084	1.15055454560739
null:PF3D7-1206900	0.13229320543231	0.927268658313861	-1.05956186374617
null:PF3D7-1003500	1.06518202890675	-0.918648567119525	-0.146533461787223
null:PF3D7-0912100	-0.770309681066928	1.13011607874719	-0.359806397680261
null:PF3D7-1371300	-0.826498792937094	-0.285087777792672	1.11158657072977
null:PF3D7-0630000	-0.874049526135275	-0.216449084455755	1.09049861059103
null:PF3D7-0214400	-1.10274469969734	0.847962294835127	0.254782404862212
null:PF3D7-0830200	1.11471781226084	-0.818228891508774	-0.296488920752067
null:PF3D7-1227600	-0.624099056288716	1.15340276903349	-0.529303712744777
null:PF3D7-0106200	-0.718493835588382	-0.423584453681251	1.14207828926963
null:PF3D7-0723700	-0.880840928484656	1.08701882801208	-0.206177899527421
null:PF3D7-1343500	0.847790118799922	-1.102819897544	0.255029778744078
1 SAR:PF3D7-0416800	-0.920164354901577	-0.144047916135373	1.06421227103695
null:PF3D7-1358500	-0.79529073037101	1.12265191042455	-0.327361180053543
null:PF3D7-1476300	1.08959110515458	-0.875844518254608	-0.213746586899968
null:PF3D7-0524100	-0.978488684454997	-0.0417169753796764	1.02020565983467
null:PF3D7-1238100	-1.04427334156782	0.948891742303955	0.0953815992638695
ATG7:PF3D7-1126100	-0.577729120102989	-0.576971335392191	1.15470045549518
SNRNP27:PF3D7-0818000	0.19835753480538	0.88595610472876	-1.08431363953414
null:PF3D7-1206800	-0.0711919374751294	-0.9625016121777	1.03369354965283
GEX1:PF3D7-1363800	-0.289857806020639	-0.823051902179885	1.11290970820052
null:PF3D7-1473400	-0.733764830179913	-0.405252210796801	1.13901704097671
null:PF3D7-1224700	0.851239134619869	0.250060794820499	-1.10129992944037
SET8:PF3D7-0403900	-0.164282092747857	-0.907686486836675	1.07196857958453
AsnRS:PF3D7-0509600	1.00542763968128	-0.0109451282551525	-0.994482511426125
null:PF3D7-0704400	1.15469955234961	-0.576042927789199	-0.578656624560414
RF2:PF3D7-0704900	-1.10220225898444	0.253002764489676	0.849199494494768
RH1:PF3D7-0402300	-0.816227782845002	1.11545338196714	-0.299225599122138
null:PF3D7-0515600	0.201527858693762	-1.08541609718471	0.883888238490945
null:PF3D7-0218600	-0.537541861450809	1.15380570992394	-0.616263848473131
PBGD:PF3D7-1209600	0.68520189968691	-1.14750701113203	0.46230511144512
DXS:PF3D7-1337200	1.10650747408069	-0.267367558023807	-0.839139916056884
null:PF3D7-1221500	1.06885912698081	-0.156071102500866	-0.912788024479941
IMPDH:PF3D7-0920800	-0.936604425977294	-0.116573083061552	1.05317750903885
null:PF3D7-1011600	-0.362356947409072	1.13066416711876	-0.768307219709685
PDEgamma:PF3D7-1321600	-0.554676620146709	1.1544075121874	-0.599730892040691
null:PF3D7-1210400	-0.560436990272322	-0.59409997370164	1.15453696397396
null:PF3D7-1329200	-0.0678775454077552	-0.964331971694687	1.03220951710244
null:PF3D7-0315600	-0.112745903129669	-0.938848767950775	1.05159467108044
null:PF3D7-1412200	-0.552906997315215	1.15436032129877	-0.601453323983557
UBC:PF3D7-1203900	1.15465543040976	-0.568488723806928	-0.586166706602835
PhLP1:PF3D7-0516400	-1.11526611907923	0.298526686160903	0.816739432918325
EF-Ts:PF3D7-0305000	-0.655111455188131	-0.495925745154998	1.15103720034313
null:PF3D7-0518900	-0.605133030214353	-0.549114476701198	1.15424750691555
null:PF3D7-1139000	-0.996089666573111	1.0038649911586	-0.00777532458549063
SRPR-alpha:PF3D7-1366600	-0.249875956116202	-0.851367048517231	1.10124300463343
null:PF3D7-1439300	-0.606364668199816	-0.547841412260437	1.15420608046025
null:PF3D7-1009900	-0.340840394034782	-0.785022563877086	1.12586295791187
PlasMei2:PF3D7-0623400	-0.757682687290581	-0.375769621710431	1.13345230900101
null:PF3D7-0714400	-0.949671612926551	1.04368804624186	-0.0940164333153093
null:PF3D7-1355900	-0.406428243520319	1.1392227019301	-0.732794458409778
G3PDH:PF3D7-1114800	-0.428315439905268	-0.714502289390972	1.14281772929624
null:PF3D7-0931700	-0.923057079761562	-0.139282762132208	1.06233984189377
ATPase1:PF3D7-0516100	1.07093879902492	-0.161547527248612	-0.909391271776305
null:PF3D7-1358200	1.15094498920003	-0.656059242124051	-0.494885747075982
null:PF3D7-1219800	1.0325183085804	-0.0685656689291669	-0.963952639651229
null:PF3D7-1470300	1.0132776447388	-0.027106434511766	-0.986171210227033
null:PF3D7-0405500	1.1352068410402	-0.384630550832675	-0.750576290207523
ZRANB2:PF3D7-0408300	-0.711937716626928	-0.431342081362232	1.14327979798916
null:PF3D7-1348600	-0.594899914849442	-0.559620966410696	1.15452088126014
null:PF3D7-1349000	-0.966198016234934	-0.0644829903702105	1.03068100660514
LSD1:PF3D7-1211600	-0.624277182055035	-0.529115532275345	1.15339271433038
null:PF3D7-1026200	-0.507235703611229	-0.644732834583903	1.15196853819513
RH4:PF3D7-0424200	-0.893643902738174	-0.186463475057389	1.08010737779556
null:PF3D7-0418700	0.36632699089925	0.765178954198194	-1.13150594509744
UTP21:PF3D7-1357700	-0.458180079285394	1.14699703994802	-0.688816960662629
null:PF3D7-1033800	-0.966213051542664	1.0306686266069	-0.0644555750642346
null:PF3D7-1462600	1.15444077965184	-0.59843040415011	-0.556010375501734
null:PF3D7-0726000	-0.834568393472107	-0.273817602902061	1.10838599637417
null:PF3D7-1436400	1.06117503317288	-0.136340561331362	-0.92483447184152
null:PF3D7-0719900	-0.200934480146342	1.08521035429954	-0.884275874153194
null:PF3D7-1472500	0.391469011088732	-1.13651291198124	0.74504390089251
PI4K:PF3D7-0509800	0.932157071812942	-1.0562585043075	0.124101432494559
null:PF3D7-1145600	-0.710573962435669	1.14352138983709	-0.432947427401426
PPM9:PF3D7-0520100	-0.508950747185202	1.15209826362199	-0.643147516436791
ABCB5:PF3D7-1339900	-1.1066719200544	0.267927575388057	0.838744344666346
null:PF3D7-0715300	1.08931883718	-0.876379712246576	-0.212939124933427
null:PF3D7-0610300	-0.339877314066912	-0.785761378823505	1.12563869289042
PALM:PF3D7-0602300	1.1287811898531	-0.35370179817795	-0.775079391675146
RPN10:PF3D7-0807800	-0.158833223106075	1.06991093532693	-0.911077712220856
null:PF3D7-1402800	-0.690125429960069	-0.45668236183168	1.14680779179175
null:PF3D7-1031800	-0.430577869584279	-0.712586069542064	1.14316393912634
TIM10:PF3D7-1208600	-1.10229567983003	0.848987017443831	0.253308662386197
null:PF3D7-1408500	-0.81219215513108	1.11691105163238	-0.304718896501305
DPY19:PF3D7-0806200	1.01464528454481	-0.029964066447861	-0.984681218096949
RPN1:PF3D7-0205900	-0.399255121220122	-0.738693552407562	1.13794867362768
NT2:PF3D7-0824400	0.601484241379411	0.552875200203665	-1.15435944158308
AlaRS:PF3D7-1367700	-0.610021238245372	-0.544050960897979	1.15407219914335
null:PF3D7-0414400	-0.578846294765947	1.15469924509792	-0.57585295033197
RIF:PF3D7-1300500	1.06140284873165	-0.924488161735498	-0.136914686996154
null:PF3D7-0503500	-1.12062154907786	0.319156243570187	0.801465305507672
null:PF3D7-0801800	-1.10837175689741	0.834603489136964	0.273768267760446
null:PF3D7-1405100	-0.892050884505052	-0.188942206207076	1.08099309071213
null:PF3D7-1120600	-1.07782493624464	0.897688240864749	0.180136695379893
null:PF3D7-1457300	-0.977086444478224	-0.0443512889098372	1.02143773338806
PIGM:PF3D7-1210900	-0.522600797959115	-0.630420580071273	1.15302137803039
null:PF3D7-0216900	-0.574637046531424	1.15469629480775	-0.580059248276326
P28:PF3D7-1030900	-0.734175679374478	-0.404753824037432	1.13892950341191
RPS9:PF3D7-0520000	-0.730950640900794	1.1396092690827	-0.408658628181904
ACS12:PF3D7-0619500	-0.584425602867288	-0.57024591412027	1.15467151698756
Pgt1:PF3D7-1414600	-0.730859876338463	-0.408768279904728	1.13962815624319
null:PF3D7-0805800	-0.886961933909924	-0.196811072544262	1.08377300645419
null:PF3D7-1474200	-0.880076995623943	-0.207339568954389	1.08741656457833
FANCJ:PF3D7-1408400	-0.6017922446477	-0.552558370142744	1.15435061479044
PDI9:PF3D7-0919400	-0.654398756966393	-0.496706987653533	1.15110574461993
null:PF3D7-0511500	1.15454652660296	-0.593605392121224	-0.560941134481733
NMD3:PF3D7-0729300	-0.741644852754783	-0.395644914275001	1.13728976702979
null:PF3D7-1438600	-0.909632702067236	-0.161159509286731	1.07079221135397
null:PF3D7-0203100	-0.381687235002129	1.13463180400126	-0.752944568999128
PAGM:PF3D7-1130000	0.945589422905915	0.101135147037036	-1.04672456994295
null:PF3D7-1246000	-1.03249833182865	0.0685211278395474	0.963977203989103
GAPM1:PF3D7-1323700	-0.552576251388804	1.15435111591824	-0.601774864529433
null:PF3D7-0730500	0.638463473958436	-1.15246237390737	0.513998899948934
PV2:PF3D7-1226900	-1.06833527199144	0.913634116681734	0.154701155309709
HoMu:PF3D7-0916700	-1.06265294331582	0.140076498435338	0.922576444880485
DDX51:PF3D7-0405000	-0.199130322417218	1.08458309811154	-0.885452775694324
null:PF3D7-0928100	-0.607934540238091	1.154150600989	-0.546216060750906
null:PF3D7-0707700	0.683066150415316	-1.14779945526924	0.46473330485392
null:PF3D7-1365300	-0.643733228227498	-0.508317490863487	1.15205071909098
null:PF3D7-1205400	0.940028703079623	-1.05075485128116	0.110726148201538
P36:PF3D7-0404400	-0.748283332404642	-0.387471123103409	1.13575445550805
TMK:PF3D7-1251300	-1.12954552839144	0.357178991485239	0.772366536906204
null:PF3D7-0407300	-0.595933564998213	-0.558565405793541	1.15449897079175
Trx-Px1:PF3D7-1438900	1.14966739851281	-0.481567121118268	-0.668100277394539
CSE1:PF3D7-0932800	0.57390116474729	0.58079251891053	-1.15469368365782
CPPED1:PF3D7-1403900	-1.13953573924084	0.408232349549353	0.731303389691484
null:PF3D7-1445300	1.12200131730652	-0.324706809872083	-0.797294507434439
KIN:PF3D7-1454300	-0.596063215620798	1.15449613260862	-0.558432916987824
null:PF3D7-1461000	1.00974136501047	-0.989965293730813	-0.0197760712796569
ApiAP2:PF3D7-0613800	1.15466780561359	-0.584863445265023	-0.569804360348562
null:PF3D7-0805000	-0.742134361352383	-0.395044718640786	1.13717907999317
null:PF3D7-1016000	-0.810360373966038	-0.307201065036724	1.11756143900276
null:PF3D7-0217600	-0.60380222819707	-0.550487970720241	1.15429019891731
IMC1k:PF3D7-1341800	-0.737612060371121	1.13818651882321	-0.400574458452085
CCp5:PF3D7-0109100	-0.174961306404028	-0.900973395272698	1.07593470167673
null:PF3D7-1223200	1.08288384999376	-0.194279246174661	-0.888604603819099
null:PF3D7-0716200	1.09868035516901	-0.857035006716032	-0.241645348452974
USP14:PF3D7-0527200	-0.890096575337143	-0.191972956035135	1.08206953137228
IMC1a:PF3D7-0304000	1.15444407410255	-0.556146937356842	-0.598297136745708
null:PF3D7-0523400	0.761135544855511	0.371432567843529	-1.13256811269904
null:PF3D7-1413400	-0.71457189772435	-0.428233148446711	1.14280504617106
ELP3:PF3D7-1227800	-0.61517946321308	-0.538675989683558	1.15385545289664
null:PF3D7-0830900	1.01150816013753	-0.0234280166206066	-0.988080143516921
null:PF3D7-1403000	-0.593526344793512	-0.561021683220921	1.15454802801443
DDX60:PF3D7-0903400	-0.567670334339855	1.15464673899983	-0.586976404659971
null:PF3D7-0204300	-0.582948879404473	-0.57173350338031	1.15468238278478
CARM1:PF3D7-0811500	0.924089479608094	0.137575119155138	-1.06166459876323
null:PF3D7-1020700	-0.408728255608724	-0.730893007854216	1.13962126346294
SYN5:PF3D7-1332000	-0.584096756376015	-0.570577400694854	1.15467415707087
null:PF3D7-0630100	-0.328525046469029	-0.794410241780687	1.12293528824972
null:PF3D7-0703700	1.14608281364317	-0.451096180577073	-0.694986633066092
rpoA:PF3D7-1307600	1.05734066691498	-0.93056961880873	-0.126771048106252
EMP3:PF3D7-0201900	1.08928162052618	-0.876452750054139	-0.212828870472038
null:PF3D7-0626400	0.668464344296221	0.481161331200713	-1.14962567549693
RPS25:PF3D7-1421200	-0.645563973009742	1.15189920835225	-0.506335235342503
GEXP15:PF3D7-1031600	-0.38736516423664	-0.748368994045077	1.13573415828172
GAK:PF3D7-0415600	-1.04269177416126	0.0917002213602137	0.950991552801043
null:PF3D7-0423100	-0.817300110826109	1.11506027379379	-0.297760162967683
null:PF3D7-1220700	-1.12091226050286	0.800595211183246	0.320317049319614
null:PF3D7-0628400	1.13643617876026	-0.745375106468308	-0.391061072291954
null:PF3D7-1218700	-0.905591516425975	-0.167629905370472	1.07322142179645
null:PF3D7-1433800	-0.461486765501016	-0.685920390914928	1.14740715641594
GCD10:PF3D7-0912800	-1.07035840425816	0.160013019184189	0.910345385073974
null:PF3D7-1368900	-0.582552556286356	1.15468486587738	-0.572132309591027
null:PF3D7-1307500	-0.774277071812919	-0.354731575399158	1.12900864721208
SET9:PF3D7-0508100	-0.138109529866504	1.06187615789376	-0.923766628027254
ATEL1:PF3D7-0212900	1.12379489114398	-0.332084952484667	-0.791709938659317
null:PF3D7-1144200	1.04065534626372	-0.0869948475583239	-0.9536604987054
null:PF3D7-1243600	-0.803797181215675	-0.316037735679043	1.11983491689472
RESA:PF3D7-0102200	-0.440379924523065	-0.704228309711601	1.14460823423467
ApiAP2:PF3D7-1350900	-0.406105307566077	1.13916635380831	-0.733061046242229
null:PF3D7-0907000	-0.560714599048254	1.15454226496944	-0.593827665921182
null:PF3D7-0210200	-0.106991617389662	1.04919385296139	-0.942202235571732
HSP110:PF3D7-1344200	1.13761546760529	-0.397421369412434	-0.740194098192858
null:PF3D7-0616400	-0.392172968577777	1.13664497371826	-0.744472005140488
SAMS:PF3D7-0922200	-0.552007519441606	-0.602327484093252	1.15433500353486
NA:PF3D7-1219200	-0.64343065229061	1.15207533648399	-0.508644684193379
CCT7:PF3D7-0308200	-0.570582771852539	-0.584091426963889	1.15467419881643
null:PF3D7-1306700	1.11476719177652	-0.296671913940526	-0.818095277835995
null:PF3D7-1457100	-0.765187362888214	1.13150370591777	-0.366316343029551
tGLO2:PF3D7-1205700	-0.55905207000568	-0.595457157559607	1.15450922756529
SNU13:PF3D7-1123900	-0.945341349968725	1.04690694955214	-0.101565599583417
null:PF3D7-1348500	-0.284108928314022	-0.827203802580598	1.11131273089462
null:PF3D7-0629200	-0.48572364669933	-0.664361635494863	1.15008528219419
null:PF3D7-1318600	0.352861391857103	-1.1285948774658	0.775733485608699
null:PF3D7-1136600	-0.579653419017848	1.15469747174204	-0.575044052724191
null:PF3D7-0621600	1.0850316982099	-0.200419867822211	-0.884611830387691
ETRAMP14:PF3D7-1401400	1.14107774563944	-0.723692990638364	-0.417384755001078
NFS:PF3D7-0727200	-0.663540436763277	-0.486634062267602	1.15017449903088
QSOX:PF3D7-1242000	-0.638337201385854	-0.514134593225804	1.15247179461166
null:PF3D7-0203800	0.873119798971623	0.217845450800091	-1.09096524977171
null:PF3D7-0624200	-0.787261961636963	-0.337918028352908	1.12517998998987
null:PF3D7-0208100	-0.73388881961057	1.13899065216254	-0.405101832551968
null:PF3D7-1414200	-0.74087257281923	1.13746358262088	-0.396591009801648
WLP1:PF3D7-1443400	1.0948334482332	-0.229604215753024	-0.865229232480177
WDR92:PF3D7-1347000	-0.567111077923402	-0.587529284102286	1.15464036202569
null:PF3D7-1349700	1.12112207285886	-0.799964405895057	-0.321157666963799
PRP24:PF3D7-0920900	-0.678809691545077	-0.469553158080788	1.14836284962586
RPL32:PF3D7-0903900	-0.592611332382755	-0.561953535069321	1.15456486745208
DDX23:PF3D7-0518500	-0.027527967622421	1.01347977254766	-0.985951804925235
null:PF3D7-0526400	-0.57179239238265	1.15468276089522	-0.58289036851257
null:PF3D7-1017000	-0.668392411747333	-0.481241521938174	1.14963393368551
ABCF1:PF3D7-0813700	-1.09613267886721	0.862502124196649	0.233630554670557
TrxL1:PF3D7-0919300	1.0282138548172	-0.969169781936926	-0.0590440728802714
ALG7:PF3D7-0321200	1.03049254003682	-0.966426770147065	-0.0640657698897582
null:PF3D7-1342300	-0.48200315292079	-0.667708894718855	1.14971204763964
null:PF3D7-1032700	0.174342747530711	-1.07570738969375	0.901364642163039
COX5B:PF3D7-0927800	1.12207049593752	-0.324987897613168	-0.797082598324352
ALP5b:PF3D7-0409900	-0.836298824618057	-0.271381737789966	1.10768056240802
null:PF3D7-0311900	-0.700963372938479	1.14514372932081	-0.444180356382332
CYC1:PF3D7-1463700	-1.02843310348352	0.968907670793409	0.0595254326901114
null:PF3D7-1219100	-1.05780849419942	0.127929319953808	0.929879174245615
null:PF3D7-0419000	-0.883966475653478	-0.201408130191652	1.08537460584513
null:PF3D7-1141500	-0.448059257309437	1.14567607738356	-0.697616820074124
null:PF3D7-1109800	1.15420784947794	-0.547894677014451	-0.606313172463488
null:PF3D7-1233400	-0.421617171003612	-0.72014749339568	1.14176466439929
null:PF3D7-1351800	-0.664507746015915	1.15006931160865	-0.485561565592731
null:PF3D7-1144100	0.943109234210292	0.105427816995284	-1.04853705120558
null:PF3D7-1028000	-0.727820269936048	-0.412432728078107	1.14025299801416
null:PF3D7-1221200	-0.676648733664164	-0.471990305639676	1.14863903930384
1 CLF:PF3D7-0403700	0.221425670274457	0.870728963650468	-1.09215463392493
null:PF3D7-1118200	-1.11140175233264	0.826974923365737	0.284426828966904
SDHA:PF3D7-1034400	-0.681898311834041	1.14795660274661	-0.466058290912569
null:PF3D7-1447700	-0.585666007597364	1.1546604201987	-0.568994412601332
SAHH:PF3D7-0520900	1.1464899730169	-0.692285132378592	-0.454204840638305
4 RON:PF3D7-1116000	-0.525248055425732	-0.627929654107391	1.15317770953312
MCA1:PF3D7-1354800	0.88121024316907	-1.08682596657519	0.205615723406116
HMGB1:PF3D7-1202900	1.02637415206748	-0.971354157976363	-0.0550199940911199
null:PF3D7-1134400	-0.653485980062496	1.15119253693895	-0.497706556876456
NA:PF3D7-1129850	-0.415952864534911	-0.724888729941908	1.14084159447682
null:PF3D7-0703600	-0.763112734352356	1.13205234718004	-0.368939612827682
GAMA:PF3D7-0828800	-0.241290894016363	-0.857277877362696	1.09856877137906
ISP1:PF3D7-1011000	1.05303896744398	-0.936801947133952	-0.116237020310028
SYN18:PF3D7-1326800	-0.721010121751332	1.14159935943961	-0.420589237688277
null:PF3D7-0532000	-0.910508331623522	-0.15975065817998	1.0702589898035
null:PF3D7-1122300	1.15437058143538	-0.601089694860274	-0.553280886575104
null:PF3D7-0708200	-0.200284452901824	1.08498465214365	-0.88470019924183
null:PF3D7-1210500	-0.738177089682204	-0.399885406734134	1.13806249641634
null:PF3D7-0513600	1.01177661146756	-0.987791891905757	-0.0239847195618071
SRPK2:PF3D7-1443000	-0.662327142185357	1.15030462582222	-0.487977483636868
PPCS:PF3D7-1102400	-0.571324474614783	1.154679647104	-0.583355172489217
FIKK12:PF3D7-1200800	1.14565933664043	-0.447935660151458	-0.697723676488972
null:PF3D7-1147300	-0.343269238726409	1.12642500070779	-0.783155761981384
null:PF3D7-1326300	-0.597897933295752	1.15445381527265	-0.5565558819769
null:PF3D7-0920100	1.1179983836122	-0.308879798954655	-0.809118584657548
RPS3A:PF3D7-0322900	0.698530201688293	0.44700223365915	-1.14553243534744
null:PF3D7-1467500	-0.491020547890766	-0.659572106924883	1.15059265481565
SURF1.1:PF3D7-0113100	-0.577206707490599	-0.577493818990472	1.15470052648107
null:PF3D7-0815200	1.11760961750083	-0.307385722059993	-0.810223895440832
null:PF3D7-1021000	-0.867313950575266	-0.226513368906305	1.09382731948157
HADO:PF3D7-1205200	-0.98332081819644	-0.0325629463297047	1.01588376452615
null:PF3D7-0110500	-0.67337483859238	1.14904494222745	-0.475670103635071
null:PF3D7-0933500	-1.04070807228347	0.953591882148998	0.0871161901344757
CPN60:PF3D7-1232100	-0.66457156774994	-0.485490758649815	1.15006232639975
REX1:PF3D7-0935900	-0.590131706659403	1.15460551302927	-0.564473806369864
ACP:PF3D7-0208500	-0.815995535767448	1.115538200796	-0.299542665028557
null:PF3D7-1454100	1.15441826094562	-0.555098972253887	-0.599319288691734
null:PF3D7-1123700	-0.349061779229104	-0.778683097751905	1.12774487698101
SYN6:PF3D7-0530100	-0.619486985376934	1.15364923755068	-0.534162252173747
ApiAP2:PF3D7-0404100	-0.613326449880379	1.15393708822635	-0.540610638345967
ALG13:PF3D7-0806400	-0.573376908006904	-0.581314536212211	1.15469144421911
null:PF3D7-1346500	-1.08306547208533	0.194795245450087	0.888270226635242
null:PF3D7-0928400	-1.02514593205492	0.97279776272298	0.052348169331944
null:PF3D7-0717900	0.874098898160584	-1.09047376541374	0.216374867253161
CDC50A:PF3D7-0719500	0.965379033509004	0.0659747624234991	-1.0313537959325
null:PF3D7-0516300	-0.241348070811341	1.0985867776975	-0.857238706886163
null:PF3D7-0806000	-0.627068819044135	-0.526161084176062	1.1532299032202
null:PF3D7-1440900	-0.614094703373552	1.15390375714547	-0.539809053771913
DHHC1:PF3D7-0303400	1.13558437669893	-0.386584869104416	-0.748999507594514
null:PF3D7-0419400	-0.486207869614985	-0.663924968063493	1.15013283767848
CNA:PF3D7-0802800	-0.74726831250265	1.13599401343629	-0.388725700933641
HSBP:PF3D7-1120900	-0.695872804440398	1.14594691595432	-0.45007411151392
null:PF3D7-1140700	-1.11555667142016	0.815944918825488	0.299611752594668
null:PF3D7-0311100	-0.748806264852155	-0.386824089425995	1.13563035427815
null:PF3D7-1126300	-0.464871780713281	-0.682944178588684	1.14781595930197
null:PF3D7-1204600	0.803038754075563	0.317053214695007	-1.12009196877057
null:PF3D7-1225500	1.1325561932338	-0.761181539059121	-0.371374654174676
null:PF3D7-1344100	-0.644542752389268	-0.507441514061297	1.15198426645056
RIF:PF3D7-0937500	-0.208630146104647	1.0878571904028	-0.879227044298156
CEF1:PF3D7-1033600	-0.556258849693884	1.15444675840992	-0.598187908716036
DHX36:PF3D7-0821300	-0.472657682566834	-0.676055965874677	1.14871364844151
CRK5:PF3D7-0615500	-0.14982103061196	1.06645740985499	-0.916636379243026
VAR:PF3D7-0600600	-0.327828686519787	-0.794937190722836	1.12276587724262
PMP1:PF3D7-0908000	-0.595209250521613	1.1545144577812	-0.559305207259585
EK:PF3D7-1124600	-0.462590274217806	-0.684951379200611	1.14754165341842
null:PF3D7-0507900	-0.71139473737241	1.14337632976688	-0.431981592394469
null:PF3D7-1145800	1.12450698831875	-0.789438495681741	-0.335068492637012
CK2beta2:PF3D7-1342400	-0.846676914528696	-0.256627462325102	1.1033043768538
TIM50:PF3D7-0726900	-0.737417822986202	1.13822903192967	-0.400811208943472
GCalpha:PF3D7-1138400	-1.13395675358981	0.755675384564095	0.378281369025714
null:PF3D7-1226400	0.55104826033928	-1.15430701637236	0.603258756033084
null:PF3D7-0217400	-0.719224661229514	1.14194021264982	-0.422715551420306
null:PF3D7-1330400	-0.457559832870923	-0.689359097825097	1.14691893069602
null:PF3D7-1034500	-0.959321893495787	-0.0769144106788831	1.03623630417467
null:PF3D7-1119600	-0.549286999740939	-0.604965983898719	1.15425298363966
cPheRS:PF3D7-0109800	-0.743065107624616	-0.393902410357159	1.13696751798178
null:PF3D7-1251400	-1.14888873992048	0.474239592314956	0.674649147605529
null:PF3D7-1457600	-0.544239468068344	1.15407922916278	-0.609839761094439
null:PF3D7-0934500	-0.775453915309677	1.12867460690084	-0.353220691591158
null:PF3D7-1132300	-0.874450936780807	-0.215845484395262	1.09029642117607
null:PF3D7-0304300	-0.591879238299602	1.1545776252108	-0.5626983869112
VPS3:PF3D7-1423800	-0.878530075488686	-0.20968694803456	1.08821702352325
null:PF3D7-0422000	-0.704748692858159	-0.439772710584981	1.14452140344314
null:PF3D7-0526700	-0.820957851168374	1.11370090686304	-0.292743055694665
ATP11:PF3D7-1209800	-0.673437543880008	1.1490373091344	-0.475599765254394
MSP1:PF3D7-0930300	-0.576989854469027	-0.577710608928733	1.15470046339776
RPL22:PF3D7-1467400	-0.576053922276494	1.15469956885837	-0.578645646581877
NOS:PF3D7-0923200	1.09730789749502	-0.237307624582135	-0.860000272912886
null:PF3D7-0510800	-0.230364514536837	1.0950797737627	-0.86471525922586
null:PF3D7-0709400	-0.910343985249295	-0.160015272677816	1.07035925792711
GluRS:PF3D7-1357200	0.914057872303057	0.154014151167693	-1.06807202347075
CRMP1:PF3D7-0911300	-0.780687650758029	-0.346470326198867	1.1271579769569
null:PF3D7-0625500	1.14040414965866	-0.413330211255937	-0.727073938402719
GCN20:PF3D7-1121700	0.360811496904465	0.769521247572288	-1.13033274447675
null:PF3D7-1131600	-0.564550563535257	-0.590056074947822	1.15460663848308
null:PF3D7-1029700	-0.387563172602702	-0.748208907510342	1.13577208011304
null:PF3D7-0811800	-0.783650547810005	-0.342626129652652	1.12627667746266
null:PF3D7-0422100	-1.02151049230066	0.0445072053075408	0.977003286993123
null:PF3D7-1002500	-0.434555950326168	1.14376102656073	-0.709205076234561
PK6:PF3D7-1337100	-0.512282395660132	-0.640059148254746	1.15234154391488
null:PF3D7-0820400	-0.722574069980471	1.14129667277934	-0.418722602798871
SYN13:PF3D7-1104100	-0.695056771419786	-0.451015328420791	1.14607209984058
null:PF3D7-0619000	-0.231857385601547	1.09556210104924	-0.863704715447696
null:PF3D7-0205200	-0.799018098505932	1.1214353326746	-0.322417234168668
null:PF3D7-0531200	-0.662364551976345	1.15030064363346	-0.487936091657115
DHHC5:PF3D7-1322500	-1.14691248519908	0.457508782640957	0.689403702558126
aFRS:PF3D7-1232000	-0.0791052894396614	1.03720326737638	-0.958097977936719
null:PF3D7-1135800	-0.503002505246976	1.15163533140645	-0.648632826159473
RIF:PF3D7-0901000	1.12765002529053	-0.779008806985593	-0.348641218304936
null:PF3D7-1432200	-0.93038841538608	-0.127075196705444	1.05746361209152
null:PF3D7-0913600	-1.14242147015603	0.716657936477381	0.425763533678645
CWC15:PF3D7-0722500	1.15443330325533	-0.598729700022459	-0.555703603232873
null:PF3D7-1207900	-1.11506126175616	0.817297424171746	0.297763837584411
null:PF3D7-1402100	-0.769934684918301	-0.360284585226929	1.13021927014523
SLBP:PF3D7-0519000	-0.475962468929136	-0.673114148098729	1.14907661702787
null:PF3D7-0215100	-0.866023249083983	1.09445156817597	-0.228428319091984
null:PF3D7-1307700	-1.06664852854272	0.150315534059857	0.916332994482868
null:PF3D7-0811600	-0.20856598355828	1.08783531518485	-0.879269331626573
null:PF3D7-0622500	-0.64853527971527	-0.503108630785582	1.15164391050085
null:PF3D7-0718000	0.325174135379014	0.796942158681625	-1.12211629406064
null:PF3D7-1337900	1.15379949986452	-0.616397035716006	-0.537402464148517
UBC:PF3D7-1345500	1.15134400251016	-0.499479869686785	-0.651864132823371
MISFIT:PF3D7-1403800	1.00027339203595	-0.000547008485630675	-0.999726383550322
PSH3:PF3D7-0807100	-0.683158795035034	-0.464628110246278	1.14778690528131
null:PF3D7-1210300	-0.82997464199534	-0.280251177816608	1.11022581981195
null:PF3D7-0922000	-0.574403468856848	1.15469553338258	-0.580292064525733
null:PF3D7-1132100	1.14338655322671	-0.432049471074935	-0.711337082151778
SNRPB2:PF3D7-0935000	-0.697047600006078	-0.448717369590156	1.14576496959623
SEC61B:PF3D7-0821800	1.13146642997165	-0.366139155992549	-0.765327273979099
null:PF3D7-0314600	-0.00611534174928683	1.00304364674954	-0.996928305000252
null:PF3D7-1225700	1.14283179389641	-0.714425051007059	-0.428406742889355
Sec61-gamma:PF3D7-0210000	1.06347274764832	-0.921312151121721	-0.142160596526599
RA:PF3D7-1012200	1.15337808904456	-0.528843064712765	-0.624535024331799
SNRPD1:PF3D7-1125500	-1.0808107530988	0.188430822086305	0.8923799310125
null:PF3D7-0301700	-0.606415039090073	-0.547789307872104	1.15420434696218
RSPH9:PF3D7-1215800	1.1500890891657	-0.485762322183871	-0.664326766981833
null:PF3D7-0918800	-0.591094377756423	-0.563496219477013	1.15459059723344
MOP:PF3D7-0917000	-0.448025510553699	1.14567150797213	-0.697645997418432
null:PF3D7-0219800	-0.693538914880411	1.14630233991589	-0.452763425035479
null:PF3D7-1037800	1.15093191076348	-0.494739239916856	-0.656192670846622
null:PF3D7-1326600	-1.12098949892281	0.320626228228238	0.800363270694574
null:PF3D7-1325500	-0.617473497443625	1.1537485000993	-0.536275002655678
MED8:PF3D7-0411100	-0.574620745581841	-0.580075498122497	1.15469624370434
RPL36:PF3D7-1109900	-0.489768993412939	-0.660706332431313	1.15047532584425
null:PF3D7-1448500	0.997969331834255	-1.00201837208275	0.00404904024849227
null:PF3D7-0607800	-0.36401728111692	-0.76700061349873	1.13101789461565
KARalpha:PF3D7-0812400	-0.857922928575732	1.09827169614454	-0.240348767568805
52 CYP:PF3D7-1423200	-0.663961600871015	-0.486167257330689	1.1501288582017
GNA1:PF3D7-0629000	1.14596049930827	-0.450175931656515	-0.695784567651752
PES:PF3D7-1107700	-0.732812194096365	-0.406406762664797	1.13921895676116
null:PF3D7-1013900	-0.737305004575124	-0.400948691624816	1.13825369619994
null:PF3D7-0720700	-0.51547471180684	-0.637089088786131	1.15256380059297
RUVB2:PF3D7-1106000	1.15282562859896	-0.633375982522957	-0.519449646076005
null:PF3D7-1315500	-1.0703344209727	0.910384708027148	0.15994971294555
ApiAP2:PF3D7-1408200	-0.00572886059314782	-0.997123262186303	1.00285212277945
null:PF3D7-1114200	1.1546961297778	-0.580111379407784	-0.574584750370015
UFD1:PF3D7-0916500	-0.512675564558696	1.15236949161129	-0.639693927052592
NA:PF3D7-1463100	-0.67429319164754	1.14893260135314	-0.474639409705601
CRK1:PF3D7-0417800	-0.383161302269562	-0.751759458439873	1.13492076070943
RPA2:PF3D7-1134700	1.15417822455697	-0.547014713383438	-0.607163511173528
ACBP1:PF3D7-1329700	0.00653737386777963	-1.00325266033406	0.996715286466277
null:PF3D7-1366900	-0.635036049788236	-0.517674714299666	1.1527107640879
null:PF3D7-0903300	-0.326254285702108	-0.796127049631708	1.12238133533382
null:PF3D7-1309400	0.210855710405601	0.877758242157212	-1.08861395256281
YKT6.2:PF3D7-1324700	-0.544980797865962	1.1541064987565	-0.609125700890539
LipB:PF3D7-0823600	1.15254958573116	-0.637283721090805	-0.515265864640359
SAP18:PF3D7-0711400	-0.712249884265128	-0.430974210943612	1.14322409520874
null:PF3D7-1145700	-0.57212441196353	1.15468481847038	-0.582560406506845
PIP3:PF3D7-1430800	1.14575455464043	-0.697114451267991	-0.44864010337244
SHMT:PF3D7-1456100	-0.507979607360651	-0.644045573617968	1.15202518097862
MyoJ:PF3D7-1229800	0.114392032698455	-1.05227684077573	0.937884808077279
SLU7:PF3D7-0610100	1.05007005962997	-0.109084729416579	-0.940985330213396
null:PF3D7-1328700	1.05431255192492	-0.934978274069684	-0.119334277855238
null:PF3D7-0424600	-0.499684845013389	-0.651676457910105	1.15136130292349
null:PF3D7-0514200	0.834172648267656	0.274373721466491	-1.10854636973415
null:PF3D7-0504400	-0.634176601126047	-0.51859407267346	1.15277067379951
null:PF3D7-1245200	-0.468981308100425	-0.67931588974848	1.1482971978489
null:PF3D7-0111500	1.14640017589994	-0.692887086084431	-0.45351308981551
null:PF3D7-0720900	-1.13846272222842	0.736345012777357	0.402117709451063
null:PF3D7-0907300	-0.816713655056915	-0.298561911954859	1.11527556701177
null:PF3D7-0831200	-1.00751441439839	0.992312248708956	0.0152021656894322
null:PF3D7-0531500	1.15324230571234	-0.626861955362264	-0.526380350350081
null:PF3D7-1249100	0.0459052371437705	0.976256834897246	-1.02216207204102
SERA7:PF3D7-0207400	-0.593840293950773	1.15454202109028	-0.560701727139509
null:PF3D7-1315900	-0.706772773741106	-0.437407002532601	1.14417977627371
null:PF3D7-1007800	-0.451119234670651	1.1460858674133	-0.694966632742653
null:PF3D7-0409000	0.609480216421593	-1.15409303800089	0.544612821579297
DTD:PF3D7-1108200	-0.657463086802701	1.15080618546185	-0.493343098659149
null:PF3D7-0730800	-0.66144969429145	1.15039748084854	-0.488947786557091
ABCB3:PF3D7-1145500	-0.648875171546677	-0.502738791314827	1.1516139628615
null:PF3D7-1315000	-0.577936455118968	1.15470033992646	-0.576763884807495
null:PF3D7-1436200	0.816679209962374	0.298608979437386	-1.11528818939976
MCM6:PF3D7-1355100	-0.57095714092861	1.15467702732958	-0.583719886400968
GPAA1:PF3D7-1369000	-0.62211677903143	1.1535119698011	-0.531395190769674
null:PF3D7-1228400	-0.517467313457207	1.15269712613188	-0.635229812674669
PPM5:PF3D7-0810300	-0.475641118521524	1.14904179736855	-0.673400678847029
ASF1:PF3D7-1224500	-0.438541644619271	1.14434428936561	-0.705802644746343
NA:PF3D7-1039200	-0.538220572975166	-0.615615072660505	1.15383564563567
ALP2b:PF3D7-0505200	-0.60653225815015	-0.54766804280161	1.15420030095176
HSP40:PF3D7-0113700	-0.928010862133018	1.05906583121287	-0.131054969079854
null:PF3D7-0306600	-0.675002340575636	1.14884504323138	-0.473842702655745
DMC1:PF3D7-0816800	0.23158766353636	0.863887425362591	-1.09547508889895
null:PF3D7-0313700	-0.696497609957551	-0.449352793247158	1.14585040320471
null:PF3D7-1030300	-0.744361566156449	-0.392308846754541	1.13667041291099
null:PF3D7-1242500	-0.674029921363067	-0.474935006268692	1.14896492763176
SRA:PF3D7-1431400	-0.6133847814474	-0.540549801578209	1.15393458302561
null:PF3D7-1213300	-0.575707739001165	1.15469898221717	-0.578991243216
null:PF3D7-1343200	-1.00695554254172	0.014059339345389	0.992896203196329
null:PF3D7-1231300	1.1372165598044	-0.395247753599416	-0.741968806204987
SRSF4:PF3D7-1022400	0.101491383917751	0.945384131027488	-1.04687551494524
ORC5:PF3D7-0215800	0.857697658298933	0.240677903111012	-1.09837556140995
null:PF3D7-0910500	-0.853463477308783	1.10030435513683	-0.246840877828049
AP2Tel:PF3D7-0622900	-0.352507587356912	-0.776008670478279	1.12851625783519
MPC1:PF3D7-1340800	-0.690189841008956	-0.456608570523236	1.14679841153219
VAR:PF3D7-1219300	-0.983954519625083	-0.0313535413849692	1.01530806101005
POP4:PF3D7-0627900	0.839352353088167	-1.10641901088895	0.267066657800781
M1AAP:PF3D7-1311800	-0.540959367589463	-0.612992003336727	1.15395137092619
NA:PF3D7-1477000	1.15459533846662	-0.563799399219561	-0.590795939247059
EIF3E:PF3D7-0528200	-0.525194832339353	-0.627979807356183	1.15317463969554
null:PF3D7-1439600	-0.686833994707536	-0.460445116310986	1.14727911101852
null:PF3D7-1020500	1.15104044993741	-0.495962623471985	-0.655077826465427
PIS:PF3D7-1315600	-0.653909081029231	-0.497243363699311	1.15115244472854
KASbeta:PF3D7-0524000	1.15008842638161	-0.485755587782547	-0.664332838599067
Sir2B:PF3D7-1451400	-0.611217059649548	-0.542807806354003	1.15402486600355
FER2:PF3D7-1455600	1.15463188909068	-0.566411792988665	-0.588220096102012
null:PF3D7-1353400	1.15454369056942	-0.593753651155275	-0.560790039414147
Pf332:PF3D7-1149000	1.14902071293729	-0.673573724727608	-0.475446988209683
OXA1:PF3D7-0828400	1.15461006163055	-0.564786876553656	-0.589823185076897
PPase:PF3D7-0316300	-1.15462656048804	0.588632704331314	0.565993856156727
null:PF3D7-1314800	1.15466190299611	-0.569150650339001	-0.585511252657108
null:PF3D7-0513100	1.13572493003008	-0.387317006802638	-0.748407923227443
RAB11b:PF3D7-1340700	1.14797135458922	-0.681787935072158	-0.466183419517066
PNKP:PF3D7-1363200	-0.576388663472768	-0.578311341335095	1.15470000480786
ACS5:PF3D7-0731600	-0.550205602814847	-0.604075989267922	1.15428159208277
PMX:PF3D7-0808200	-0.583122860882005	1.15468123489319	-0.571558374011189
PPP4:PF3D7-0927700	1.14429301391166	-0.438187096182571	-0.706105917729094
PUF1:PF3D7-0518700	-0.791512370094082	-0.332344856011848	1.12385722610593
null:PF3D7-0722000	-0.667349396970918	-0.482403475938973	1.14975287290989
null:PF3D7-1415500	-0.586034809630577	-0.568621963729313	1.15465677335989
SIS1:PF3D7-0213100	1.04058889770853	-0.0868419607147747	-0.953746936993753
null:PF3D7-1403300	-0.688389346928475	-0.458669001312833	1.14705834824131
null:PF3D7-1221900	-0.556043990016873	1.15444159250417	-0.598397602487299
APN1:PF3D7-1332600	-0.743409177278471	-0.393479765849021	1.13688894312749
ALBA4:PF3D7-1347500	-1.15046358833118	0.489644710191952	0.660818878139227
null:PF3D7-1002600	1.15238580078376	-0.512906056466906	-0.639479744316852
null:PF3D7-0726100	-0.616367258380693	-0.537433631807323	1.15380089018802
null:PF3D7-0603600	0.63301580702776	0.519834275883851	-1.15285008291161
null:PF3D7-0608200	-0.543261419676794	-0.610780913168726	1.15404233284552
null:PF3D7-0104200	0.677923029235222	-1.14847697143385	0.470553942198629
null:PF3D7-1444400	-0.569852244176224	1.15466821883605	-0.584815974659821
null:PF3D7-1402000	1.15467389238142	-0.584130449671863	-0.570543442709561
AsnRS:PF3D7-0211800	0.045745098101505	0.97634241255649	-1.02208751065799
pseudotime.pseudotime.curve1	-0.858772129699209	-0.239106883459436	1.09787901315865
