# Supplementary material for: Single-Cell Transcriptomics To Define Plasmodium falciparum Stage Transition in the Mosquito Midgut
Source: Microbiol Spectr. 2023 Feb 27;11(2):e03671-22. doi: 10.1128/spectrum.03671-22 (PMC10100735; doi:10.1128/spectrum.03671-22)
Supplement: Supplemental file 5 — Table S5. Download spectrum.03671-22-s0006.xlsx, XLSX file, 0.01 MB [file spectrum.03671-22-s0006.xlsx]

## Sheet: Sheet1
Table S5: Validation of highly expressed non-annotated genes
pt1 gene info	avg_logFC	adj.pvalue Bonferroni correction		pt2 gene info	avg_logFC	adj.pvalue Bonferroni correction
PF3D7_0827400	0.53183645068325	0.00640130610564745		PF3D7_0408800	1.56238079996957	3.99255877947085e-07
PF3D7_0904300	0.859465641319118	0.0169146353217609		PF3D7_0419400	1.43035169813211	4.41744893708127e-05
PF3D7_0925100	0.861915113494425	0.000659911439173934		PF3D7_0929300	1.50524347516498	2.07014248092203e-06
PF3D7_1109100	1.01235729662571	0.00399831305516237		PF3D7_1024000	1.95805442200409	0.0122312525515072
PF3D7_1316700	0.997342384485042	0.0104135127369648		PF3D7_1106500	2.01219284553021	0.00179865137453901
				PF3D7_1117200	1.52595145748913	0.0118527908785833
				PF3D7_1136200	2.19322329249136	7.8400641919427e-09
				PF3D7_1227300	0.916567851350576	0.015315069950804
				PF3D7_1306200	1.07781121757012	0.00030209686805671
				PF3D7_0614900	1.86857854474648	7.3708685600766e-06
				PF3D7_0926600	2.33168702479641	0.000870795318690378
				PF3D7_1025400	1.02954190677755	0.010845339579708
