# Supplementary material for: Single-Cell Transcriptomics To Define Plasmodium falciparum Stage Transition in the Mosquito Midgut
Source: Microbiol Spectr. 2023 Feb 27;11(2):e03671-22. doi: 10.1128/spectrum.03671-22 (PMC10100735; doi:10.1128/spectrum.03671-22)
Supplement: Supplemental file 6 — Table S6. Download spectrum.03671-22-s0007.xlsx, XLSX file, 0.02 MB [file spectrum.03671-22-s0007.xlsx]

## Sheet: Sheet1
Table S6: Gene names and corresponding Gene IDs
Gene Name	Gene ID
G27/25	PF3D7_1302100
p230	PF3D7_0209000
CDPK4	PF3D7_0717500
P25	PF3D7_1031000
P28	PF3D7_1030900
CTRP	PF3D7_0315200
WARP	PF3D7_0801300
SOAP	PF3D7_1404300
GAMER	PF3D7_0805200
PIMMS1	PF3D7_0112100
PIMMS57	PF3D7_1244500
SOPT	PF3D7_0507300
APE1	PF3D7_0305600
FEN 1	PF3D7_0408500
MSH2-1	PF3D7_1427500
MLH	PF3D7_1117800
	PF3D7_1140300
	PF3D7_1437200
MISFIT	PF3D7_1403800
DMC1	PF3D7_0816800
MLH	PF3D7_1117800
NEK4	PF3D7_0719200
ORC1	PF3D7_1203000
RAD23	PF3D7_1011700
GyrA	PF3D7_1223300
MSH2-2	PF3D7_0706700
Capd3	PF3D7_1135600
TERT	PF3D7_1314200
SMC1	PF3D7_1130700
ORC1	PF3D7_1203000
ORC5	PF3D7_0215800
RAD2	PF3D7_0206000
RAD5	PF3D7_1343400
	PF3D7_1250800
RFC2	PF3D7_0218000
GEX1	PF3D7_1363800
Mei2	PF3D7_0623400
ADF2	PF3D7_1361400
MyoK	PF3D7_1140500
DCX	PF3D7_0517800
Pi3k	PF3D7_0515300
Rab1a	PF3D7_0513800
VPS51	PF3D7_0103100
DHHC8	PF3D7_1321400
DHHC3	PF3D7_1121000
FIKK7.1	PF3D7_0726200
ADF2	PF3D7_1361400
MyoJ	PF3D7_1229800
RECQ1	PF3D7_0918600
Cap380	PF3D7_0320400
PSOP7	PF3D7_1340000
SOPT	PF3D7_0507300
PIMMS43	PF3D7_0620000
CLAG9	PF3D7_0935800
AP2-O	PF3D7_1143100
AP2-O4	PF3D7_1350900
AP2-O2	PF3D7_0516800
AP2-O3	PF3D7_1429200
AP2-O5	PF3D7_1449500
	PF3D7_1239200
	PF3D7_1342900
	PF3D7_0420300
	PF3D7_0934400
	PF3D7_0802100
	PF3D7_1139300
	PF3D7_0934400
AP2Tel	PF3D7_0622900		AP2-SP3
p12	PF3D7_0612700
	PF3D7_1349900
	PF3D7_0518000
CPR	PF3D7_1450300
	PF3D7_1349900
	PF3D7_0518000
CelTOS	PF3D7_1216600
CHT1	PF3D7_1252200
CTRP	PF3D7_0315200
PSOP1	PF3D7_0721700
Cap380	PF3D7_0320400
PLP3	PF3D7_0923300
PLP4	PF3D7_0819400
TTL	PF3D7_0514000
H2B	PF3D7_1105100
H3	PF3D7_0610400
H3.3	PF3D7_0617900
MCM9	PF3D7_0416300
CDPK3	PF3D7_0310100
MUS81	PF3D7_1449400
nPrx	PF3D7_1027300
TRXR	PF3D7_0923800
	PF3D7_0213500
1-CysPxn	PF3D7_0802200
DHX36	PF3D7_0821300
NEK2	PF3D7_0525900
CAPD3	PF3D7_1135600
SMC5	PF3D7_1123800
HSP90	PF3D7_0708400
TCTP	PF3D7_0511000
2-Cys peroxiredoxin	PF3D7_1215000
peroxiredoxin-1	PF3D7_1242000
